# Supplementary material for: High-throughput sequencing reveals differential expression of miRNAs in prehierarchal follicles of laying and brooding geese
Source: Physiol Genomics. 2016 May 6;48(7):455–63. doi: 10.1152/physiolgenomics.00011.2016 (PMC4967221; doi:10.1152/physiolgenomics.00011.2016)
Supplement: Table S1 [file Table_S1.xlsx]

## Sheet: Sheet1
TS1 Primers used in this study
Primer	Sequence (5’-3’)
chi-miR-16b-5p	GCGTAGCAGCACGTAAATATTGGGGA
gga-miR-1451-5p	GTCGCACAGGAGCAAGTTACCGC
gga-miR-15c-5p	GCGTAGCAGCACATCATGGTTTGT
gga-mir-3535-p3	GCGTAGATAGTCAAGTGCTGATC
hsa-miR-16-5p	GCGTAGCAGCACGTAAATATTGGGG
gga-let-7g-5p	GCGGAGGTAGTAGTTTGTACAGTT
gga-miR-187-5p	CGGCTACAACACAGGACATGGGAGT
gga-miR-301a-5p	GCGGCTCTGACAATGTTGCACTACT
mmu-miR-143-5p	GGTGCAGTGCTGCATCTCTGGT
oha-miR-1d-3p	GCGTTGAATGTTAAGAAGTATGTAT
U6-Foward	CTCGCTTCGGCAGCACA
U6-reverse	AACGCTTCACGAATTTGCGT
miRNA reverse	CTCAACTGGTGTCGTGGA
