# Supplementary material for: High-throughput sequencing reveals differential expression of miRNAs in prehierarchal follicles of laying and brooding geese
Source: Physiol Genomics. 2016 May 6;48(7):455–63. doi: 10.1152/physiolgenomics.00011.2016 (PMC4967221; doi:10.1152/physiolgenomics.00011.2016)
Supplement: Table S2 [file Table_S2.xlsx]

## Sheet: Sheet1
Table S2 Summary of small RNA sequencing data
	lib	Raw reads	3ADT&length filter	Junk reads	Rfam	Repeats	valid reads
BSWF	Total	12024983	4234759(35.22%)	19753(0.16%)	866432(7.21%）	1956(0.02%）	6902098(57.40%）
	uniq	1261942	731218(57.94%)	8255(0.65%)	44391(3.52%)	98(0.01%)	477993(37.88%)
BLWF	Total	11320973	4270461(37.72%)	15811(0.14%)	727124(6.42%)	1494(0.01%)	6306091(55.70%)
	uniq	1018000	628863(61.77%)	6775(0.67%)	35724(3.51%)	78(0.01%)	346568(34.04%)
BSYF	Total	11411741	5424929(47.54%)	14740(0.13%)	674177(5.91%)	815(0.01%)	5297086(46.42%)
	uniq	1011753	690882(68.29%)	6147(0.61%)	31361(3.10%)	46(0.00%)	283322(28.00%)
LSWF	Total	12524050	2407064(19.22%)	13581(0.11%)	268969(2.15%)	220(0.00%)	9834225(78.52%)
	uniq	846391	405444(47.90%)	8439(1.00%)	23380(2.76%)	61(0.01%)	409075(48.33%)
LLWF	Total	9637835	2510255(26.05%)	10851(0.11%)	204674(2.12%)	187(0.00%)	6911874(71.72%)
	uniq	601285	344074(57.22%)	6735(1.12%)	19860(3.30%)	32(0.01%)	230587(38.35%)
LSYF	Total	12650520	4935011(39.01%)	12521(0.10%)	519845(4.11%)	369(0.00%)	7182785(56.78%)
	uniq	861635	515133(59.79%)	7565(0.88%)	29594(3.43%)	61(0.01%)	309293(35.90%)
