# Supplementary material for: High-throughput sequencing reveals differential expression of miRNAs in prehierarchal follicles of laying and brooding geese
Source: Physiol Genomics. 2016 May 6;48(7):455–63. doi: 10.1152/physiolgenomics.00011.2016 (PMC4967221; doi:10.1152/physiolgenomics.00011.2016)
Supplement: Table S3 [file Table_S3.xlsx]

## Sheet: Sheet1
Table S3	Summary of known miRNA in this study
Pre-miRNA Index	miRNA_Index	miR_name for short in this paper	miR_name	miR_seq	len	genomeID	strand	start	end	pre-miRNA_seq	#mir/MIR	mirIDs,	rep_mirID	rep_mirSeq	rep_miRID	rep_miRSeq	type	Sequence in miRbase	group	SS	hairpinLen	CG%	dG	BLWF(norm average)	BLWF(norm stdev)	BSWF(norm average)	BSWF(norm stdev)	BSYF(norm average)	BSYF(norm stdev)	LLWF(norm average)	LLWF(norm stdev)	LSWF(norm average)	LSWF(norm stdev)	LSYF(norm average)	LSYF(norm stdev)	Expression level
1	1	gga-miR-1b-3p	gga-miR-1b-3p_R+1	TGGAATGTTAAGAAGTATGTAT	22	806569302	-	46801	46905	aactctgtgtgtacctgcccagagtacatacttctttatgtacccatatgaacatacaatgctaTGGAATGTAAAGAAGTATGTATttttggcaggcacggaaca	11	gga-mir-1b,rno-mir-1,cin-mir-1,aca-mir-1b,pma-mir-1b,cgr-mir-1,oha-mir-1d,xtr-mir-1b,bfl-mir-1,bbe-mir-1,xla-mir-1b,	gga-mir-1b	ACATACTTCTTCATATGCCCATAtggagtcggccggcgttaTGGAATGTTAAGAAGTATGTAtc	gga-miR-1b-3p	TGGAATGTTAAGAAGTATGTA	3'	Diff	gp1a	...((((((....((((((.((((((((((((((((((..(..(((((..............))))).)..)))))))))))))))))).))))))))))))...	99	39	-45.2	248.906	35.4603	241.275	114.283	226.617	44.5446	589.843	136.396	590.76	231.728	409.365	67.7756	middle
2	2	gga-miR-1a-2-5p	gga-miR-1a-2-5p_R-1	ACATACTTCTTTATGTACCCAT	22	806569302	-	46852	46938	acctgcccagagtACATACTTCTTTATGTACCCATatgaacatacaatgctaTGGAATGTAAAGAAGTATGTATttttggcaggcac	18	gga-mir-1a-2,tgu-mir-1-2,hsa-mir-1-2,bta-mir-1-2,ppa-mir-1,mmu-mir-1a-2,eca-mir-1-1,ptr-mir-1-2,mml-mir-1-2,cfa-mir-1-2,efu-mir-1-1,mdo-mir-1-1,oan-mir-1a,ssa-mir-1-1,ssa-mir-1-2,oha-mir-1a,xtr-mir-1a-1,fru-mir-1,	gga-mir-1a-2	acctgctcagagcACATACTTCTTTATGTACCCATAtgaacatacaatgctaTGGAATGTAAAGAAGTATGTAtttttggcaggc	gga-miR-1a-2-5p	ACATACTTCTTTATGTACCCATA	5'	Diff	gp1a	.((((((.((((((((((((((((((..(..(((((..............))))).)..)))))))))))))))))).))))))...	83	37.9	-39.2	0.271052	0.469477	0.319533	0.553448	0.760549	1.31731	1.39141	1.41008	0.70693	0.868569	1.5368	1.16017	low
2	3	gga-miR-1a-3p	gga-miR-1a-3p_R+1	TGGAATGTAAAGAAGTATGTAT	22	806569302	-	46852	46938	acctgcccagagtACATACTTCTTTATGTACCCATatgaacatacaatgctaTGGAATGTAAAGAAGTATGTATttttggcaggcac	18	gga-mir-1a-2,tgu-mir-1-2,hsa-mir-1-2,bta-mir-1-2,ppa-mir-1,mmu-mir-1a-2,eca-mir-1-1,ptr-mir-1-2,mml-mir-1-2,cfa-mir-1-2,efu-mir-1-1,mdo-mir-1-1,oan-mir-1a,ssa-mir-1-1,ssa-mir-1-2,oha-mir-1a,xtr-mir-1a-1,fru-mir-1,	gga-mir-1a-2	acctgctcagagcACATACTTCTTTATGTACCCATAtgaacatacaatgctaTGGAATGTAAAGAAGTATGTAtttttggcaggc	gga-miR-1a-3p	TGGAATGTAAAGAAGTATGTA	3'	Diff	gp1a	.((((((.((((((((((((((((((..(..(((((..............))))).)..)))))))))))))))))).))))))...	83	37.9	-39.2	816.742	208.731	1018.74	455.02	843.969	254.636	2412.12	765.029	2539.55	1140.45	1637.47	27.2651	high
3	4	gga-miR-1b-5p	gga-miR-1b-5p	ACATACTTCTTCATATGCCCATA	23	806626683	-	4794	4882	ctacctgcttgagagACATACTTCTTTATATGCCCATAtgaacctggcaatctaTGGAATGTAAAGAAGTATGTATttcaggtggggac	11	gga-mir-1b,rno-mir-1,cin-mir-1,aca-mir-1b,pma-mir-1b,cgr-mir-1,oha-mir-1d,xtr-mir-1b,bfl-mir-1,bbe-mir-1,xla-mir-1b,	gga-mir-1b	ACATACTTCTTCATATGCCCATAtggagtcggccggcgttaTGGAATGTTAAGAAGTATGTAtc	gga-miR-1b-5p	ACATACTTCTTCATATGCCCATA	5'	Yes	gp1a	...((..(((((((.((((((((((((((((..(((((.((.........))))))).)))))))))))))))).)))))))..))...	83	40.4	-40.7	0.381651	0.661039	1.75952	0.91709	0	0	1.16294	1.04744	1.64541	0.941565	1.07465	1.51978	low
3	5	gga-miR-1b-3p	gga-miR-1b-3p_R+1	TGGAATGTTAAGAAGTATGTAT	22	806626683	-	4794	4882	ctacctgcttgagagACATACTTCTTTATATGCCCATAtgaacctggcaatctaTGGAATGTAAAGAAGTATGTATttcaggtggggac	11	gga-mir-1b,rno-mir-1,cin-mir-1,aca-mir-1b,pma-mir-1b,cgr-mir-1,oha-mir-1d,xtr-mir-1b,bfl-mir-1,bbe-mir-1,xla-mir-1b,	gga-mir-1b	ACATACTTCTTCATATGCCCATAtggagtcggccggcgttaTGGAATGTTAAGAAGTATGTAtc	gga-miR-1b-3p	TGGAATGTTAAGAAGTATGTA	3'	Diff	gp1a	...((..(((((((.((((((((((((((((..(((((.((.........))))))).)))))))))))))))).)))))))..))...	83	40.4	-40.7	248.906	35.4603	241.275	114.283	226.617	44.5446	589.843	136.396	590.76	231.728	409.365	67.7756	middle
4	6	gga-miR-1a-3p	gga-miR-1a-3p_R+1	TGGAATGTAAAGAAGTATGTAT	22	806626683	-	4836	4922	tacctgcttgagagacatacttctttatatgcccatatgaacctggcaatctaTGGAATGTAAAGAAGTATGTATttcaggtgggga	20	gga-mir-1a-1,tgu-mir-1-1,hsa-mir-1-1,ppy-mir-1-1,mmu-mir-1a-1,bta-mir-1-1,eca-mir-1-2,ptr-mir-1-1,mml-mir-1-1,cfa-mir-1-1,rno-mir-1b,mdo-mir-1-2,ssa-mir-1-4,pol-mir-1,ssa-mir-1-3,aca-mir-1a-2,ipu-mir-1-1,chi-mir-1,oha-mir-1b,xtr-mir-1a-2,	gga-mir-1a-1	tgagagACATACTTCTTTATATGCCCATAtgaacctggcaatctaTGGAATGTAAAGAAGTATGTAtttca	gga-miR-1a-3p	TGGAATGTAAAGAAGTATGTA	3'	Diff	gp1a	..((..(((((((.((((((((((((((((..(((((.((.........))))))).)))))))))))))))).)))))))..))..	83	39.1	-40.7	816.742	208.731	1018.74	455.02	843.969	254.636	2412.12	765.029	2539.55	1140.45	1637.47	27.2651	high
5	7	gga-miR-7	gga-miR-7_R+2	TGGAAGACTAGTGATTTTGTTGTT	24	806609493	+	13658	13803	atagagcctgtagaaaatgtagaagatttcagtggatgttggtctagttctgtgTGGAAGACTAGTGATTTTGTTGTTtttagataactaaattgaCAACAAATCACAGTCTGCCATAtggcacagatcatgcctctacaggacaa	30	gga-mir-7-1,gga-mir-7b,tgu-mir-7-1,hsa-mir-7-1,ppy-mir-7-1,ggo-mir-7-1,ppa-mir-7-1,lla-mir-7,mmu-mir-7a-1,bta-mir-7-2,eca-mir-7-3,ptr-mir-7-1,mml-mir-7-1,mne-mir-7-1,cfa-mir-7-1,tch-mir-7-4,tch-mir-7-3,efu-mir-7b,rno-mir-7a-1,mdo-mir-7,oan-mir-7-1,ssc-mir-7-2,aja-mir-7,ssa-mir-7a-3,aca-mir-7-2,chi-mir-7,oha-mir-7-1,xtr-mir-7-1,sha-mir-7,sla-mir-7,	gga-mir-7-1	tggatgttggtctagttctgtgTGGAAGACTAGTGATTTTGTTGtttttagataattaaattgacaacaaatcacagtctgccatatggcacagatcatgcctctacag	gga-miR-7	TGGAAGACTAGTGATTTTGTTG	5'	Diff	gp1a	......((((((((.......(((...)))...((....((((((.((.(..(((((.(((((.((((.((((((((((((((....)))))..)))))))))))))))))).)))))..).))))))))..))))))))))....	101	37.7	-52	3498.35	2504.63	2125.73	973.384	3474.24	2345.26	1717.8	985.537	2533.03	1227.46	921.407	122.997	high
5	8	tgu-miR-7-1-3p	tgu-miR-7-1-3p_R+1	CAACAAATCACAGTCTGCCATA	22	806609493	+	13658	13803	atagagcctgtagaaaatgtagaagatttcagtggatgttggtctagttctgtgTGGAAGACTAGTGATTTTGTTGTTtttagataactaaattgaCAACAAATCACAGTCTGCCATAtggcacagatcatgcctctacaggacaa	30	gga-mir-7-1,gga-mir-7b,tgu-mir-7-1,hsa-mir-7-1,ppy-mir-7-1,ggo-mir-7-1,ppa-mir-7-1,lla-mir-7,mmu-mir-7a-1,bta-mir-7-2,eca-mir-7-3,ptr-mir-7-1,mml-mir-7-1,mne-mir-7-1,cfa-mir-7-1,tch-mir-7-4,tch-mir-7-3,efu-mir-7b,rno-mir-7a-1,mdo-mir-7,oan-mir-7-1,ssc-mir-7-2,aja-mir-7,ssa-mir-7a-3,aca-mir-7-2,chi-mir-7,oha-mir-7-1,xtr-mir-7-1,sha-mir-7,sla-mir-7,	tgu-mir-7-1	tagttctgtgTGGAAGACTAGTGATTTTGTTGTtttttgataactaaattgaCAACAAATCACAGTCTGCCAT	tgu-miR-7-1-3p	CAACAAATCACAGTCTGCCAT	3'	Diff	gp1a	......((((((((.......(((...)))...((....((((((.((.(..(((((.(((((.((((.((((((((((((((....)))))..)))))))))))))))))).)))))..).))))))))..))))))))))....	101	37.7	-52	169.073	52.4009	195.677	69.8448	143.602	27.7674	125.41	37.1073	141.878	33.3027	75.293	18.1418	middle
6	9	gga-let-7d	gga-let-7d_R+1_1ss10GA	AGAGGTAGTAGGTTGCATAGTT	22	806625745	-	22974	23078	attgggctcctaggaAGAGGTAGTAGGTTGCATAGTTttagggcagggattttgctcacaaggagataaCTATACAACCTGCTGCCTTTCTtagggctttattat	18	gga-let-7d,tgu-let-7d,hsa-let-7d,ppy-let-7d,mml-let-7d,oar-let-7d,mmu-let-7d,bta-let-7d,eca-let-7d,ptr-let-7d,rno-let-7d,mdo-let-7d,oan-let-7d,ssc-let-7d,aca-let-7d,chi-let-7d,cgr-let-7d,oha-let-7d,	gga-let-7d	attgggctcctaggaAGAGGTAGTGGGTTGCATAGTtttagggcagggattttgctcacaaggaggtaactatacaacctgctgcctttcttagggctttatt	gga-let-7d	AGAGGTAGTGGGTTGCATAGT	5'	Diff	gp1a	....(((.((((((.(((((((((((((((.((((((...((((((.....))))))..........)))))).)))))))))))))))))))))))).......	94	42.9	-45.4	3236.97	977.512	3677.55	1298.59	2389.79	759.781	4344.95	866.494	4456.28	1165.7	4552.14	915.683	middle
6	10	tgu-let-7d-3p	tgu-let-7d-3p	CTATACAACCTGCTGCCTTTCT	22	806625745	-	22974	23078	attgggctcctaggaAGAGGTAGTAGGTTGCATAGTTttagggcagggattttgctcacaaggagataaCTATACAACCTGCTGCCTTTCTtagggctttattat	18	gga-let-7d,tgu-let-7d,hsa-let-7d,ppy-let-7d,mml-let-7d,oar-let-7d,mmu-let-7d,bta-let-7d,eca-let-7d,ptr-let-7d,rno-let-7d,mdo-let-7d,oan-let-7d,ssc-let-7d,aca-let-7d,chi-let-7d,cgr-let-7d,oha-let-7d,	tgu-let-7d	gctcctaggaAGAGGTAGTAGGTTGCATAGTTttagggcagggattttgctcagaaggaggtaaCTATACAACCTGCTGCCTTTCTtagggc	tgu-let-7d-3p	CTATACAACCTGCTGCCTTTCT	3'	Yes	gp1a	....(((.((((((.(((((((((((((((.((((((...((((((.....))))))..........)))))).)))))))))))))))))))))))).......	94	42.9	-45.4	981.343	643.098	587.437	259.129	1634.77	532.63	404.628	156.37	354.021	219.359	1118.25	253.662	middle
7	11	gga-let-7d	gga-let-7d_R+1_1ss16CT	AGAGGTAGTGGGTTGTATAGTT	22	chr12	-	6076930	6077032	attgggctcctaggaAGAGGTAGTGGGTTGCATAGTtttagggcagggattttgctcacaaggaggtaactatacaacctgctgcctttcttagggctttatt	1	gga-let-7d,	gga-let-7d	attgggctcctaggaAGAGGTAGTGGGTTGCATAGTtttagggcagggattttgctcacaaggaggtaactatacaacctgctgcctttcttagggctttatt	gga-let-7d	AGAGGTAGTGGGTTGCATAGT	5'	Diff	gp1a	....(((.((((((.((((((((..(((((.((((((...((((((.....))))))..........)))))).)))))..))))))))))))))))).....	94	45.6	-44.2	0.381651	0.661039	0.257937	0.44676	0	0	0.477726	0.413889	0	0	0	0	low
8	12	gga-let-7i	gga-let-7i_R+1	TGAGGTAGTAGTTTGTGCTGTT	22	806566026	-	1183	1315	cgcaccagggccctggcTGAGGTAGTAGTTTGTGCTGTTggtcgggttgtgacattgcccgctgtggagataaCTGCGCAAGCTACTGCCTTGCTagtgctggtgatgatcagctgcagatgaagacaatggc	25	gga-let-7i,hsa-let-7i,bta-let-7i,ppy-let-7i,mdo-let-7i,oar-let-7i,tgu-let-7i,mmu-let-7i,mml-let-7i,rno-let-7i,ssc-let-7i,aja-let-7i,ptr-let-7i,ssa-let-7i-1,ggo-let-7i,chi-let-7i,dre-let-7i,aca-let-7i,cgr-let-7i,oha-let-7i,xtr-let-7i,tch-let-7i,tni-let-7i,fru-let-7i,sha-let-7i,	gga-let-7i	ctggcTGAGGTAGTAGTTTGTGCTGTtggtcgggttgtgacattgcccgctgtggagataactgcgcaagctactgccttgcta	gga-let-7i	TGAGGTAGTAGTTTGTGCTGT	5'	Diff	gp1a	..((((..(((.(((((.(((((((((((((((((.(((((.(((((.........)))))))........))).)))))))))))))))))))))).)))))))....(((........)))..........	103	55.6	-53	46091.6	13607.5	47530.4	14884.3	46159.8	12751.9	36227.1	5788.36	33323.5	9470.12	53224.7	7748.89	high
8	13	tgu-let-7i-3p	tgu-let-7i-3p	CTGCGCAAGCTACTGCCTTGCT	22	806566026	-	1183	1315	cgcaccagggccctggcTGAGGTAGTAGTTTGTGCTGTTggtcgggttgtgacattgcccgctgtggagataaCTGCGCAAGCTACTGCCTTGCTagtgctggtgatgatcagctgcagatgaagacaatggc	25	gga-let-7i,hsa-let-7i,bta-let-7i,ppy-let-7i,mdo-let-7i,oar-let-7i,tgu-let-7i,mmu-let-7i,mml-let-7i,rno-let-7i,ssc-let-7i,aja-let-7i,ptr-let-7i,ssa-let-7i-1,ggo-let-7i,chi-let-7i,dre-let-7i,aca-let-7i,cgr-let-7i,oha-let-7i,xtr-let-7i,tch-let-7i,tni-let-7i,fru-let-7i,sha-let-7i,	tgu-let-7i	gggccctggcTGAGGTAGTAGTTTGTGCTGTTggtcgggttgtgacattgcccgctgtggagataaCTGCGCAAGCTACTGCCTTGCTagtg	tgu-let-7i-3p	CTGCGCAAGCTACTGCCTTGCT	3'	Yes	gp1a	..((((..(((.(((((.(((((((((((((((((.(((((.(((((.........)))))))........))).)))))))))))))))))))))).)))))))....(((........)))..........	103	55.6	-53	80.3818	33.5381	83.1457	34.5558	89.4511	18.3858	97.8986	41.7804	74.9628	51.6447	88.1413	25.3582	middle
9	14	gga-let-7f-5p	gga-let-7f-5p	TGAGGTAGTAGATTGTATAGTT	22	806625745	-	24028	24125	ctctgtcagagTGAGGTAGTAGATTGTATAGTTgtagggtagttattttaccctgttcaggagataaCTATACAATCTATTGCCTTCCCtgaggagta	20	gga-let-7f,tgu-let-7f,hsa-let-7f-1,bta-let-7f-1,ppy-let-7f-1,mml-let-7f-1,mdo-let-7f-1,mmu-let-7f-1,rno-let-7f-1,eca-let-7f,ptr-let-7f-1,cfa-let-7f,tch-let-7f,ssc-let-7f-2,ssa-let-7f,ggo-let-7f,ipu-let-7f,chi-let-7f,cgr-let-7f,oha-let-7f-2,	gga-let-7f	tcagagTGAGGTAGTAGATTGTATAGTTgtagggtagttattttaccctgttcaggagataaCTATACAATCTATTGCCTTCCCtga	gga-let-7f-5p	TGAGGTAGTAGATTGTATAGTT	5'	Yes	gp1a	((((.((((...((((((((((((((((((((((((((((((.....))))))).........)))))))))))))))))))))))..))))))))..	96	39.8	-45.7	31061.7	10154.8	34475.7	14286.7	21397.9	5339.99	45240.3	32731.9	64382.6	20368.9	22354.6	904.711	high
9	15	gga-let-7f-3p	gga-let-7f-3p_1ss22CT	CTATACAATCTATTGCCTTCCT	22	806625745	-	24028	24125	ctctgtcagagTGAGGTAGTAGATTGTATAGTTgtagggtagttattttaccctgttcaggagataaCTATACAATCTATTGCCTTCCCtgaggagta	20	gga-let-7f,tgu-let-7f,hsa-let-7f-1,bta-let-7f-1,ppy-let-7f-1,mml-let-7f-1,mdo-let-7f-1,mmu-let-7f-1,rno-let-7f-1,eca-let-7f,ptr-let-7f-1,cfa-let-7f,tch-let-7f,ssc-let-7f-2,ssa-let-7f,ggo-let-7f,ipu-let-7f,chi-let-7f,cgr-let-7f,oha-let-7f-2,	gga-let-7f	tcagagTGAGGTAGTAGATTGTATAGTTgtagggtagttattttaccctgttcaggagataaCTATACAATCTATTGCCTTCCCtga	gga-let-7f-3p	CTATACAATCTATTGCCTTCCC	3'	Diff	gp1a	((((.((((...((((((((((((((((((((((((((((((.....))))))).........)))))))))))))))))))))))..))))))))..	96	39.8	-45.7	47.3979	3.74016	49.7573	16.2683	58.6457	15.5131	72.8396	22.1974	42.0021	16.3464	85.201	7.0152	middle
10	16	gga-let-7a-5p	gga-let-7a-5p	TGAGGTAGTAGGTTGTATAGTT	22	806625745	-	24479	24577	ctgcactgtgggaTGAGGTAGTAGGTTGTATAGTTttagggtcatacccacaactgggagataaCTATACAATCTACTGTCTTTCCtaaagtggcagaa	29	gga-let-7a-1,tgu-let-7a-3,hsa-let-7a-1,bta-let-7a-1,ppy-let-7a-1,mml-let-7a-1,hsa-let-7f-2,mmu-let-7f-2,bta-let-7f-2,ppy-let-7f-2,mml-let-7f-2,rno-let-7f-2,ssc-let-7f-1,oar-let-7f,mmu-let-7a-1,rno-let-7a-1,ptr-let-7a-1,ptr-let-7f-2,mdo-let-7a-1,ssc-let-7a-2,dre-let-7a-1,aca-let-7a,aca-let-7f-1,ipu-let-7a-1,cgr-let-7a,oha-let-7a-1,oha-let-7f-1,xtr-let-7e-1,oar-let-7a,	gga-let-7a-1	tgcactgtgggaTGAGGTAGTAGGTTGTATAGTTttagggtcatacccgcaactgggagataaCTATACAATCTACTGTCTTTCCtaaag	gga-let-7a-5p	TGAGGTAGTAGGTTGTATAGTT	5'	Yes	gp1a	(((((((.(((((.(((..((((((((((((((((.....(((...((((....)))).)))))))))))))))))))..)))))))).)))).)))..	97	42.4	-44.9	34962.2	14014.3	40532.8	15564.2	24056.8	5817.54	47026.8	18945.7	46571.2	2171.6	37397.7	4331.66	high
10	17	gga-let-7k-3p	gga-let-7k-3p_1ss22CT	CTATACAATCTACTGTCTTTCT	22	806625745	-	24479	24577	ctgcactgtgggaTGAGGTAGTAGGTTGTATAGTTttagggtcatacccacaactgggagataaCTATACAATCTACTGTCTTTCCtaaagtggcagaa	29	gga-let-7a-1,tgu-let-7a-3,hsa-let-7a-1,bta-let-7a-1,ppy-let-7a-1,mml-let-7a-1,hsa-let-7f-2,mmu-let-7f-2,bta-let-7f-2,ppy-let-7f-2,mml-let-7f-2,rno-let-7f-2,ssc-let-7f-1,oar-let-7f,mmu-let-7a-1,rno-let-7a-1,ptr-let-7a-1,ptr-let-7f-2,mdo-let-7a-1,ssc-let-7a-2,dre-let-7a-1,aca-let-7a,aca-let-7f-1,ipu-let-7a-1,cgr-let-7a,oha-let-7a-1,oha-let-7f-1,xtr-let-7e-1,oar-let-7a,	gga-let-7a-1	tgcactgtgggaTGAGGTAGTAGGTTGTATAGTTttagggtcatacccgcaactgggagataaCTATACAATCTACTGTCTTTCCtaaag	gga-let-7k-3p	CTATACAATCTACTGTCTTTCC	3'	Diff	gp1a	(((((((.(((((.(((..((((((((((((((((.....(((...((((....)))).)))))))))))))))))))..)))))))).)))).)))..	97	42.4	-44.9	135.347	36.0608	120.445	11.0659	169.509	49.3042	153.228	8.31098	151.197	7.43846	127.169	13.168	middle
11	18	gga-miR-7	gga-miR-7_R+1	TGGAAGACTAGTGATTTTGTTGA	23	806571045	-	5212	5294	ctggctctgcgTGGAAGACTAGTGATTTTGTTGTtctgacttataaaggtgacaacaaatcatagcctgccatacagtgcaga	50	gga-mir-7-2,hsa-mir-7-3,ptr-mir-7-3,ppa-mir-7-3,hsa-mir-7-2,mmu-mir-7a-2,mmu-mir-7b,bta-mir-7-3,bta-mir-7-1,ppy-mir-7-3,ppy-mir-7-2,ptr-mir-7-2,mml-mir-7-3,mml-mir-7-2,cfa-mir-7-3,efu-mir-7c,efu-mir-7a,rno-mir-7a-2,rno-mir-7b,oan-mir-7-3,oan-mir-7-2,ssc-mir-7-1,ssa-mir-7a-6,ssa-mir-7a-2,ggo-mir-7-3,ggo-mir-7-2,cin-mir-7,dre-mir-7a-2,dre-mir-7a-3,dre-mir-7b,aca-mir-7-1,aca-mir-7-3,ipu-mir-7a-3,ipu…	gga-mir-7-2	ggacggccgcggtgccctcTGGAAGACTAGTGATTTTGTTGttgtatggctcatcccaccacaacaagtcacagtctgccttagggcgcacggccccgc	gga-miR-7	TGGAAGACTAGTGATTTTGTTG	5'	Diff	gp1a	...((.(((..(((.((.((.((((.(((((((((...((((....))))))))))))))))))).)).)))..))).))...	77	43.4	-26.8	24.5153	18.681	11.4042	8.24333	14.6125	11.4606	8.78938	7.87829	18.0037	13.689	3.91717	0.539418	middle
12	19	gga-miR-7	gga-miR-7_R+4_1ss2GT	TTGAAGACTAGTGATTTTGTTGTTAC	26	chr28	-	4641011	4641105	ctgtggtctggctctgtgTGGAAGACTAGTGATTTTGTTGttatgatttataaaggtgacaacaaatcatagcctgccatacagcacagatcttc	1	gga-mir-7-3,	gga-mir-7-3	ctgtggtctggctctgtgTGGAAGACTAGTGATTTTGTTGttatgatttataaaggtgacaacaaatcatagcctgccatacagcacagatcttc	gga-miR-7	TGGAAGACTAGTGATTTTGTTG	5'	Diff	gp1a	....((((((...((((((((.((.((.((((.(((((((((((...........))))))))))))))))).)).))))))))..))))))...	88	41.1	-35.5	0	0	0	0	0	0	0	0	0.0931868	0.0526695	0	0	low
13	20	gga-let-7a-5p	gga-let-7a-5p	TGAGGTAGTAGGTTGTATAGTT	22	806554965	+	17364	17468	gactgtcctttggggTGAGGTAGTAGGTTGTATAGTTttagggttatgccctgcctgtcagataaCTATACAATCTACTGTCTTTCCtgaagtggctgtgatatc	21	gga-let-7a-3,tgu-let-7a-1,hsa-let-7a-3,bta-let-7a-3,ppy-let-7a-3,mml-let-7a-3,mmu-let-7c-2,rno-let-7c-2,eca-let-7a-2,ptr-let-7a-3,mdo-let-7a-3,ssa-let-7a-3,ggo-let-7a,dre-let-7a-3,ipu-let-7a-7,oha-let-7a-2,xtr-let-7e-2,ola-let-7a-1,ola-let-7a-3,tni-let-7a-2,fru-let-7a-2,	gga-let-7a-3	gggTGAGGTAGTAGGTTGTATAGTTttagggttatgccctgcctgtcagataaCTATACAATCTACTGTCTTTCCt	gga-let-7a-5p	TGAGGTAGTAGGTTGTATAGTT	5'	Yes	gp1a	.((.((((((..(((...(..((((((((((((((((.(((((.....)))))..........))))))))))))))))..)..)))..))).))).))......	98	43.8	-41.2	34962.2	14014.3	40532.8	15564.2	24056.8	5817.54	47026.8	18945.7	46571.2	2171.6	37397.7	4331.66	high
13	21	gga-let-7k-3p	gga-let-7k-3p	CTATACAATCTACTGTCTTTCC	22	806554965	+	17364	17468	gactgtcctttggggTGAGGTAGTAGGTTGTATAGTTttagggttatgccctgcctgtcagataaCTATACAATCTACTGTCTTTCCtgaagtggctgtgatatc	21	gga-let-7a-3,tgu-let-7a-1,hsa-let-7a-3,bta-let-7a-3,ppy-let-7a-3,mml-let-7a-3,mmu-let-7c-2,rno-let-7c-2,eca-let-7a-2,ptr-let-7a-3,mdo-let-7a-3,ssa-let-7a-3,ggo-let-7a,dre-let-7a-3,ipu-let-7a-7,oha-let-7a-2,xtr-let-7e-2,ola-let-7a-1,ola-let-7a-3,tni-let-7a-2,fru-let-7a-2,	gga-let-7a-3	gggTGAGGTAGTAGGTTGTATAGTTttagggttatgccctgcctgtcagataaCTATACAATCTACTGTCTTTCCt	gga-let-7k-3p	CTATACAATCTACTGTCTTTCC	3'	Yes	gp1a	.((.((((((..(((...(..((((((((((((((((.(((((.....)))))..........))))))))))))))))..)..)))..))).))).))......	98	43.8	-41.2	73.1519	25.0406	62.8447	14.6751	91.3764	33.5922	66.9423	1.78494	64.1911	3.13489	58.0699	0.451693	middle
14	22	gga-let-7a-5p	gga-let-7a-5p	TGAGGTAGTAGGTTGTATAGTT	22	806557433	+	14076	14166	gcatccaggtTGAGGTAGTAGGTTGTATAGTTtagaattacaccaagggagataaCTGTACAACCTCCTAGCTTTCCttgggtcttgcaca	16	gga-let-7a-2,tgu-let-7a-2,hsa-let-7a-2,bta-let-7a-2,eca-let-7a,ppy-let-7a-2,mmu-let-7a-2,ptr-let-7a-2,mml-let-7a-2,cfa-let-7a-2,mdo-let-7a-2,ssc-let-7a-1,dre-let-7a-2,ipu-let-7a-2,oha-let-7c-1,fru-let-7a-1,	gga-let-7a-2	aggtTGAGGTAGTAGGTTGTATAGTTtagaattacaccaagggagataaCTGTACAACCTCCTAGCTTTCCt	gga-let-7a-5p	TGAGGTAGTAGGTTGTATAGTT	5'	Yes	gp1a	(((((((((..(((.(((.(((((((((((((.....................))))))))))))).))).)))..))))))...)))...	88	44	-34.5	34962.2	14014.3	40532.8	15564.2	24056.8	5817.54	47026.8	18945.7	46571.2	2171.6	37397.7	4331.66	high
14	23	gga-let-7a-2-3p	gga-let-7a-2-3p	CTGTACAACCTCCTAGCTTTCC	22	806557433	+	14076	14166	gcatccaggtTGAGGTAGTAGGTTGTATAGTTtagaattacaccaagggagataaCTGTACAACCTCCTAGCTTTCCttgggtcttgcaca	16	gga-let-7a-2,tgu-let-7a-2,hsa-let-7a-2,bta-let-7a-2,eca-let-7a,ppy-let-7a-2,mmu-let-7a-2,ptr-let-7a-2,mml-let-7a-2,cfa-let-7a-2,mdo-let-7a-2,ssc-let-7a-1,dre-let-7a-2,ipu-let-7a-2,oha-let-7c-1,fru-let-7a-1,	gga-let-7a-2	aggtTGAGGTAGTAGGTTGTATAGTTtagaattacaccaagggagataaCTGTACAACCTCCTAGCTTTCCt	gga-let-7a-2-3p	CTGTACAACCTCCTAGCTTTCC	3'	Yes	gp1a	(((((((((..(((.(((.(((((((((((((.....................))))))))))))).))).)))..))))))...)))...	88	44	-34.5	71.536	22.3116	79.0796	31.7922	82.4731	21.5279	131.804	47.7819	82.6273	26.0989	148.598	16.8048	middle
15	24	gga-let-7k-5p	gga-let-7k-5p	TGAGGTAGTAGATTGAATAGTT	22	806554361	-	27260	27357	gctgtccttgaggcTGAGGTAGTAGATTGAATAGTTgtggagtcctatcctccctttgagctaaCTATACAATCTACTGTCTTTCCtaaggagacagt	10	gga-let-7k,tgu-let-7e,ssa-let-7e-2,ssa-let-7e-1,dre-let-7e,aca-let-7e,ipu-let-7e-2,ipu-let-7e-1,oha-let-7e,tni-let-7e,	gga-let-7k	ggcTGAGGTAGTAGATTGAATAGTTgtggagtcctatcctccctttgagctaaCTATACAATCTACTGTCTTTCCtaaggaga	gga-let-7k-5p	TGAGGTAGTAGATTGAATAGTT	5'	Yes	gp1a	(((((((((.(((..(((..(((((((((.((((((((((((.......))))......)).)))))).)))))))))..))).))).))).))))))	98	43.9	-39.7	5835.9	2215.88	6628.04	2823.55	4196.99	1198.8	8579.42	5863.76	12414.5	4406.62	4413.49	858.804	high
15	25	gga-let-7k-3p	gga-let-7k-3p_1ss22CT	CTATACAATCTACTGTCTTTCT	22	806554361	-	27260	27357	gctgtccttgaggcTGAGGTAGTAGATTGAATAGTTgtggagtcctatcctccctttgagctaaCTATACAATCTACTGTCTTTCCtaaggagacagt	10	gga-let-7k,tgu-let-7e,ssa-let-7e-2,ssa-let-7e-1,dre-let-7e,aca-let-7e,ipu-let-7e-2,ipu-let-7e-1,oha-let-7e,tni-let-7e,	gga-let-7k	ggcTGAGGTAGTAGATTGAATAGTTgtggagtcctatcctccctttgagctaaCTATACAATCTACTGTCTTTCCtaaggaga	gga-let-7k-3p	CTATACAATCTACTGTCTTTCC	3'	Diff	gp1a	(((((((((.(((..(((..(((((((((.((((((((((((.......))))......)).)))))).)))))))))..))).))).))).))))))	98	43.9	-39.7	135.347	36.0608	120.445	11.0659	169.509	49.3042	153.228	8.31098	151.197	7.43846	127.169	13.168	middle
16	26	gga-let-7c-5p	gga-let-7c-5p	TGAGGTAGTAGGTTGTATGGTT	22	806573007	+	2165	2288	ggaagctgtgtgcatccgggtTGAGGTAGTAGGTTGTATGGTTtagagttacaccctgggagttaaCTGTACAACCTTCTAGCTTTCCttggagcacactcgagccatcgaggaattcatcatc	29	gga-let-7c,hsa-let-7c,bta-let-7c,ppy-let-7c,mml-let-7c,oar-let-7c,tgu-let-7c-1,tgu-let-7c-2,mmu-let-7c-1,rno-let-7c-1,eca-let-7c,ptr-let-7c,cfa-let-7c,efu-let-7c,oan-let-7c-1,oan-let-7c-2,ssc-let-7c,ssa-let-7c-1,ggo-let-7c,chi-let-7c,dre-let-7c-2,aca-let-7c-1,ipu-let-7c-2,ipu-let-7c-1,cgr-let-7c,oha-let-7c-3,xtr-let-7c,ola-let-7c,hhi-let-7c,	gga-let-7c	gcatccgggtTGAGGTAGTAGGTTGTATGGTTtagagttacaccctgggagttaaCTGTACAACCTTCTAGCTTTCCttggagc	gga-let-7c-5p	TGAGGTAGTAGGTTGTATGGTT	5'	Yes	gp1a	((.....((((((.(((..(..(((.(((.((((((((..(((..((.(..(.....)..).)))))..)))))))).))).)))..)..))))))))).....))..................	106	48.4	-44.9	23355.8	8492.1	29210.9	4362.8	17431.5	3836.05	26815.3	7633.36	24431.7	10313	26020.6	899.048	high
16	27	gga-let-7c-3p	gga-let-7c-3p	CTGTACAACCTTCTAGCTTTCC	22	806573007	+	2165	2288	ggaagctgtgtgcatccgggtTGAGGTAGTAGGTTGTATGGTTtagagttacaccctgggagttaaCTGTACAACCTTCTAGCTTTCCttggagcacactcgagccatcgaggaattcatcatc	29	gga-let-7c,hsa-let-7c,bta-let-7c,ppy-let-7c,mml-let-7c,oar-let-7c,tgu-let-7c-1,tgu-let-7c-2,mmu-let-7c-1,rno-let-7c-1,eca-let-7c,ptr-let-7c,cfa-let-7c,efu-let-7c,oan-let-7c-1,oan-let-7c-2,ssc-let-7c,ssa-let-7c-1,ggo-let-7c,chi-let-7c,dre-let-7c-2,aca-let-7c-1,ipu-let-7c-2,ipu-let-7c-1,cgr-let-7c,oha-let-7c-3,xtr-let-7c,ola-let-7c,hhi-let-7c,	gga-let-7c	gcatccgggtTGAGGTAGTAGGTTGTATGGTTtagagttacaccctgggagttaaCTGTACAACCTTCTAGCTTTCCttggagc	gga-let-7c-3p	CTGTACAACCTTCTAGCTTTCC	3'	Yes	gp1a	((.....((((((.(((..(..(((.(((.((((((((..(((..((.(..(.....)..).)))))..)))))))).))).)))..)..))))))))).....))..................	106	48.4	-44.9	30.366	13.8371	28.4711	1.11377	23.197	5.56446	46.5019	4.63459	37.8008	7.58125	31.4645	6.16192	middle
17	28	gga-miR-7	gga-miR-7_L+3R+1	CACTGGAAGACTAGTGATTTTGTTGT	26	chr10	-	12627267	12627365	ggacggccgcggtgccctcTGGAAGACTAGTGATTTTGTTGttgtatggctcatcccaccacaacaagtcacagtctgccttagggcgcacggccccgc	1	gga-mir-7-2,	gga-mir-7-2	ggacggccgcggtgccctcTGGAAGACTAGTGATTTTGTTGttgtatggctcatcccaccacaacaagtcacagtctgccttagggcgcacggccccgc	gga-miR-7	TGGAAGACTAGTGATTTTGTTG	5'	Diff	gp1a	((..(((((..(((((((..((.(((((.((((.((((((((.((..((......)))).))))))))))))))))).))..))))))).)))))))..	97	59.6	-49.1	0.271052	0.469477	0.0161211	0.0279225	0	0	0	0	0	0	0	0	low
18	29	gga-miR-7	gga-miR-7_R+2	TGGAAGACTAGTGATTTTGTTGTT	24	806571045	-	5169	5261	gtggtctggctctgcgTGGAAGACTAGTGATTTTGTTGTTctgacttataaaggtgaCAACAAATCATAGCCTGCCATAcagtgcagatcttc	1	gga-mir-7-3,	gga-mir-7-3	ctgtggtctggctctgtgTGGAAGACTAGTGATTTTGTTGttatgatttataaaggtgacaacaaatcatagcctgccatacagcacagatcttc	gga-miR-7	TGGAAGACTAGTGATTTTGTTG	5'	Diff	gp1a	..(((((.((.(((..(((.((.((.((((.(((((((((...((((....))))))))))))))))))).)).)))..))).)))))))...	88	44.1	-32	3498.35	2504.63	2125.73	973.384	3474.24	2345.26	1717.8	985.537	2533.03	1227.46	921.407	122.997	high
18	30	gga-mir-7-3-p3	gga-mir-7-3-p3	CAACAAATCATAGCCTGCCATA	22	806571045	-	5169	5261	gtggtctggctctgcgTGGAAGACTAGTGATTTTGTTGTTctgacttataaaggtgaCAACAAATCATAGCCTGCCATAcagtgcagatcttc	1	gga-mir-7-3,	gga-mir-7-3	ctgtggtctggctctgtgTGGAAGACTAGTGATTTTGTTGttatgatttataaaggtgacaacaaatcatagcctgccatacagcacagatcttc	gga-mir-7-3-p3	caacaaatcatagcctgccata	3'	New	gp1a	..(((((.((.(((..(((.((.((.((((.(((((((((...((((....))))))))))))))))))).)).)))..))).)))))))...	88	44.1	-32	0.190826	0.330519	0.319533	0.553448	0.849173	1.47081	0	0	0	0	0	0	low
19	31	gga-let-7b	gga-let-7b	TGAGGTAGTAGGTTGTGTGGTT	22	806554965	+	18287	18376	taacaggaTGAGGTAGTAGGTTGTGTGGTTtcagggtagtgattttgccccaatcaggagataaCTATACAACCTACTGCCTTCCCtgat	26	gga-let-7b,tgu-let-7b,hsa-let-7b,mmu-let-7b,bta-let-7b,ppy-let-7b,mml-let-7b,ptr-let-7b,cfa-let-7b,rno-let-7b,mdo-let-7b,oan-let-7b,ssa-let-7b-2,ssa-let-7b-1,dre-let-7b,aca-let-7b,ipu-let-7b-2,ipu-let-7b-1,oha-let-7b,ola-let-7b-1,ola-let-7b-2,ccr-let-7b,tni-let-7b,fru-let-7b,oar-let-7b,pol-let-7b,	gga-let-7b	caggaTGAGGTAGTAGGTTGTGTGGTTtcagggtagtgattttgccccaatcaggagataactatacaacctactgccttccctg	gga-let-7b	TGAGGTAGTAGGTTGTGTGGTT	5'	Yes	gp1a	...((((..(((((((((((((((((((((...((((((.....))))))..(((....)))))))))))))))))))))))).))))..	85	44.4	-44.2	97815.7	9774.25	95328.7	20473.2	124090	31288.5	65728.2	10611.8	58254.8	31242.8	95301.7	8651.39	high
19	32	tgu-let-7b-3p	tgu-let-7b-3p_R+1	CTATACAACCTACTGCCTTCCT	22	806554965	+	18287	18376	taacaggaTGAGGTAGTAGGTTGTGTGGTTtcagggtagtgattttgccccaatcaggagataaCTATACAACCTACTGCCTTCCCtgat	26	gga-let-7b,tgu-let-7b,hsa-let-7b,mmu-let-7b,bta-let-7b,ppy-let-7b,mml-let-7b,ptr-let-7b,cfa-let-7b,rno-let-7b,mdo-let-7b,oan-let-7b,ssa-let-7b-2,ssa-let-7b-1,dre-let-7b,aca-let-7b,ipu-let-7b-2,ipu-let-7b-1,oha-let-7b,ola-let-7b-1,ola-let-7b-2,ccr-let-7b,tni-let-7b,fru-let-7b,oar-let-7b,pol-let-7b,	tgu-let-7b	tctaacaggaTGAGGTAGTAGGTTGTGTGGTTtcagggtagtgattttgccccaatcaggagataaCTATACAACCTACTGCCTTCCctgat	tgu-let-7b-3p	CTATACAACCTACTGCCTTCC	3'	Diff	gp1a	...((((..(((((((((((((((((((((...((((((.....))))))..(((....)))))))))))))))))))))))).))))..	85	44.4	-44.2	481.085	137.187	486.685	280.265	770.953	262.903	403.162	178.59	328.982	196.237	776.35	232.154	middle
20	33	gga-let-7a-5p	gga-let-7a-5p	TGAGGTAGTAGGTTGTATAGTT	22	806554361	-	27048	27139	tctgtggaggTGAGGTAGTAGGTTGTATAGTTtggtgggagggattttatcccatttcaggtgataaCTATACAGTCTATTGCCTTCCTtaa	8	gga-let-7j,tgu-let-7a-4,ssa-let-7a-4,ssa-let-7a-5,ipu-let-7a-5,ipu-let-7a-6,oha-let-7a-3,ola-let-7a-2,	gga-let-7j	gTGAGGTAGTAGGTTGTATAGTTtggtgggagggattctgtcccatttcaggtgataaCTATACAGTCTATTGCCTTCCTtaa	gga-let-7a-5p	TGAGGTAGTAGGTTGTATAGTT	5'	Yes	gp1a	......((((.((((((((((..(((((((((...((..((((((...))))).)..))......)))))))))..))))))))))))))..	84	41.3	-39.1	34962.2	14014.3	40532.8	15564.2	24056.8	5817.54	47026.8	18945.7	46571.2	2171.6	37397.7	4331.66	high
20	34	gga-let-7j-3p	gga-let-7j-3p	CTATACAGTCTATTGCCTTCCT	22	806554361	-	27048	27139	tctgtggaggTGAGGTAGTAGGTTGTATAGTTtggtgggagggattttatcccatttcaggtgataaCTATACAGTCTATTGCCTTCCTtaa	8	gga-let-7j,tgu-let-7a-4,ssa-let-7a-4,ssa-let-7a-5,ipu-let-7a-5,ipu-let-7a-6,oha-let-7a-3,ola-let-7a-2,	gga-let-7j	gTGAGGTAGTAGGTTGTATAGTTtggtgggagggattctgtcccatttcaggtgataaCTATACAGTCTATTGCCTTCCTtaa	gga-let-7j-3p	CTATACAGTCTATTGCCTTCCT	3'	Yes	gp1a	......((((.((((((((((..(((((((((...((..((((((...))))).)..))......)))))))))..))))))))))))))..	84	41.3	-39.1	179.859	34.6856	204.169	38.7018	174.276	30.8737	249.333	86.0913	170.8	51.2619	268.603	5.99475	middle
21	35	gga-let-7g-5p	gga-let-7g-5p_R+1	TGAGGTAGTAGTTTGTACAGTT	22	806555834	+	1145	1250	ttgcctgattccaggcTGAGGTAGTAGTTTGTACAGTTtgagggtctatgataccacccggtacaggagataaCTGTACAGGCCACTGCCTTGCCtgggacagagc	23	gga-let-7g,bta-let-7g,ptr-let-7g,mdo-let-7g,oar-let-7g,tgu-let-7g-2,tgu-let-7g-1,hsa-let-7g,ppy-let-7g,mml-let-7g,mmu-let-7g,eca-let-7g,rno-let-7g,cfa-let-7g,tch-let-7g,oan-let-7g,ssc-let-7g,ggo-let-7g,aca-let-7g,chi-let-7g,cgr-let-7g,oha-let-7g,xtr-let-7g,	gga-let-7g	aggcTGAGGTAGTAGTTTGTACAGTttgagggtctatgataccacccggtacaggagataaCTGTACAGGCCACTGCCTTGCC	gga-let-7g-5p	TGAGGTAGTAGTTTGTACAGT	5'	Diff	gp1a	..(((((.((((((((.((((((((.(..(((((((((.....((((.((.((((....))))))..)))))))))))))..).))))))))))))))))))).))	104	51.9	-53.3	26090.4	5847.33	34277.3	6982.68	17216.2	3515.78	48204.5	7322.98	50634	3288.94	43737.8	10338.1	high
21	36	gga-let-7g-3p	gga-let-7g-3p_1ss22CT	CTGTACAGGCCACTGCCTTGCT	22	806555834	+	1145	1250	ttgcctgattccaggcTGAGGTAGTAGTTTGTACAGTTtgagggtctatgataccacccggtacaggagataaCTGTACAGGCCACTGCCTTGCCtgggacagagc	23	gga-let-7g,bta-let-7g,ptr-let-7g,mdo-let-7g,oar-let-7g,tgu-let-7g-2,tgu-let-7g-1,hsa-let-7g,ppy-let-7g,mml-let-7g,mmu-let-7g,eca-let-7g,rno-let-7g,cfa-let-7g,tch-let-7g,oan-let-7g,ssc-let-7g,ggo-let-7g,aca-let-7g,chi-let-7g,cgr-let-7g,oha-let-7g,xtr-let-7g,	gga-let-7g	aggcTGAGGTAGTAGTTTGTACAGTttgagggtctatgataccacccggtacaggagataaCTGTACAGGCCACTGCCTTGCC	gga-let-7g-3p	CTGTACAGGCCACTGCCTTGCC	3'	Diff	gp1a	..(((((.((((((((.((((((((.(..(((((((((.....((((.((.((((....))))))..)))))))))))))..).))))))))))))))))))).))	104	51.9	-53.3	32.732	12.0628	32.7138	7.36966	33.0363	12.3769	36.6433	7.13616	28.4465	15.0361	36.8488	9.55819	middle
22	37	gga-miR-9-5p	gga-miR-9-5p	TCTTTGGTTATCTAGCTGTATGA	23	806552073	-	16	102	tgggtcggtttttcTCTTTGGTTATCTAGCTGTATGAgtgtatgtgatatcATAAAGCTAGAGAACCGAATGTaaaaacccgctcgc	9	gga-mir-9-1,ssa-mir-9a-1,ssa-mir-9b,ssa-mir-9a-2,dre-mir-9-4,ipu-mir-9-4,ipu-mir-9-7,tni-mir-9-4,fru-mir-9-4,	gga-mir-9-1	ttgggttggtttttcTCTTTGGTTATCTAGCTGTATGAgtgtatgtgatatcaTAAAGCTAGAGAACCGAATGTaaaaacccgctcgc	gga-miR-9-5p	TCTTTGGTTATCTAGCTGTATGA	5'	Yes	gp1a	.(((..(((((((...(((((((.(((((((.(((((.(((.....)))))))).))))))).)))))))...)))))))..)))..	84	41.4	-32.9	358.226	77.1498	554.478	327.005	284.348	135.726	743.911	152.884	966.997	373.747	434.85	33.4007	middle
22	38	ssa-mir-9a-2-p3	ssa-mir-9a-2-p3	ATAAAGCTAGATAACCGAAAGT	22	806552073	-	16	102	tgggtcggtttttcTCTTTGGTTATCTAGCTGTATGAgtgtatgtgatatcATAAAGCTAGAGAACCGAATGTaaaaacccgctcgc	9	gga-mir-9-1,ssa-mir-9a-1,ssa-mir-9b,ssa-mir-9a-2,dre-mir-9-4,ipu-mir-9-4,ipu-mir-9-7,tni-mir-9-4,fru-mir-9-4,	ssa-mir-9a-2	TCTTTGGTTATCTAGCTGTATGAgtgtgatggccgtcaTAAAGCTAGATAACCGAAAGTA	ssa-mir-9a-2-p3	aTAAAGCTAGATAACCGAAAGT	3'	New	gp1a	.(((..(((((((...(((((((.(((((((.(((((.(((.....)))))))).))))))).)))))))...)))))))..)))..	84	41.4	-32.9	65.4561	38.5368	106.869	50.1632	50.7656	27.3748	182.308	107.966	237.831	107.357	53.13	3.20078	middle
23	39	gga-miR-10b-5p	gga-miR-10b-5p	TACCCTGTAGAACCGAATTTGT	22	806623399	+	1847	1976	aacagaatgttattacgttgtctatataTACCCTGTAGAACCGAATTTGTgtgatattcatatagtcACAGATTCGATTCTAGGGGAATatatggtcgatgcaaaaacttcacctttctgcaaatggtta	31	gga-mir-10b,tgu-mir-10a,hsa-mir-10b,ppa-mir-10b,mmu-mir-10b,bta-mir-10b,eca-mir-10b,ppy-mir-10b,mml-mir-10b,ptr-mir-10b,cfa-mir-10b,rno-mir-10b,mdo-mir-10b,oan-mir-10b,ssc-mir-10b,ssa-mir-10b-3,ssa-mir-10b-2,ggo-mir-10b,dre-mir-10b-1,aca-mir-10b,ipu-mir-10b-1,chi-mir-10b,cgr-mir-10b,oha-mir-10c,tch-mir-10b-1,tch-mir-10b-2,tni-mir-10b-2,fru-mir-10b-1,oar-mir-10b,mne-mir-10b,sha-mir-10b,	gga-mir-10b	cagaacgttattacgttgtctatataTACCCTGTAGAACCGAATTTGTgtgatattcatatagtcacAGATTCGATTCTAGGGGAATAtatggtcgatgcaaaaacttca	gga-miR-10b-5p	TACCCTGTAGAACCGAATTTGT	5'	Yes	gp1a	....(((.(((.((.(((((.((((((((.((((.(((((.((((((((((...(((....)))..)))))))))).))))))))).)))))))).))))).)).))))))...................	107	34.6	-41.2	3312.96	2083.64	2085.39	534.964	2579.73	889.55	1785.78	394.635	4377.05	4237.73	2365.27	456.49	high
23	40	gga-miR-10b-3p	gga-miR-10b-3p_L+2R-1	ACAGATTCGATTCTAGGGGAAT	22	806623399	+	1847	1976	aacagaatgttattacgttgtctatataTACCCTGTAGAACCGAATTTGTgtgatattcatatagtcACAGATTCGATTCTAGGGGAATatatggtcgatgcaaaaacttcacctttctgcaaatggtta	31	gga-mir-10b,tgu-mir-10a,hsa-mir-10b,ppa-mir-10b,mmu-mir-10b,bta-mir-10b,eca-mir-10b,ppy-mir-10b,mml-mir-10b,ptr-mir-10b,cfa-mir-10b,rno-mir-10b,mdo-mir-10b,oan-mir-10b,ssc-mir-10b,ssa-mir-10b-3,ssa-mir-10b-2,ggo-mir-10b,dre-mir-10b-1,aca-mir-10b,ipu-mir-10b-1,chi-mir-10b,cgr-mir-10b,oha-mir-10c,tch-mir-10b-1,tch-mir-10b-2,tni-mir-10b-2,fru-mir-10b-1,oar-mir-10b,mne-mir-10b,sha-mir-10b,	gga-mir-10b	cagaacgttattacgttgtctatataTACCCTGTAGAACCGAATTTGTgtgatattcatatagtcacAGATTCGATTCTAGGGGAATAtatggtcgatgcaaaaacttca	gga-miR-10b-3p	AGATTCGATTCTAGGGGAATA	3'	Diff	gp1a	....(((.(((.((.(((((.((((((((.((((.(((((.((((((((((...(((....)))..)))))))))).))))))))).)))))))).))))).)).))))))...................	107	34.6	-41.2	17.9946	17.5148	11.9356	7.31233	7.59761	2.83929	4.70936	2.18934	26.6402	16.7194	6.40147	0.947541	middle
24	41	gga-miR-10a-5p	gga-miR-10a-5p	TACCCTGTAGATCCGAATTTGT	22	806535827	+	1845	1942	tctgtcttctatatgTACCCTGTAGATCCGAATTTGTgtaaaggaagttgggtcaCAAATTCGTATCTAGGGGAATatgtagttgacacaaacactac	19	gga-mir-10a,hsa-mir-10a,ggo-mir-10a,mmu-mir-10a,rno-mir-10a,bta-mir-10a,oar-mir-10a,eca-mir-10a,ppy-mir-10a,ptr-mir-10a,mml-mir-10a,cfa-mir-10a,mdo-mir-10a,ssc-mir-10a,aca-mir-10a,cgr-mir-10a,oha-mir-10a,age-mir-10a,sla-mir-10a,	gga-mir-10a	ctatatgTACCCTGTAGATCCGAATTTGTgtaaaggaagttgggtcacAAATTCGTATCTAGGGGAATAtgtag	gga-miR-10a-5p	TACCCTGTAGATCCGAATTTGT	5'	Yes	gp1a	..((((..((((((((.((((.(((((.((((((((((...............)))))))))).))))))))).))))))))..))))..........	86	38.8	-35.4	65788.2	8288.14	67247.6	10970	84163.2	17081.3	86260.7	17209	88099.8	47099.8	65652.8	10957.2	high
24	42	gga-miR-10a-3p	gga-miR-10a-3p_L+1R-1	CAAATTCGTATCTAGGGGAAT	21	806535827	+	1845	1942	tctgtcttctatatgTACCCTGTAGATCCGAATTTGTgtaaaggaagttgggtcaCAAATTCGTATCTAGGGGAATatgtagttgacacaaacactac	19	gga-mir-10a,hsa-mir-10a,ggo-mir-10a,mmu-mir-10a,rno-mir-10a,bta-mir-10a,oar-mir-10a,eca-mir-10a,ppy-mir-10a,ptr-mir-10a,mml-mir-10a,cfa-mir-10a,mdo-mir-10a,ssc-mir-10a,aca-mir-10a,cgr-mir-10a,oha-mir-10a,age-mir-10a,sla-mir-10a,	gga-mir-10a	ctatatgTACCCTGTAGATCCGAATTTGTgtaaaggaagttgggtcacAAATTCGTATCTAGGGGAATAtgtag	gga-miR-10a-3p	AAATTCGTATCTAGGGGAATA	3'	Diff	gp1a	..((((..((((((((.((((.(((((.((((((((((...............)))))))))).))))))))).))))))))..))))..........	86	38.8	-35.4	631.271	144.621	757.41	129.268	506.684	192.337	644.265	105.423	696.332	65.3877	492.731	41.7879	middle
25	43	gga-miR-15a	gga-miR-15a_R+1	TAGCAGCACATAATGGTTTGTG	22	806613657	+	20535	20624	agacaccttggcataacgTAGCAGCACATAATGGTTTGTGggttttgaaaaggtgCAGGCCATATTGTGCTGCCTCAaaaatacaaggat	23	gga-mir-15a,tgu-mir-15a,hsa-mir-15a,bta-mir-15a,ppy-mir-15a,ptr-mir-15a,mml-mir-15a,ggo-mir-15a,ppa-mir-15a,mne-mir-15a,age-mir-15a,lla-mir-15a,sla-mir-15a,lca-mir-15a,eca-mir-15a,cfa-mir-15a,tch-mir-15a,rno-mir-15a,mdo-mir-15a,oan-mir-15a,ssc-mir-15a,chi-mir-15a,cgr-mir-15a,	gga-mir-15a	ccttggcataacgTAGCAGCACATAATGGTTTGTgggttttgaaaaggtgcaggccatattgtgctgcctcaaaaatacaagg	gga-miR-15a	TAGCAGCACATAATGGTTTGT	5'	Diff	gp1a	.....(((((..........((((((((..((((..(((...............)))..))))..))))))))..........)))))..	53	43.3	-29.4	3505.24	1607.76	4849.36	2384.33	2401.08	1075.93	3020.75	1496.41	3195.05	1027.91	796.895	94.419	high
25	44	tgu-miR-15a-3p	tgu-miR-15a-3p_1ss22AT	CAGGCCATATTGTGCTGCCTCT	22	806613657	+	20535	20624	agacaccttggcataacgTAGCAGCACATAATGGTTTGTGggttttgaaaaggtgCAGGCCATATTGTGCTGCCTCAaaaatacaaggat	23	gga-mir-15a,tgu-mir-15a,hsa-mir-15a,bta-mir-15a,ppy-mir-15a,ptr-mir-15a,mml-mir-15a,ggo-mir-15a,ppa-mir-15a,mne-mir-15a,age-mir-15a,lla-mir-15a,sla-mir-15a,lca-mir-15a,eca-mir-15a,cfa-mir-15a,tch-mir-15a,rno-mir-15a,mdo-mir-15a,oan-mir-15a,ssc-mir-15a,chi-mir-15a,cgr-mir-15a,	tgu-mir-15a	tggcataacgTAGCAGCACATAATGGTTTGTgggttttgaaaaggtgCAGGCCATATTGTGCTGCCTCAaa	tgu-miR-15a-3p	CAGGCCATATTGTGCTGCCTCA	3'	Diff	gp1a	.....(((((..........((((((((..((((..(((...............)))..))))..))))))))..........)))))..	53	43.3	-29.4	8.88762	3.5161	7.25335	3.11375	5.81064	2.88837	14.7508	9.86997	11.8965	1.85709	14.698	2.54866	middle
26	45	gga-miR-15c-5p	gga-miR-15c-5p_R-1	TAGCAGCACATCATGGTTTGT	21	806618483	+	5961	6042	ctttgaggagatgTAGCAGCACATCATGGTTTGTagggacaaggagataCAGACCATTCTGGGCTGCCTCAttacctcaagg	2	gga-mir-15c,tgu-mir-15c,	gga-mir-15c	tgaggagatgTAGCAGCACATCATGGTTTGTAgggacaaggagataCAGACCATTCTGGGCTGCCTCAttacctca	gga-miR-15c-5p	TAGCAGCACATCATGGTTTGTA	5'	Diff	gp1a	((((((((..(((..(((((.((..((((((((((............))))))))))..)).)))))..)))..))))))))	82	48.8	-37.4	1870.67	819.741	2738.4	912.068	1334.69	387.254	721.554	540.117	815.876	729.296	287.66	139.296	middle
26	46	gga-miR-15c-3p	gga-miR-15c-3p	CAGACCATTCTGGGCTGCCTCA	22	806618483	+	5961	6042	ctttgaggagatgTAGCAGCACATCATGGTTTGTagggacaaggagataCAGACCATTCTGGGCTGCCTCAttacctcaagg	2	gga-mir-15c,tgu-mir-15c,	gga-mir-15c	tgaggagatgTAGCAGCACATCATGGTTTGTAgggacaaggagataCAGACCATTCTGGGCTGCCTCAttacctca	gga-miR-15c-3p	CAGACCATTCTGGGCTGCCTCA	3'	Yes	gp1a	((((((((..(((..(((((.((..((((((((((............))))))))))..)).)))))..)))..))))))))	82	48.8	-37.4	47.5455	34.9141	29.5174	21.0138	46.4979	21.3334	24.8635	8.59613	23.6419	13.9015	40.8013	24.3665	middle
27	47	gga-miR-15b-5p	gga-miR-15b-5p_R-1	TAGCAGCACATCATGGTTTGC	21	806577942	-	15568	15659	ttgaggccttaaagtactcTAGCAGCACATCATGGTTTGCatgctctaataaagatgCGAATCATTATTTGCTGCTTTagaaatttaaggaa	16	gga-mir-15b,hsa-mir-15b,ppy-mir-15b,ptr-mir-15b,ggo-mir-15b,ppa-mir-15b,bta-mir-15b,mml-mir-15b,chi-mir-15b,mne-mir-15b,age-mir-15b,lla-mir-15b,cfa-mir-15b,tch-mir-15b,ssc-mir-15b,cgr-mir-15b,	gga-mir-15b	tgaggccttaaagtactcTAGCAGCACATCATGGTTTGCAtgctgtagtgaagatgcGAATCATTATTTGCTGCTTTAgaaatttaaggaa	gga-miR-15b-5p	TAGCAGCACATCATGGTTTGCA	5'	Diff	gp1a	......(((((((...((..(((((((.((.(((((((((((.((.......))))))))))))).)).)))))))..))...)))))))..	84	35.9	-33.8	1089.84	422.775	1453.85	486.662	684.616	241.326	596.744	108.757	677.468	184.073	274.808	1.94736	middle
27	48	gga-miR-15b-3p	gga-miR-15b-3p_L+1R-1	CGAATCATTATTTGCTGCTTT	21	806577942	-	15568	15659	ttgaggccttaaagtactcTAGCAGCACATCATGGTTTGCatgctctaataaagatgCGAATCATTATTTGCTGCTTTagaaatttaaggaa	16	gga-mir-15b,hsa-mir-15b,ppy-mir-15b,ptr-mir-15b,ggo-mir-15b,ppa-mir-15b,bta-mir-15b,mml-mir-15b,chi-mir-15b,mne-mir-15b,age-mir-15b,lla-mir-15b,cfa-mir-15b,tch-mir-15b,ssc-mir-15b,cgr-mir-15b,	gga-mir-15b	tgaggccttaaagtactcTAGCAGCACATCATGGTTTGCAtgctgtagtgaagatgcGAATCATTATTTGCTGCTTTAgaaatttaaggaa	gga-miR-15b-3p	GAATCATTATTTGCTGCTTTA	3'	Diff	gp1a	......(((((((...((..(((((((.((.(((((((((((.((.......))))))))))))).)).)))))))..))...)))))))..	84	35.9	-33.8	27.3862	14.6094	21.953	1.63414	15.3312	2.20125	24.4616	9.79296	19.5685	2.58428	21.6887	4.32958	middle
28	49	gga-miR-16c-5p	gga-miR-16c-5p	TAGCAGCACGTAAATACTGGAG	22	806618483	+	6475	6551	agcagtgctcTAGCAGCACGTAAATACTGGAGTTGGGGATTGCCTGTTGCTCTccagtattgcattgctgctttagt	2	gga-mir-16c,tgu-mir-16c,	gga-mir-16c	gctcTAGCAGCACGTAAATACTGGAGtgggggatcgcctgttgctctCCAGTATTGCATTGCTGCTTTAgt	gga-miR-16c-5p	TAGCAGCACGTAAATACTGGAG	5'	Yes	gp1a	......(((..(((((((....((((((((((...(((....)))......))))))))))....)))))))..)))	71	48.1	-30	12568.8	2007.59	13453.2	3253.02	9184.73	600.769	11334.1	10139.1	13966.3	7566.77	5410.19	2418.91	high
28	50	tgu-mir-16c-p3	tgu-mir-16c-p3_1ss3TG	TTGGGGATTGCCTGTTGCTCT	21	806618483	+	6475	6551	agcagtgctcTAGCAGCACGTAAATACTGGAGTTGGGGATTGCCTGTTGCTCTccagtattgcattgctgctttagt	2	gga-mir-16c,tgu-mir-16c,	tgu-mir-16c	agcagtgctcTAGCAGCACGTAAATACTGGAGtttgggattgcctgttgctctccagtattgcattgctgct	tgu-mir-16c-p3	tttgggattgcctgttgctct	3'	New	gp1a	......(((..(((((((....((((((((((...(((....)))......))))))))))....)))))))..)))	71	48.1	-30	22.9251	27.1434	11.2339	11.9917	18.598	6.1533	2.13537	1.30471	4.05065	3.70396	14.4437	6.2418	middle
29	51	gga-miR-16c-5p	gga-miR-16c-5p_R+3	TAGCAGCACGTAAATACTGGAGAGT	25	chr4	-	4023458	4023528	gctcTAGCAGCACGTAAATACTGGAGtgggggatcgcctgttgctctCCAGTATTGCATTGCTGCTTTAgt	1	gga-mir-16c,	gga-mir-16c	gctcTAGCAGCACGTAAATACTGGAGtgggggatcgcctgttgctctCCAGTATTGCATTGCTGCTTTAgt	gga-miR-16c-5p	TAGCAGCACGTAAATACTGGAG	5'	Diff	gp1a	(((..(((((((....((((((((((...(((....)))......))))))))))....)))))))..)))	71	50.7	-29.8	0.988415	1.39458	0.114866	0.108504	0.380275	0.658655	0.121386	0.210247	0.426935	0.369918	0.648993	0.74895	low
30	52	gga-miR-16-5p	gga-miR-16-5p	TAGCAGCACGTAAATATTGGTG	22	806613657	+	20681	20775	gtctgtcatactcTAGCAGCACGTAAATATTGGTGttaagactgtaaatatctCCAGTATTAACTGTGCTGCTGAagtaaggctagccacttctg	5	gga-mir-16-1,tgu-mir-16a,eca-mir-16-2,cfa-mir-16-1,ssc-mir-16-2,	gga-mir-16-1	gtctgtcatactcTAGCAGCACGTAAATATTGGTGttaaaactgtaaatatctCCAGTATTAACTGTGCTGCTGAAgtaaggct	gga-miR-16-5p	TAGCAGCACGTAAATATTGGTG	5'	Yes	gp1a	((..(((.((((..((((((((((.((((((((....................)))))))).)).))))))))..)))).)))..))........	87	41.1	-31.8	10516.6	4747.33	12515	5612.27	7708.64	2638.39	10711.1	4160	12011	3051.92	3879.65	98.5532	high
30	53	gga-miR-16-1-3p	gga-miR-16-1-3p_R-1	CCAGTATTAACTGTGCTGCTGA	22	806613657	+	20681	20775	gtctgtcatactcTAGCAGCACGTAAATATTGGTGttaagactgtaaatatctCCAGTATTAACTGTGCTGCTGAagtaaggctagccacttctg	5	gga-mir-16-1,tgu-mir-16a,eca-mir-16-2,cfa-mir-16-1,ssc-mir-16-2,	gga-mir-16-1	gtctgtcatactcTAGCAGCACGTAAATATTGGTGttaaaactgtaaatatctCCAGTATTAACTGTGCTGCTGAAgtaaggct	gga-miR-16-1-3p	CCAGTATTAACTGTGCTGCTGAA	3'	Diff	gp1a	((..(((.((((..((((((((((.((((((((....................)))))))).)).))))))))..)))).)))..))........	87	41.1	-31.8	36.6238	7.09781	23.2731	7.14594	21.5455	6.0357	34.7338	8.63867	29.0824	13.6996	30.2395	2.23756	middle
31	54	gga-miR-16-5p	gga-miR-16-5p	TAGCAGCACGTAAATATTGGTG	22	806577942	-	15392	15484	tacttgttccgcccTAGCAGCACGTAAATATTGGTGtagtaaaataaaccttaaacCCCAATATTATTGTGCTGCTTaagcgtggcagagatt	3	gga-mir-16-2,tgu-mir-16b,aca-mir-16a,	gga-mir-16-2	cctacttgttccgcccTAGCAGCACGTAAATATTGGTGtagtaaaataaaccttaaaccCCAATATTATTGTGCTGCTTAAgcgtggcagagat	gga-miR-16-5p	TAGCAGCACGTAAATATTGGTG	5'	Yes	gp1a	...((((..(((...(((((((((..((((((((.((..(((........))).)).))))))))..)))))))))...)))..)))).....	85	39.8	-32.9	10516.6	4747.33	12515	5612.27	7708.64	2638.39	10711.1	4160	12011	3051.92	3879.65	98.5532	high
31	55	gga-miR-16-2-3p	gga-miR-16-2-3p_L+1R-2	CCCAATATTATTGTGCTGCTT	21	806577942	-	15392	15484	tacttgttccgcccTAGCAGCACGTAAATATTGGTGtagtaaaataaaccttaaacCCCAATATTATTGTGCTGCTTaagcgtggcagagatt	3	gga-mir-16-2,tgu-mir-16b,aca-mir-16a,	gga-mir-16-2	cctacttgttccgcccTAGCAGCACGTAAATATTGGTGtagtaaaataaaccttaaaccCCAATATTATTGTGCTGCTTAAgcgtggcagagat	gga-miR-16-2-3p	CCAATATTATTGTGCTGCTTAA	3'	Diff	gp1a	...((((..(((...(((((((((..((((((((.((..(((........))).)).))))))))..)))))))))...)))..)))).....	85	39.8	-32.9	47.2856	23.0838	47.6986	7.69751	46.3049	7.36029	65.128	18.1342	58.6682	14.1104	47.0868	1.74665	middle
32	56	gga-miR-17-5p	gga-miR-17-5p_R-1	CAAAGTGCTTACAGTGCAGGTAG	23	806625421	-	4951	5041	gtcagagtaatgtCAAAGTGCTTACAGTGCAGGTAGtgatatgtagaacctaCTGCAGTGAAGGCACTTGTAGCAttatgttgacaactgc	29	gga-mir-17,tgu-mir-17a,hsa-mir-17,bta-mir-17,ptr-mir-17,mml-mir-17,ggo-mir-17,ppa-mir-17,mne-mir-17,age-mir-17,lla-mir-17,sla-mir-17,lca-mir-17,mmu-mir-17,eca-mir-17,ppy-mir-17,cfa-mir-17,efu-mir-17,mdo-mir-17,oan-mir-17,ssc-mir-17,ssa-mir-17-3,aca-mir-17,ipu-mir-17a,chi-mir-17,oar-mir-17,cgr-mir-17,xtr-mir-17,tch-mir-17,	gga-mir-17	gtcagagtaatgtCAAAGTGCTTACAGTGCAGGTAGTgatatatagaacctACTGCAGTGAAGGCACTTGTagcattatgttgac	gga-miR-17-5p	CAAAGTGCTTACAGTGCAGGTAGT	5'	Diff	gp1a	(((((..((((((..((((((((.((.(((((...((..........))...))))).)).))))))))...))))))..)))))......	85	42.9	-34.1	5434.98	1857.6	7330.17	3854.32	3495.72	754.505	8092.95	4946.99	8527.88	3426.6	2697.93	296.073	high
32	57	gga-miR-17-3p	gga-miR-17-3p_L-1R+4	CTGCAGTGAAGGCACTTGTAGCT	23	806625421	-	4951	5041	gtcagagtaatgtCAAAGTGCTTACAGTGCAGGTAGtgatatgtagaacctaCTGCAGTGAAGGCACTTGTAGCAttatgttgacaactgc	29	gga-mir-17,tgu-mir-17a,hsa-mir-17,bta-mir-17,ptr-mir-17,mml-mir-17,ggo-mir-17,ppa-mir-17,mne-mir-17,age-mir-17,lla-mir-17,sla-mir-17,lca-mir-17,mmu-mir-17,eca-mir-17,ppy-mir-17,cfa-mir-17,efu-mir-17,mdo-mir-17,oan-mir-17,ssc-mir-17,ssa-mir-17-3,aca-mir-17,ipu-mir-17a,chi-mir-17,oar-mir-17,cgr-mir-17,xtr-mir-17,tch-mir-17,	gga-mir-17	gtcagagtaatgtCAAAGTGCTTACAGTGCAGGTAGTgatatatagaacctACTGCAGTGAAGGCACTTGTagcattatgttgac	gga-miR-17-3p	ACTGCAGTGAAGGCACTTGT	3'	Diff	gp1a	(((((..((((((..((((((((.((.(((((...((..........))...))))).)).))))))))...))))))..)))))......	85	42.9	-34.1	318.602	74.2283	295.618	68.861	267.145	68.0709	320.382	74.5924	421.895	120.885	234.302	2.99977	middle
33	58	gga-miR-18a-5p	gga-miR-18a-5p_R+1	TAAGGTGCATCTAGTGCAGATAG	23	806625421	-	4803	4895	agtgctttttgtacTAAGGTGCATCTAGTGCAGATAGtgaagtagattagcatctACTGCCCTAAGTGCTCCTTCTGGcataagaagttatgt	31	gga-mir-18a,tgu-mir-18a,hsa-mir-18a,bta-mir-18a,ppy-mir-18a,ptr-mir-18a,mml-mir-18a,ggo-mir-18a,ppa-mir-18,mne-mir-18,age-mir-18,lla-mir-18,sla-mir-18,lca-mir-18,mmu-mir-18a,rno-mir-18a,eca-mir-18a,cfa-mir-18a,ssc-mir-18a,mdo-mir-18a,ssa-mir-18b,dre-mir-18a,aca-mir-18a,ipu-mir-18a,chi-mir-18a,cgr-mir-18a,oha-mir-18a,xtr-mir-18a,ccr-mir-18a,tni-mir-18,fru-mir-18,	gga-mir-18a	gtgctttttgtacTAAGGTGCATCTAGTGCAGATAgtgaagtagattagcatctACTGCCCTAAGTGCTCCTTCTGgcataagaagttatgtc	gga-miR-18a-5p	TAAGGTGCATCTAGTGCAGATA	5'	Diff	gp1a	...(((((((((.((((((.(((..(((.((((.(((....((......))..))))))).)))..))).)))..))).))))))))).....	85	40.9	-27.5	532.392	98.6121	688.541	242.596	478.87	151.549	530.975	86.5754	469.739	263.348	276.922	2.56275	middle
33	59	gga-miR-18a-3p	gga-miR-18a-3p_R+1	ACTGCCCTAAGTGCTCCTTCTGG	23	806625421	-	4803	4895	agtgctttttgtacTAAGGTGCATCTAGTGCAGATAGtgaagtagattagcatctACTGCCCTAAGTGCTCCTTCTGGcataagaagttatgt	31	gga-mir-18a,tgu-mir-18a,hsa-mir-18a,bta-mir-18a,ppy-mir-18a,ptr-mir-18a,mml-mir-18a,ggo-mir-18a,ppa-mir-18,mne-mir-18,age-mir-18,lla-mir-18,sla-mir-18,lca-mir-18,mmu-mir-18a,rno-mir-18a,eca-mir-18a,cfa-mir-18a,ssc-mir-18a,mdo-mir-18a,ssa-mir-18b,dre-mir-18a,aca-mir-18a,ipu-mir-18a,chi-mir-18a,cgr-mir-18a,oha-mir-18a,xtr-mir-18a,ccr-mir-18a,tni-mir-18,fru-mir-18,	gga-mir-18a	gtgctttttgtacTAAGGTGCATCTAGTGCAGATAgtgaagtagattagcatctACTGCCCTAAGTGCTCCTTCTGgcataagaagttatgtc	gga-miR-18a-3p	ACTGCCCTAAGTGCTCCTTCTG	3'	Diff	gp1a	...(((((((((.((((((.(((..(((.((((.(((....((......))..))))))).)))..))).)))..))).))))))))).....	85	40.9	-27.5	103.332	60.5766	90.4145	49.5461	167.403	111.706	81.8281	65.3387	38.8034	22.0544	155.103	39.0005	middle
34	60	gga-miR-18b-5p	gga-miR-18b-5p_R-2	TAAGGTGCATCTAGTGCAGT	20	806618474	+	467	548	tcttgtgtTAAGGTGCATCTAGTGCAGTtagtgaagtagcgtagaatcTACTGCCCTAAATGCTCCTTCTggcacaagctgc	13	gga-mir-18b,hsa-mir-18b,ppy-mir-18b,mml-mir-18b,bta-mir-18b,eca-mir-18b,ptr-mir-18b,cfa-mir-18b,mdo-mir-18b,ssc-mir-18b,chi-mir-18b,xtr-mir-18b,xla-mir-18,	gga-mir-18b	cgtggtccttgtgtTAAGGTGCATCTAGTGCAGTTAgtgacgtagcgtagaatcTACTGCCCTAAATGCTCCTTCTGGCacaag	gga-miR-18b-5p	TAAGGTGCATCTAGTGCAGTTA	5'	Diff	gp1a	.(((((((.((((.((((.(((.(((((..((.............))..))))).))).)))).))))...)))))))....	77	46.3	-27	283.203	58.0008	306.625	120.466	233.673	104.587	235.105	49.4611	235.446	161.856	138.759	5.38997	middle
34	61	gga-miR-18b-3p	gga-miR-18b-3p_R-3	TACTGCCCTAAATGCTCCTTCT	22	806618474	+	467	548	tcttgtgtTAAGGTGCATCTAGTGCAGTtagtgaagtagcgtagaatcTACTGCCCTAAATGCTCCTTCTggcacaagctgc	13	gga-mir-18b,hsa-mir-18b,ppy-mir-18b,mml-mir-18b,bta-mir-18b,eca-mir-18b,ptr-mir-18b,cfa-mir-18b,mdo-mir-18b,ssc-mir-18b,chi-mir-18b,xtr-mir-18b,xla-mir-18,	gga-mir-18b	cgtggtccttgtgtTAAGGTGCATCTAGTGCAGTTAgtgacgtagcgtagaatcTACTGCCCTAAATGCTCCTTCTGGCacaag	gga-miR-18b-3p	TACTGCCCTAAATGCTCCTTCTGGC	3'	Diff	gp1a	.(((((((.((((.((((.(((.(((((..((.............))..))))).))).)))).))))...)))))))....	77	46.3	-27	71.6632	67.7683	56.0957	37.7629	123.785	122.658	64.4084	59.0464	24.7129	17.345	146.032	25.1598	middle
35	62	gga-miR-19b-5p	gga-miR-19b-5p	AGTTTTGCAGGTTTGCATCCAGC	23	806625421	-	4354	4443	aacactgttctctggttAGTTTTGCAGGTTTGCATCCAGCtgtatgatactctgcTGTGCAAATCCATGCAAAACTGActgtggcagtga	27	gga-mir-19b,tgu-mir-19b-1,hsa-mir-19b-1,bta-mir-19b,ppy-mir-19b-1,ptr-mir-19b-1,mml-mir-19b-1,ggo-mir-19b-1,chi-mir-19b,oar-mir-19b,ppa-mir-19b-1,mne-mir-19b-1,age-mir-19b-1,lla-mir-19b-1,sla-mir-19b-1,mmu-mir-19b-1,rno-mir-19b-1,eca-mir-19b,cfa-mir-19b-1,mdo-mir-19b-1,oan-mir-19b-2,ssc-mir-19b-1,aca-mir-19b,cgr-mir-19b,oha-mir-19b,tch-mir-19b-1,lca-mir-19b-1,	gga-mir-19b	cactgttctctggttAGTTTTGCAGGTTTGCATCCAGCtgtatgatactctgcTGTGCAAATCCATGCAAAACTGActgtggcagtg	gga-miR-19b-5p	AGTTTTGCAGGTTTGCATCCAGC	5'	Yes	gp1a	..(((((.((...(((((((((((((((((((((..((((.............)))))))))).)).)))))))))))))..))))))).	87	44.4	-37.6	36.6773	3.75289	43.2909	15.8697	32.5003	13.272	70.9854	11.0628	49.7391	13.8392	30.1356	0.948992	middle
35	63	gga-miR-19b-3p	gga-miR-19b-3p	TGTGCAAATCCATGCAAAACTGA	23	806625421	-	4354	4443	aacactgttctctggttAGTTTTGCAGGTTTGCATCCAGCtgtatgatactctgcTGTGCAAATCCATGCAAAACTGActgtggcagtga	27	gga-mir-19b,tgu-mir-19b-1,hsa-mir-19b-1,bta-mir-19b,ppy-mir-19b-1,ptr-mir-19b-1,mml-mir-19b-1,ggo-mir-19b-1,chi-mir-19b,oar-mir-19b,ppa-mir-19b-1,mne-mir-19b-1,age-mir-19b-1,lla-mir-19b-1,sla-mir-19b-1,mmu-mir-19b-1,rno-mir-19b-1,eca-mir-19b,cfa-mir-19b-1,mdo-mir-19b-1,oan-mir-19b-2,ssc-mir-19b-1,aca-mir-19b,cgr-mir-19b,oha-mir-19b,tch-mir-19b-1,lca-mir-19b-1,	gga-mir-19b	cactgttctctggttAGTTTTGCAGGTTTGCATCCAGCtgtatgatactctgcTGTGCAAATCCATGCAAAACTGActgtggcagtg	gga-miR-19b-3p	TGTGCAAATCCATGCAAAACTGA	3'	Yes	gp1a	..(((((.((...(((((((((((((((((((((..((((.............)))))))))).)).)))))))))))))..))))))).	87	44.4	-37.6	5227.38	2471.91	4248.24	2231.67	6542.78	4064.03	7578.63	3680.34	4984.97	2374.64	1738.28	639.022	high
36	64	tgu-miR-19a-5p	tgu-miR-19a-5p_L+2	GTTAGTTTTGCATAGTTGCACT	22	806625421	-	4664	4751	tttgcagtcttctGTTAGTTTTGCATAGTTGCACTacaagaagaatgtagtTGTGCAAATCTATGCAAAACTGAtggtggcctgttat	28	gga-mir-19a,tgu-mir-19a,hsa-mir-19a,bta-mir-19a,ppy-mir-19a,ptr-mir-19a,mml-mir-19a,ssc-mir-19a,ggo-mir-19a,chi-mir-19a,ppa-mir-19a,sla-mir-19a,lca-mir-19a,mmu-mir-19a,eca-mir-19a,cfa-mir-19a,rno-mir-19a,mdo-mir-19a,aca-mir-19a,cgr-mir-19a,oha-mir-19a,xtr-mir-19a,tch-mir-19a,tni-mir-19a,fru-mir-19a,mne-mir-19a,age-mir-19a,lla-mir-19a,	tgu-mir-19a	ctgtTAGTTTTGCATAGTTGCACTacaagaagagagtggtTGTGCAAATCTATGCAAAGCtgatggtggc	tgu-miR-19a-5p	TAGTTTTGCATAGTTGCACT	5'	Diff	gp1a	...((((.(..(..((((((((((((((((((((((((.......))))...))))))..))))))))))))))..)..).))))...	82	37.5	-35.5	31.685	15.7769	21.1405	3.5833	32.4123	14.0914	19.0421	4.66195	20.1885	4.98968	17.5637	1.5041	middle
36	65	gga-miR-19a-3p	gga-miR-19a-3p	TGTGCAAATCTATGCAAAACTGA	23	806625421	-	4664	4751	tttgcagtcttctGTTAGTTTTGCATAGTTGCACTacaagaagaatgtagtTGTGCAAATCTATGCAAAACTGAtggtggcctgttat	28	gga-mir-19a,tgu-mir-19a,hsa-mir-19a,bta-mir-19a,ppy-mir-19a,ptr-mir-19a,mml-mir-19a,ssc-mir-19a,ggo-mir-19a,chi-mir-19a,ppa-mir-19a,sla-mir-19a,lca-mir-19a,mmu-mir-19a,eca-mir-19a,cfa-mir-19a,rno-mir-19a,mdo-mir-19a,aca-mir-19a,cgr-mir-19a,oha-mir-19a,xtr-mir-19a,tch-mir-19a,tni-mir-19a,fru-mir-19a,mne-mir-19a,age-mir-19a,lla-mir-19a,	gga-mir-19a	gcagtcttctgttAGTTTTGCATAGTTGCACTACaggaagaatgtagtTGTGCAAATCTATGCAAAACTGAtggtggcctg	gga-miR-19a-3p	TGTGCAAATCTATGCAAAACTGA	3'	Yes	gp1a	...((((.(..(..((((((((((((((((((((((((.......))))...))))))..))))))))))))))..)..).))))...	82	37.5	-35.5	1224.21	650.99	962.565	500.2	1428.1	788.544	1916.94	1004.54	1335.23	678.484	374.127	188.242	middle
37	66	gga-miR-20a-5p	gga-miR-20a-5p	TAAAGTGCTTATAGTGCAGGTAG	23	806625421	-	4482	4577	acagcttgtgtagcacTAAAGTGCTTATAGTGCAGGTAGtgttcactaatctACTGCATTATAAGCACTTAAAGTactgctagctgtagaactaca	23	gga-mir-20a,tgu-mir-20a,hsa-mir-20a,bta-mir-20a,eca-mir-20a,ppy-mir-20a,ptr-mir-20a,mml-mir-20a,ssc-mir-20a,ggo-mir-20a,ppa-mir-20,mne-mir-20,age-mir-20,lla-mir-20,sla-mir-20,cfa-mir-20a,rno-mir-20a,mdo-mir-20a,aca-mir-20a,chi-mir-20a,oha-mir-20a,tch-mir-20a,lca-mir-20,	gga-mir-20a	tgacagctcttgtagcacTAAAGTGCTTATAGTGCAGGTAGtgttcactAATCTACTGCATTATAAGCACTTAAAGTactgctagctgtagaactaca	gga-miR-20a-5p	TAAAGTGCTTATAGTGCAGGTAG	5'	Yes	gp1a	((((((...((((.(((.(((((((((((((((((.(((...........))))))))))))))))))))..))).)))).)))))).........	87	38.5	-39.4	6225.64	2092.18	8457.19	5288.36	3756.35	275.652	10213.1	5190.09	11865.6	4173.09	3802.53	478.134	high
37	67	gga-miR-20a-3p	gga-miR-20a-3p_L-5	ACTGCATTATAAGCACTTAAAGT	23	806625421	-	4482	4577	acagcttgtgtagcacTAAAGTGCTTATAGTGCAGGTAGtgttcactaatctACTGCATTATAAGCACTTAAAGTactgctagctgtagaactaca	23	gga-mir-20a,tgu-mir-20a,hsa-mir-20a,bta-mir-20a,eca-mir-20a,ppy-mir-20a,ptr-mir-20a,mml-mir-20a,ssc-mir-20a,ggo-mir-20a,ppa-mir-20,mne-mir-20,age-mir-20,lla-mir-20,sla-mir-20,cfa-mir-20a,rno-mir-20a,mdo-mir-20a,aca-mir-20a,chi-mir-20a,oha-mir-20a,tch-mir-20a,lca-mir-20,	gga-mir-20a	tgacagctcttgtagcacTAAAGTGCTTATAGTGCAGGTAGtgttcactAATCTACTGCATTATAAGCACTTAAAGTactgctagctgtagaactaca	gga-miR-20a-3p	AATCTACTGCATTATAAGCACTTAAAGT	3'	Diff	gp1a	((((((...((((.(((.(((((((((((((((((.(((...........))))))))))))))))))))..))).)))).)))))).........	87	38.5	-39.4	14.9006	8.94565	14.1026	5.2394	5.81064	2.88837	7.9371	2.26194	6.43921	4.71592	2.32841	3.29286	middle
38	68	gga-miR-20b-5p	gga-miR-20b-5p	CAAAGTGCTCATAGTGCAGGTAG	23	806618474	+	655	739	ctagcagtatCAAAGTGCTCATAGTGCAGGTAGctttgaatcggacctACTGTAATGTGGGCACTTACAgtactgctagataaag	2	gga-mir-20b,tgu-mir-20b,	gga-mir-20b	ctagcagtatCAAAGTGCTCATAGTGCAGGTAGcttggcattggacctACTGTAATGTGGGCACTTACAGtactgttagataaag	gga-miR-20b-5p	CAAAGTGCTCATAGTGCAGGTAG	5'	Yes	gp1a	((((((((((..(((((((((((.(((((.(((.(..(...)..).)))))))).)))))))))))...))))))))))......	79	43.5	-37.2	2905.98	155.204	3450.3	1625.44	2236.5	381.569	3590.59	1814.07	4531.12	2717.63	1361.47	202.801	high
38	69	gga-miR-20b-3p	gga-miR-20b-3p_R-1	ACTGTAATGTGGGCACTTACA	21	806618474	+	655	739	ctagcagtatCAAAGTGCTCATAGTGCAGGTAGctttgaatcggacctACTGTAATGTGGGCACTTACAgtactgctagataaag	2	gga-mir-20b,tgu-mir-20b,	gga-mir-20b	ctagcagtatCAAAGTGCTCATAGTGCAGGTAGcttggcattggacctACTGTAATGTGGGCACTTACAGtactgttagataaag	gga-miR-20b-3p	ACTGTAATGTGGGCACTTACAG	3'	Diff	gp1a	((((((((((..(((((((((((.(((((.(((.(..(...)..).)))))))).)))))))))))...))))))))))......	79	43.5	-37.2	12.0904	1.70505	12.7784	3.64833	11.7548	7.49357	14.4008	4.85329	16.0765	7.8221	9.11685	3.77448	middle
39	70	gga-miR-21-5p	gga-miR-21-5p	TAGCTTATCAGACTGATGTTGA	22	806549776	+	24195	24310	catcttcatggctgtaccatcctgtcggaTAGCTTATCAGACTGATGTTGActgttggatctcatggCAACAACAGTCGGTAGGCTGTCTgacattttggtatctttcatctgacc	25	gga-mir-21,tgu-mir-21,hsa-mir-21,ppy-mir-21,ptr-mir-21,mml-mir-21,ggo-mir-21,ppa-mir-21,mne-mir-21,age-mir-21,mmu-mir-21a,bta-mir-21,eca-mir-21,oar-mir-21,cfa-mir-21,tch-mir-21,efu-mir-21,rno-mir-21,ssc-mir-21,chi-mir-21,cgr-mir-21,mdo-mir-21,aca-mir-21,oha-mir-21,aja-mir-21,	gga-mir-21	tgtaccatcctgtcggaTAGCTTATCAGACTGATGTTGActgttggatctcatggCAACAACAGTCGGTAGGCTGTCtgacattttggtatctctca	gga-miR-21-5p	TAGCTTATCAGACTGATGTTGA	5'	Yes	gp1a	..((...((((..((((((...((((((((((((((((.(((((.(((((.(..(........)..)))))).)))))))))))))))))))))...))))))...))))..))..	112	45.7	-47	68792.9	25222.9	66397.8	21189.2	62266.3	12925.8	132057	92182.7	188576	159756	68181.4	22925.4	high
39	71	gga-miR-21-3p	gga-miR-21-3p_R+1	CAACAACAGTCGGTAGGCTGTCT	23	806549776	+	24195	24310	catcttcatggctgtaccatcctgtcggaTAGCTTATCAGACTGATGTTGActgttggatctcatggCAACAACAGTCGGTAGGCTGTCTgacattttggtatctttcatctgacc	25	gga-mir-21,tgu-mir-21,hsa-mir-21,ppy-mir-21,ptr-mir-21,mml-mir-21,ggo-mir-21,ppa-mir-21,mne-mir-21,age-mir-21,mmu-mir-21a,bta-mir-21,eca-mir-21,oar-mir-21,cfa-mir-21,tch-mir-21,efu-mir-21,rno-mir-21,ssc-mir-21,chi-mir-21,cgr-mir-21,mdo-mir-21,aca-mir-21,oha-mir-21,aja-mir-21,	gga-mir-21	tgtaccatcctgtcggaTAGCTTATCAGACTGATGTTGActgttggatctcatggCAACAACAGTCGGTAGGCTGTCtgacattttggtatctctca	gga-miR-21-3p	CAACAACAGTCGGTAGGCTGTC	3'	Diff	gp1a	..((...((((..((((((...((((((((((((((((.(((((.(((((.(..(........)..)))))).)))))))))))))))))))))...))))))...))))..))..	112	45.7	-47	420.472	68.2173	381.202	39.3434	399.992	100.526	739.705	54.5384	1053.11	701.964	645.605	111.31	middle
40	72	gga-miR-22-5p	gga-miR-22-5p_R-1	AGTTCTTCAGTGGCAAGCTTT	21	806627706	+	348	441	gctcctggctacccagcaccAGTTCTTCAGTGGCAAGCTTTattttctcttctagtagctaAAGCTGCCAGTTGAAGAACTGTtgaatgtagcc	1	gga-mir-22,	gga-mir-22	gctcctggctgcccggcagcAGTTCTTCAGTGGCAAGCTTTAtgtccttctctagtagctaAAGCTGCCAGTTGAAGAACTGTtgaatgtagccacgttc	gga-miR-22-5p	AGTTCTTCAGTGGCAAGCTTTA	5'	Diff	gp1a	......((((((....((.((((((((((((((((.((((((....((.....))....))))))))))).))))))))))).))...))))))	88	46.8	-39.1	671.757	150.265	819.939	172.056	503.624	54.7869	789.391	194.637	782.73	196.609	741.381	84.9289	middle
40	73	gga-miR-22-3p	gga-miR-22-3p	AAGCTGCCAGTTGAAGAACTGT	22	806627706	+	348	441	gctcctggctacccagcaccAGTTCTTCAGTGGCAAGCTTTattttctcttctagtagctaAAGCTGCCAGTTGAAGAACTGTtgaatgtagcc	1	gga-mir-22,	gga-mir-22	gctcctggctgcccggcagcAGTTCTTCAGTGGCAAGCTTTAtgtccttctctagtagctaAAGCTGCCAGTTGAAGAACTGTtgaatgtagccacgttc	gga-miR-22-3p	AAGCTGCCAGTTGAAGAACTGT	3'	Yes	gp1a	......((((((....((.((((((((((((((((.((((((....((.....))....))))))))))).))))))))))).))...))))))	88	46.8	-39.1	42878	14611.3	45078.1	6728.11	41499.9	11778.2	39097.2	11271.2	52702.2	13874	36255	3295.86	high
41	74	gga-miR-23b-5p	gga-miR-23b-5p	GGGTTCCTGGCATGATGATTT	21	806573027	-	756	841	tgttgtggctgtttGGGTTCCTGGCATGATGATTTgtgagttaagattaaaATCACATTGCCAGGGATTACCacatagccatgacc	16	gga-mir-23b,tgu-mir-23,mmu-mir-23b,bta-mir-23b,oar-mir-23b,eca-mir-23b,cfa-mir-23b,mdo-mir-23b,ssc-mir-23b,ssa-mir-23b,aca-mir-23b,cgr-mir-23b,xtr-mir-23b,tch-mir-23b,ccr-mir-23b,fru-mir-23b,	gga-mir-23b	tgttgtggctgtttGGGTTCCTGGCATGATGATTTgtgagttaagattaaaATCACATTGCCAGGGATTACCacatagccatgacc	gga-miR-23b-5p	GGGTTCCTGGCATGATGATTT	5'	Yes	gp1a	.((..(((((((.(((((((((((((((.((((((.(((.......))))))))))).))))))))))..))).)))))))..)).	84	43	-39.5	32.3821	21.5347	27.9855	13.1248	21.1873	7.32441	47.8231	21.4373	44.8351	0.922266	78.0427	2.97102	middle
41	75	gga-miR-23b-3p	gga-miR-23b-3p	ATCACATTGCCAGGGATTACC	21	806573027	-	756	841	tgttgtggctgtttGGGTTCCTGGCATGATGATTTgtgagttaagattaaaATCACATTGCCAGGGATTACCacatagccatgacc	16	gga-mir-23b,tgu-mir-23,mmu-mir-23b,bta-mir-23b,oar-mir-23b,eca-mir-23b,cfa-mir-23b,mdo-mir-23b,ssc-mir-23b,ssa-mir-23b,aca-mir-23b,cgr-mir-23b,xtr-mir-23b,tch-mir-23b,ccr-mir-23b,fru-mir-23b,	gga-mir-23b	tgttgtggctgtttGGGTTCCTGGCATGATGATTTgtgagttaagattaaaATCACATTGCCAGGGATTACCacatagccatgacc	gga-miR-23b-3p	ATCACATTGCCAGGGATTACC	3'	Yes	gp1a	.((..(((((((.(((((((((((((((.((((((.(((.......))))))))))).))))))))))..))).)))))))..)).	84	43	-39.5	2390.55	452.196	3375.8	579.228	1834.87	78.684	2895.12	382.352	2669.74	473.198	2106.25	224.838	middle
42	76	gga-miR-24-5p	gga-miR-24-5p_R-2_2ss18AT20CG	GTGCCTACTGAGCTGATTTGA	21	chrZ	+	41508805	41508872	ctccgGTGCCTACTGAGCTGATATCAGTtctgattttacatacTGGCTCAGTTCAGCAGGAACAGgag	1	gga-mir-24,	gga-mir-24	ctccgGTGCCTACTGAGCTGATATCAGTtctgattttacatacTGGCTCAGTTCAGCAGGAACAGgag	gga-miR-24-5p	GTGCCTACTGAGCTGATATCAGT	5'	Diff	gp1a	((((.((.(((.(((((((((..(((((..((......)).))))).))))))))).))).)).))))	68	48.5	-27.6	0	0	0.0214948	0.03723	0	0	0.0606931	0.105124	0.0329387	0.0570515	0.0298514	0.0422162	low
42	77	gga-miR-24-3p	gga-miR-24-3p_R+3_1ss2GT	TTGCTCAGTTCAGCAGGAACAGGTT	25	chrZ	+	41508805	41508872	ctccgGTGCCTACTGAGCTGATATCAGTtctgattttacatacTGGCTCAGTTCAGCAGGAACAGgag	1	gga-mir-24,	gga-mir-24	ctccgGTGCCTACTGAGCTGATATCAGTtctgattttacatacTGGCTCAGTTCAGCAGGAACAGgag	gga-miR-24-3p	TGGCTCAGTTCAGCAGGAACAG	3'	Diff	gp1a	((((.((.(((.(((((((((..(((((..((......)).))))).))))))))).))).)).))))	68	48.5	-27.6	0.147838	0.224836	0	0	0.0130723	0.0226418	0.0781011	0.0875513	0.0796705	0.122925	0.220002	0.31113	low
43	78	gga-miR-26a-5p	gga-miR-26a-5p_R+1	TTCAAGTAATCCAGGATAGGCT	22	806601089	+	25230	25306	gtcacctggTTCAAGTAATCCAGGATAGGCTgtatccgttcctgctggCCTATTCTTGGTTACTTGCACTgggaggc	3	gga-mir-26a,tgu-mir-26-2,tgu-mir-26-1,	gga-mir-26a	gtcacctggTTCAAGTAATCCAGGATAGGCtgtatccattcctgctggCCTATTCTTGGTTACTTGCACTGggaggc	gga-miR-26a-5p	TTCAAGTAATCCAGGATAGGC	5'	Diff	gp1a	(((.((..((.(((((((((.(((((((((((((........))).)))))))))).))))))))).))..)).)))	77	51.9	-37.5	223840	77682.8	218209	62364.4	169528	62225.5	234758	149224	328852	206977	126806	3321.42	high
43	79	gga-miR-26a-3p	gga-miR-26a-3p_R-1	CCTATTCTTGGTTACTTGCACT	22	806601089	+	25230	25306	gtcacctggTTCAAGTAATCCAGGATAGGCTgtatccgttcctgctggCCTATTCTTGGTTACTTGCACTgggaggc	3	gga-mir-26a,tgu-mir-26-2,tgu-mir-26-1,	gga-mir-26a	gtcacctggTTCAAGTAATCCAGGATAGGCtgtatccattcctgctggCCTATTCTTGGTTACTTGCACTGggaggc	gga-miR-26a-3p	CCTATTCTTGGTTACTTGCACTG	3'	Diff	gp1a	(((.((..((.(((((((((.(((((((((((((........))).)))))))))).))))))))).))..)).)))	77	51.9	-37.5	33.295	9.55956	40.9562	7.54879	40.3625	1.8977	63.9057	4.60713	74.4887	28.3511	59.3004	2.80835	middle
44	80	gga-miR-27b-5p	gga-miR-27b-5p_R-1	AGAGCTTAGCTGATTGGTGAAC	22	806573027	-	509	607	gacctctctggcgaggtgcAGAGCTTAGCTGATTGGTGAACagtgattgtttccctctttgTTCACAGTGGCTAAGTTCTGCacctgaagagaaggtga	25	gga-mir-27b,tgu-mir-27,hsa-mir-27b,ppy-mir-27b,mml-mir-27b,rno-mir-27b,mmu-mir-27b,bta-mir-27b,eca-mir-27b,ptr-mir-27b,cfa-mir-27b,mdo-mir-27b,ssc-mir-27b,ssa-mir-27b-1,ssa-mir-27b-2,ggo-mir-27b,aca-mir-27b,ipu-mir-27b,chi-mir-27b,cgr-mir-27b,oha-mir-27b,xtr-mir-27b,tch-mir-27b,tni-mir-27b,fru-mir-27b,	gga-mir-27b	acctctctggtgaggtgcAGAGCTTAGCTGATTGGTGAACAgtgattgtttccctctttgTTCACAGTGGCTAAGTTCTGCacctgaagagaaggtg	gga-miR-27b-5p	AGAGCTTAGCTGATTGGTGAACA	5'	Diff	gp1a	.((((((((..(.(((((((((((((((((.((((.(((((((...............))))))))))))))))))))))))))))).))))).)))..	96	49.5	-49.5	100.283	22.5061	109.946	11.675	91.757	16.3298	150.338	26.397	153.849	36.8375	115.527	3.29635	middle
44	81	gga-miR-27b-3p	gga-miR-27b-3p	TTCACAGTGGCTAAGTTCTGC	21	806573027	-	509	607	gacctctctggcgaggtgcAGAGCTTAGCTGATTGGTGAACagtgattgtttccctctttgTTCACAGTGGCTAAGTTCTGCacctgaagagaaggtga	25	gga-mir-27b,tgu-mir-27,hsa-mir-27b,ppy-mir-27b,mml-mir-27b,rno-mir-27b,mmu-mir-27b,bta-mir-27b,eca-mir-27b,ptr-mir-27b,cfa-mir-27b,mdo-mir-27b,ssc-mir-27b,ssa-mir-27b-1,ssa-mir-27b-2,ggo-mir-27b,aca-mir-27b,ipu-mir-27b,chi-mir-27b,cgr-mir-27b,oha-mir-27b,xtr-mir-27b,tch-mir-27b,tni-mir-27b,fru-mir-27b,	gga-mir-27b	acctctctggtgaggtgcAGAGCTTAGCTGATTGGTGAACAgtgattgtttccctctttgTTCACAGTGGCTAAGTTCTGCacctgaagagaaggtg	gga-miR-27b-3p	TTCACAGTGGCTAAGTTCTGC	3'	Yes	gp1a	.((((((((..(.(((((((((((((((((.((((.(((((((...............))))))))))))))))))))))))))))).))))).)))..	96	49.5	-49.5	17185	3525.33	16685.5	2406.4	14169.6	2817.93	21999.9	5481.12	28327.9	16438.2	29153.1	4753.96	high
45	82	gga-miR-29a-5p	gga-miR-29a-5p_L+1	ACTGATTTCTTTTGGTGTTCAGA	23	806543613	+	48596	48686	acccctttggaggatgACTGATTTCTTTTGGTGTTCAGAgtcaataatattttcTAGCACCATTTGAAATCGGTTatagtgattggggaat	26	gga-mir-29a,tgu-mir-29a-1,hsa-mir-29a,bta-mir-29a,ppy-mir-29a,ptr-mir-29a,mml-mir-29a,ggo-mir-29a,oar-mir-29a,ppa-mir-29a,mne-mir-29a,age-mir-29a,lla-mir-29a,sla-mir-29a,mmu-mir-29a,rno-mir-29a,eca-mir-29a,cfa-mir-29a,mdo-mir-29a-1,ssc-mir-29a,aca-mir-29a-1,chi-mir-29a,cgr-mir-29a,oha-mir-29a-1,tch-mir-29a,fru-mir-29a-1,	gga-mir-29a	acccctttagaggatgaCTGATTTCTTTTGGTGTTCAGAgtcaataatattttcTAGCACCATTTGAAATCGGTtatagtgattgggga	gga-miR-29a-5p	CTGATTTCTTTTGGTGTTCAGA	5'	Diff	gp1a	.((((........((((((((((((...(((((((.((((...........)))))))))))...)))))))))))).......))))...	64	37.4	-34	22.4511	15.4466	31.0318	19.702	15.3749	7.45189	30.1942	8.56129	26.6179	9.66188	13.9815	3.56185	middle
45	83	gga-miR-29c-3p	gga-miR-29c-3p_R+1	TAGCACCATTTGAAATCGGTT	21	806543613	+	48596	48686	acccctttggaggatgACTGATTTCTTTTGGTGTTCAGAgtcaataatattttcTAGCACCATTTGAAATCGGTTatagtgattggggaat	26	gga-mir-29a,tgu-mir-29a-1,hsa-mir-29a,bta-mir-29a,ppy-mir-29a,ptr-mir-29a,mml-mir-29a,ggo-mir-29a,oar-mir-29a,ppa-mir-29a,mne-mir-29a,age-mir-29a,lla-mir-29a,sla-mir-29a,mmu-mir-29a,rno-mir-29a,eca-mir-29a,cfa-mir-29a,mdo-mir-29a-1,ssc-mir-29a,aca-mir-29a-1,chi-mir-29a,cgr-mir-29a,oha-mir-29a-1,tch-mir-29a,fru-mir-29a-1,	gga-mir-29a	acccctttagaggatgaCTGATTTCTTTTGGTGTTCAGAgtcaataatattttcTAGCACCATTTGAAATCGGTtatagtgattgggga	gga-miR-29c-3p	TAGCACCATTTGAAATCGGT	3'	Diff	gp1a	.((((........((((((((((((...(((((((.((((...........)))))))))))...)))))))))))).......))))...	64	37.4	-34	1453.19	1139.47	2250.3	760.726	925.906	665.433	1879.83	889.721	1371.73	555.512	584.016	42.1265	middle
46	84	gga-miR-29b-1-5p	gga-miR-29b-1-5p_L-1	GCTGGTTTCATATGGTGGTTTAGA	24	806543613	+	47533	47625	agctccctcaggaaGCTGGTTTCATATGGTGGTTTAGAtttaactatttattgtcTAGCACCATTTGAAATCAGTGTTcttggaggaagaatg	21	gga-mir-29b-1,tgu-mir-29b-1,hsa-mir-29b-1,bta-mir-29b-1,eca-mir-29b,ppy-mir-29b-1,ptr-mir-29b-1,mml-mir-29b-1,ggo-mir-29b-1,ppa-mir-29b-1,age-mir-29b,lla-mir-29b,mmu-mir-29b-1,cfa-mir-29b-1,rno-mir-29b-1,mdo-mir-29b-1,ssc-mir-29b-1,aca-mir-29b-2,cgr-mir-29b,oha-mir-29b-1,tch-mir-29b-2,	gga-mir-29b-1	cctcaggaAGCTGGTTTCATATGGTGGTTTAGAtttaactattcattgtcTAGCACCATTTGAAATCAGTGTTcttggagg	gga-miR-29b-1-5p	AGCTGGTTTCATATGGTGGTTTAGA	5'	Diff	gp1a	...(((..((((((((((((((((.((((((..((((((.(((....)))..)))))))))))).)))))))))).))))))..)))......	84	38.7	-36.4	14.3603	12.2191	14.0081	5.87933	4.51412	1.94249	41.0781	18.9834	30.5662	14.0266	19.3548	4.03707	middle
46	85	gga-miR-29b-3p	gga-miR-29b-3p	TAGCACCATTTGAAATCAGTGTT	23	806543613	+	47533	47625	agctccctcaggaaGCTGGTTTCATATGGTGGTTTAGAtttaactatttattgtcTAGCACCATTTGAAATCAGTGTTcttggaggaagaatg	21	gga-mir-29b-1,tgu-mir-29b-1,hsa-mir-29b-1,bta-mir-29b-1,eca-mir-29b,ppy-mir-29b-1,ptr-mir-29b-1,mml-mir-29b-1,ggo-mir-29b-1,ppa-mir-29b-1,age-mir-29b,lla-mir-29b,mmu-mir-29b-1,cfa-mir-29b-1,rno-mir-29b-1,mdo-mir-29b-1,ssc-mir-29b-1,aca-mir-29b-2,cgr-mir-29b,oha-mir-29b-1,tch-mir-29b-2,	gga-mir-29b-1	cctcaggaAGCTGGTTTCATATGGTGGTTTAGAtttaactattcattgtcTAGCACCATTTGAAATCAGTGTTcttggagg	gga-miR-29b-3p	TAGCACCATTTGAAATCAGTGTT	3'	Yes	gp1a	...(((..((((((((((((((((.((((((..((((((.(((....)))..)))))))))))).)))))))))).))))))..)))......	84	38.7	-36.4	354.063	211.625	504.368	190.038	188.467	81.5012	551.161	333.61	509.012	193.628	148.997	26.1193	middle
47	86	tgu-miR-29a-2-5p	tgu-miR-29a-2-5p_R-1	TGACCGATTTCTCTTGGTGTT	21	806614137	+	10179	10274	gtctcttacacaggcTGACCGATTTCTCTTGGTGTTcagagtctcagtttttgtcTAGCACCATTTGAAATCGGTTatgatgtagggggaaaagca	25	gga-mir-29c,tgu-mir-29a-2,hsa-mir-29c,mmu-mir-29c,bta-mir-29c,eca-mir-29c,ppy-mir-29c,mml-mir-29c,rno-mir-29c-1,rno-mir-29c-2,ssc-mir-29c,aja-mir-29c,bta-mir-29d,eca-mir-29c-2,ptr-mir-29c,cfa-mir-29c-1,cfa-mir-29c-2,mdo-mir-29a-2,oan-mir-29a-2,ggo-mir-29c,aca-mir-29a-2,cgr-mir-29c,oha-mir-29a-2,xtr-mir-29c,tch-mir-29c,	tgu-mir-29a-2	TGACCGATTTCTCTTGGTGTTCagagtctcagtttttgtcTAGCACCATTTGAAATCGGTTatgatgtagg	tgu-miR-29a-2-5p	TGACCGATTTCTCTTGGTGTTC	5'	Diff	gp1a	.(((((((((((...(((((((((((...((((((((((((.......)))))...)))))))...))))))))))))).))))))))).......	88	43.8	-35.5	10.1577	6.25472	17.0712	3.992	7.5521	9.2241	10.5855	2.19191	13.8709	3.85923	3.32788	1.3728	middle
47	87	gga-miR-29c-3p	gga-miR-29c-3p_R+1	TAGCACCATTTGAAATCGGTT	21	806614137	+	10179	10274	gtctcttacacaggcTGACCGATTTCTCTTGGTGTTcagagtctcagtttttgtcTAGCACCATTTGAAATCGGTTatgatgtagggggaaaagca	25	gga-mir-29c,tgu-mir-29a-2,hsa-mir-29c,mmu-mir-29c,bta-mir-29c,eca-mir-29c,ppy-mir-29c,mml-mir-29c,rno-mir-29c-1,rno-mir-29c-2,ssc-mir-29c,aja-mir-29c,bta-mir-29d,eca-mir-29c-2,ptr-mir-29c,cfa-mir-29c-1,cfa-mir-29c-2,mdo-mir-29a-2,oan-mir-29a-2,ggo-mir-29c,aca-mir-29a-2,cgr-mir-29c,oha-mir-29a-2,xtr-mir-29c,tch-mir-29c,	gga-mir-29c	tctcttacacaggctgaCCGATTTCTCTTGGTGTTCAGagtctcagtttctgtcTAGCACCATTTGAAATCGGTtatgatgtaggggga	gga-miR-29c-3p	TAGCACCATTTGAAATCGGT	3'	Diff	gp1a	.(((((((((((...(((((((((((...((((((((((((.......)))))...)))))))...))))))))))))).))))))))).......	88	43.8	-35.5	1453.19	1139.47	2250.3	760.726	925.906	665.433	1879.83	889.721	1371.73	555.512	584.016	42.1265	middle
48	88	gga-miR-29c-3p	gga-miR-29c-3p_L+5R+1	CTATCTAGCACCATTTGAAATCGGTT	26	chr26	-	2640705	2640793	tctcttacacaggctgaCCGATTTCTCTTGGTGTTCAGagtctcagtttctgtcTAGCACCATTTGAAATCGGTtatgatgtaggggga	1	gga-mir-29c,	gga-mir-29c	tctcttacacaggctgaCCGATTTCTCTTGGTGTTCAGagtctcagtttctgtcTAGCACCATTTGAAATCGGTtatgatgtaggggga	gga-miR-29c-3p	TAGCACCATTTGAAATCGGT	3'	Diff	gp1a	(((((((((((...(((((((((((...((((((((((((.......)))))...)))))))...))))))))))))).))))))))).	88	44.9	-38.1	0	0	0	0	0	0	0.0809241	0.140165	0	0	0	0	low
49	89	gga-miR-29b-2-5p	gga-miR-29b-2-5p_L-2	CTGGTTTCACATGGTGGCTTAGA	23	806614137	+	9289	9385	tgtcttcctctggaagCTGGTTTCACATGGTGGCTTAGAttttcccactttgtatcTAGCACCATTTGAAATCAGTGTTctaggagcaagaattaca	28	gga-mir-29b-2,tgu-mir-29b-2,hsa-mir-29b-2,mmu-mir-29b-2,bta-mir-29b-2,eca-mir-29b-2,ppy-mir-29b-2,ptr-mir-29b-2,mml-mir-29b-2,rno-mir-29b-3,rno-mir-29b-2,ggo-mir-29b-2,oar-mir-29b-1,oar-mir-29b-2,ppa-mir-29b-2,mne-mir-29b,sla-mir-29b,aja-mir-29b,bta-mir-29e,cfa-mir-29b-2,mdo-mir-29b-2,oan-mir-29b-2,ssc-mir-29b-2,chi-mir-29b,aca-mir-29b-1,oha-mir-29b-2,xtr-mir-29b,tch-mir-29b-1,	gga-mir-29b-2	cctctggaAGCTGGTTTCACATGGTGGCTTAGAttttcccactttgtatcTAGCACCATTTGAAATCAGTGTTctaggag	gga-miR-29b-2-5p	AGCTGGTTTCACATGGTGGCTTAGA	5'	Diff	gp1a	..((((.((((((((((((((((((.((((((.((.((((.............)))))))))))).)))))))))).)))))).)).))))......	89	41.2	-34.4	17.2549	13.4308	21.6926	6.48078	7.99944	6.64201	15.7502	7.52943	14.8129	13.549	7.93827	2.10771	middle
49	90	gga-miR-29b-3p	gga-miR-29b-3p	TAGCACCATTTGAAATCAGTGTT	23	806614137	+	9289	9385	tgtcttcctctggaagCTGGTTTCACATGGTGGCTTAGAttttcccactttgtatcTAGCACCATTTGAAATCAGTGTTctaggagcaagaattaca	28	gga-mir-29b-2,tgu-mir-29b-2,hsa-mir-29b-2,mmu-mir-29b-2,bta-mir-29b-2,eca-mir-29b-2,ppy-mir-29b-2,ptr-mir-29b-2,mml-mir-29b-2,rno-mir-29b-3,rno-mir-29b-2,ggo-mir-29b-2,oar-mir-29b-1,oar-mir-29b-2,ppa-mir-29b-2,mne-mir-29b,sla-mir-29b,aja-mir-29b,bta-mir-29e,cfa-mir-29b-2,mdo-mir-29b-2,oan-mir-29b-2,ssc-mir-29b-2,chi-mir-29b,aca-mir-29b-1,oha-mir-29b-2,xtr-mir-29b,tch-mir-29b-1,	gga-mir-29b-2	cctctggaAGCTGGTTTCACATGGTGGCTTAGAttttcccactttgtatcTAGCACCATTTGAAATCAGTGTTctaggag	gga-miR-29b-3p	TAGCACCATTTGAAATCAGTGTT	3'	Yes	gp1a	..((((.((((((((((((((((((.((((((.((.((((.............)))))))))))).)))))))))).)))))).)).))))......	89	41.2	-34.4	354.063	211.625	504.368	190.038	188.467	81.5012	551.161	333.61	509.012	193.628	148.997	26.1193	middle
50	91	gga-miR-30c-2-3p	gga-miR-30c-2-3p_L+3R-2	ACCTGGGAGAAGGCTGTTTACT	22	chr3	+	81779099	81779170	aggtacTGTAAACATCCTACACTCTCAGCTgtggaaactaagaaagcTGGGAGAAGGCTGTTTACTCTccct	1	gga-mir-30c-2,	gga-mir-30c-2	aggtacTGTAAACATCCTACACTCTCAGCTgtggaaactaagaaagcTGGGAGAAGGCTGTTTACTCTccct	gga-miR-30c-2-3p	TGGGAGAAGGCTGTTTACTCT	3'	Diff	gp1a	(((....(((((((.(((...(((((((((((....))......))))))))).))).)))))))....)))	72	45.8	-26.2	0	0	0	0	0	0	0	0	0.0116424	0.0201653	0.088236	0.124785	low
51	92	gga-miR-30c-5p	gga-miR-30c-5p	TGTAAACATCCTACACTCTCAGCT	24	806576817	-	9009	9096	ccatgttgtagcacgTGTAAACATCCTACACTCTCAGCTgtgaactcgaggtggcTGGGAGAGGATTGTTTACGCCTtctgccatgga	7	gga-mir-30c-1,mmu-mir-30c-1,rno-mir-30c-1,cfa-mir-30c-1,mdo-mir-30c-2,oan-mir-30c-1,ssc-mir-30c-1,	gga-mir-30c-1	accatgctgtagcacgTGTAAACATCCTACACTCTCAGCTgtgaactcgaggtggcTGGGAGAGGATTGTTTACGCCttctgccatgga	gga-miR-30c-5p	TGTAAACATCCTACACTCTCAGCT	5'	Yes	gp1a	(((((..((((...(((((((((((((...((((((((..(.........)..)))))))))))).)))))))))...))))))))).	87	51.1	-38.1	88984.2	25238.4	65343.4	36801.6	169653	89596.6	62659.8	35862.8	48118	17965	125801	18139.5	high
51	93	gga-miR-30c-1-3p	gga-miR-30c-1-3p_R+1	TGGGAGAGGATTGTTTACGCCT	22	806576817	-	9009	9096	ccatgttgtagcacgTGTAAACATCCTACACTCTCAGCTgtgaactcgaggtggcTGGGAGAGGATTGTTTACGCCTtctgccatgga	7	gga-mir-30c-1,mmu-mir-30c-1,rno-mir-30c-1,cfa-mir-30c-1,mdo-mir-30c-2,oan-mir-30c-1,ssc-mir-30c-1,	gga-mir-30c-1	accatgctgtagcacgTGTAAACATCCTACACTCTCAGCTgtgaactcgaggtggcTGGGAGAGGATTGTTTACGCCttctgccatgga	gga-miR-30c-1-3p	TGGGAGAGGATTGTTTACGCC	3'	Diff	gp1a	(((((..((((...(((((((((((((...((((((((..(.........)..)))))))))))).)))))))))...))))))))).	87	51.1	-38.1	2536.08	484.809	1946.77	311.98	2260.83	373.246	2191.13	345.983	2326.49	745.707	3532.27	866.635	high
52	94	gga-miR-30e-5p	gga-miR-30e-5p_L+3R+4	TGGTGTAAACATCCTTGACTGGAAGC	26	chr23	+	4883379	4883474	cggggcagtcatcgctgcTGTAAACATCCTTGACTGGaagctgtgaggtgtcagcgggggcTTTCAGTCGGATGTTTACAGCtgcaggctgctgca	1	gga-mir-30e,	gga-mir-30e	cggggcagtcatcgctgcTGTAAACATCCTTGACTGGaagctgtgaggtgtcagcgggggcTTTCAGTCGGATGTTTACAGCtgcaggctgctgca	gga-miR-30e-5p	TGTAAACATCCTTGACTGG	5'	Diff	gp1a	...(((((((...((.(((((((((((((..(((((((((((((((....))).)...)))))))))))))))))))))))).)).)))))))...	90	57.3	-49.4	0	0	0.515874	0.893521	0	0	0.263432	0.456277	0	0	0	0	low
52	95	gga-miR-30e-3p	gga-miR-30e-3p_L+2R+1_2ss22GC23CT	GCTTTCAGTCGGATGTTTACACTT	24	chr23	+	4883379	4883474	cggggcagtcatcgctgcTGTAAACATCCTTGACTGGaagctgtgaggtgtcagcgggggcTTTCAGTCGGATGTTTACAGCtgcaggctgctgca	1	gga-mir-30e,	gga-mir-30e	cggggcagtcatcgctgcTGTAAACATCCTTGACTGGaagctgtgaggtgtcagcgggggcTTTCAGTCGGATGTTTACAGCtgcaggctgctgca	gga-miR-30e-3p	TTTCAGTCGGATGTTTACAGC	3'	Diff	gp1a	...(((((((...((.(((((((((((((..(((((((((((((((....))).)...)))))))))))))))))))))))).)).)))))))...	90	57.3	-49.4	1.19372	1.59765	0.473566	0.415001	0.760549	1.31731	1.52777	0.753833	1.78898	1.39665	0.947507	0.326788	low
53	96	gga-miR-30b-5p	gga-miR-30b-5p	TGTAAACATCCTACACTCAGCT	22	806601374	+	6538	6624	ctaacttttagttccTGTAAACATCCTACACTCAGCTataacaagtggtagggcTGGGGGGTGGATGTTTACTTcaactgacttgga	2	gga-mir-30b,tgu-mir-30e,	gga-mir-30b	ctaacttttagttccTGTAAACATCCTACACTCAGCTataacaagtggtagggCTGGGGGGTGGATGTTTACTTCaactgacttgga	gga-miR-30b-5p	TGTAAACATCCTACACTCAGCT	5'	Yes	gp1a	((((...((((((...((((((((((.((.(((((((...((.....))..)))))))..))))))))))))...)))))).)))).	86	43.7	-31.7	2564.7	377.521	3116.29	1126.98	2241.94	467.074	2575.33	850.097	2669.97	995.977	1959.08	180.172	middle
53	97	gga-miR-30b-3p	gga-miR-30b-3p_L-1R-1_1ss3GT	TTGGGGGTGGATGTTTACTT	20	806601374	+	6538	6624	ctaacttttagttccTGTAAACATCCTACACTCAGCTataacaagtggtagggcTGGGGGGTGGATGTTTACTTcaactgacttgga	2	gga-mir-30b,tgu-mir-30e,	gga-mir-30b	ctaacttttagttccTGTAAACATCCTACACTCAGCTataacaagtggtagggCTGGGGGGTGGATGTTTACTTCaactgacttgga	gga-miR-30b-3p	CTGGGGGGTGGATGTTTACTTC	3'	Diff	gp1a	((((...((((((...((((((((((.((.(((((((...((.....))..)))))))..))))))))))))...)))))).)))).	86	43.7	-31.7	0	0	1.07032	0.977937	0	0	0.468571	0.406592	0	0	1.17858	1.66677	low
54	98	gga-miR-30c-5p	gga-miR-30c-5p	TGTAAACATCCTACACTCTCAGCT	24	806572254	+	2492	2585	ctgagtgacaggtacTGTAAACATCCTACACTCTCAGCTgtggaaacttagaaggCTGGGAGAAGGCTGTTTACTCTccctgcctcggaaatca	18	gga-mir-30c-2,tgu-mir-30c,hsa-mir-30c-2,ptr-mir-30c-2,mne-mir-30c,lla-mir-30c,mmu-mir-30c-2,eca-mir-30c-2,mml-mir-30c-2,cfa-mir-30c-2,efu-mir-30b,rno-mir-30c-2,mdo-mir-30c-1,ssc-mir-30c-2,aca-mir-30c,cgr-mir-30c,xtr-mir-30c-2,tch-mir-30c,	gga-mir-30c-2	aggtacTGTAAACATCCTACACTCTCAGCTgtggaaactaagaaagcTGGGAGAAGGCTGTTTACTCTccct	gga-miR-30c-5p	TGTAAACATCCTACACTCTCAGCT	5'	Yes	gp1a	(((((...((((....(((((((.(((...(((((((((((....))......))))))))).))).)))))))....)))).)))))......	88	48.9	-35.2	88984.2	25238.4	65343.4	36801.6	169653	89596.6	62659.8	35862.8	48118	17965	125801	18139.5	high
54	99	gga-miR-30c-2-3p	gga-miR-30c-2-3p_L+1	CTGGGAGAAGGCTGTTTACTCT	22	806572254	+	2492	2585	ctgagtgacaggtacTGTAAACATCCTACACTCTCAGCTgtggaaacttagaaggCTGGGAGAAGGCTGTTTACTCTccctgcctcggaaatca	18	gga-mir-30c-2,tgu-mir-30c,hsa-mir-30c-2,ptr-mir-30c-2,mne-mir-30c,lla-mir-30c,mmu-mir-30c-2,eca-mir-30c-2,mml-mir-30c-2,cfa-mir-30c-2,efu-mir-30b,rno-mir-30c-2,mdo-mir-30c-1,ssc-mir-30c-2,aca-mir-30c,cgr-mir-30c,xtr-mir-30c-2,tch-mir-30c,	gga-mir-30c-2	aggtacTGTAAACATCCTACACTCTCAGCTgtggaaactaagaaagcTGGGAGAAGGCTGTTTACTCTccct	gga-miR-30c-2-3p	TGGGAGAAGGCTGTTTACTCT	3'	Diff	gp1a	(((((...((((....(((((((.(((...(((((((((((....))......))))))))).))).)))))))....)))).)))))......	88	48.9	-35.2	287.246	104.773	343.136	81.3085	285.577	81.5517	449.997	12.3826	399.843	34.6588	482.353	47.8935	middle
55	100	gga-miR-30d	gga-miR-30d_R+2	TGTAAACATCCCCGACTGGAAGCT	24	806601374	+	2876	2958	gtagtctgttgcTGTAAACATCCCCGACTGGAAGCTgtagcagctctagCTTTCAGTCAGATGTTTGCTGCacctggctactc	14	gga-mir-30d,tgu-mir-30d,hsa-mir-30d,ppy-mir-30d,ptr-mir-30d,ggo-mir-30d,ppa-mir-30d,mne-mir-30d,bta-mir-30d,oar-mir-30d,mml-mir-30d,cfa-mir-30d,aca-mir-30d,oha-mir-30d,	gga-mir-30d	gttgcTGTAAACATCCCCGACTGGAAGctgtagcagcttgagctttcagtcagatgtttgctgc	gga-miR-30d	TGTAAACATCCCCGACTGGAAG	5'	Diff	gp1a	((((((...(((.(((((((((...((((((((((((.........)))))))))))).))))))))).)))...))))))..	81	50.6	-39.3	28029	3376.93	26066.3	9259.77	33190	8682.38	27704.7	6216.63	25023.4	4521.38	42045.5	12317.3	high
55	101	tgu-miR-30d-3p	tgu-miR-30d-3p_L+1R-1	CTTTCAGTCAGATGTTTGCTGC	22	806601374	+	2876	2958	gtagtctgttgcTGTAAACATCCCCGACTGGAAGCTgtagcagctctagCTTTCAGTCAGATGTTTGCTGCacctggctactc	14	gga-mir-30d,tgu-mir-30d,hsa-mir-30d,ppy-mir-30d,ptr-mir-30d,ggo-mir-30d,ppa-mir-30d,mne-mir-30d,bta-mir-30d,oar-mir-30d,mml-mir-30d,cfa-mir-30d,aca-mir-30d,oha-mir-30d,	tgu-mir-30d	gcTGTAAACATCCCCGACTGGAAGCTgtacctgctccagcTTTCAGTCAGATGTTTGCTGCAcctggctatg	tgu-miR-30d-3p	TTTCAGTCAGATGTTTGCTGCA	3'	Diff	gp1a	((((((...(((.(((((((((...((((((((((((.........)))))))))))).))))))))).)))...))))))..	81	50.6	-39.3	83.4856	28.7041	67.0527	14.1428	67.1785	15.1571	87.9324	27.1461	144.093	69.8625	78.9034	9.25421	middle
56	102	gga-miR-30a-5p	gga-miR-30a-5p_R+2	TGTAAACATCCTCGACTGGAAGCT	24	806572255	+	9025	9118	tgttgacagtgagcgacTGTAAACATCCTCGACTGGAAGCTgtgaagcagcagatggggCTTTCAGTCGGATGTTTGCAGCtgccaactgccac	19	gga-mir-30a,tgu-mir-30b,hsa-mir-30a,ppy-mir-30a,ptr-mir-30a,ggo-mir-30a,ppa-mir-30a,mmu-mir-30a,bta-mir-30a,oar-mir-30a,mml-mir-30a,cfa-mir-30a,tch-mir-30a,rno-mir-30a,mdo-mir-30a,aca-mir-30a,cgr-mir-30a,oha-mir-30a,xtr-mir-30a,	gga-mir-30a	gcgacTGTAAACATCCTCGACTGGAAGctgtgaagcagcagatggggCTTTCAGTCGGATGTTTGCAGCtgc	gga-miR-30a-5p	TGTAAACATCCTCGACTGGAAG	5'	Diff	gp1a	...((.((((..((..((((((((((((..(((((((((((................)))))))))))))))))))))))..))..)))).)).	90	53.2	-42	24223.2	4761.27	26625	5449.46	24606	2443.03	28924.9	5799.18	35713	15432.8	20861.1	1233.4	high
56	103	gga-miR-30a-3p	gga-miR-30a-3p	CTTTCAGTCGGATGTTTGCAGC	22	806572255	+	9025	9118	tgttgacagtgagcgacTGTAAACATCCTCGACTGGAAGCTgtgaagcagcagatggggCTTTCAGTCGGATGTTTGCAGCtgccaactgccac	19	gga-mir-30a,tgu-mir-30b,hsa-mir-30a,ppy-mir-30a,ptr-mir-30a,ggo-mir-30a,ppa-mir-30a,mmu-mir-30a,bta-mir-30a,oar-mir-30a,mml-mir-30a,cfa-mir-30a,tch-mir-30a,rno-mir-30a,mdo-mir-30a,aca-mir-30a,cgr-mir-30a,oha-mir-30a,xtr-mir-30a,	gga-mir-30a	gcgacTGTAAACATCCTCGACTGGAAGctgtgaagcagcagatggggCTTTCAGTCGGATGTTTGCAGCtgc	gga-miR-30a-3p	CTTTCAGTCGGATGTTTGCAGC	3'	Yes	gp1a	...((.((((..((..((((((((((((..(((((((((((................)))))))))))))))))))))))..))..)))).)).	90	53.2	-42	1329.65	337.722	1673.49	298.122	1100.73	160.903	1479.28	452.534	1847.16	480.403	1286.9	107.663	high
57	104	gga-miR-30e-5p	gga-miR-30e-5p_R+5	TGTAAACATCCTTGACTGGAAGCT	24	806576817	-	11654	11756	ttggggcagtcattgctacTGTAAACATCCTTGACTGGAAGCTgtaaggtgttagaaggagCTTTCAGTCGGATGTTTACAGCggcaggctgctgcggtcatc	18	gga-mir-30e,tgu-mir-30a,hsa-mir-30e,eca-mir-30e,ppy-mir-30e,mmu-mir-30e,rno-mir-30e,bta-mir-30e,ptr-mir-30e,mml-mir-30e,cfa-mir-30e,mdo-mir-30d,oan-mir-30e,ssc-mir-30e,aca-mir-30e,chi-mir-30e,cgr-mir-30e,oha-mir-30e,	gga-mir-30e	cggggcagtcatcgctgcTGTAAACATCCTTGACTGGaagctgtgaggtgtcagcgggggcTTTCAGTCGGATGTTTACAGCtgcaggctgctgca	gga-miR-30e-5p	TGTAAACATCCTTGACTGG	5'	Diff	gp1a	....(((((((..(((..((((((((((((..(((((((((((................)))))))))))))))))))))))..)))))))))).........	90	50.5	-49.4	25107.4	7573.83	22776.4	6305.75	24651.1	3431.96	30657.3	7263.06	45772.9	28164.2	20382.4	4068.38	high
57	105	gga-miR-30e-3p	gga-miR-30e-3p_L+1	CTTTCAGTCGGATGTTTACAGC	22	806576817	-	11654	11756	ttggggcagtcattgctacTGTAAACATCCTTGACTGGAAGCTgtaaggtgttagaaggagCTTTCAGTCGGATGTTTACAGCggcaggctgctgcggtcatc	18	gga-mir-30e,tgu-mir-30a,hsa-mir-30e,eca-mir-30e,ppy-mir-30e,mmu-mir-30e,rno-mir-30e,bta-mir-30e,ptr-mir-30e,mml-mir-30e,cfa-mir-30e,mdo-mir-30d,oan-mir-30e,ssc-mir-30e,aca-mir-30e,chi-mir-30e,cgr-mir-30e,oha-mir-30e,	gga-mir-30e	cggggcagtcatcgctgcTGTAAACATCCTTGACTGGaagctgtgaggtgtcagcgggggcTTTCAGTCGGATGTTTACAGCtgcaggctgctgca	gga-miR-30e-3p	TTTCAGTCGGATGTTTACAGC	3'	Diff	gp1a	....(((((((..(((..((((((((((((..(((((((((((................)))))))))))))))))))))))..)))))))))).........	90	50.5	-49.4	1769.08	511.742	2138.43	408.145	1346.32	172.925	1998.71	377.426	2841.66	894.426	1688.49	215.605	high
58	106	gga-miR-31-5p	gga-miR-31-5p	AGGCAAGATGTTGGCATAGCTG	22	806568708	-	15714	15820	ttcctttatgcagagctggaggggAGGCAAGATGTTGGCATAGCTGttgacctaaaaaccTGCTATGCCAACATATTGTCATCtttcttgtctgtttgcagcagagg	3	gga-mir-31,tgu-mir-31,mdo-mir-31,	gga-mir-31	ttctttcatgcagagctggaggggAGGCAAGATGTTGGCATAGCTGttaacctaaaaaccTGCTATGCCAACATATTGTCATCtttcctgtctg	gga-miR-31-5p	AGGCAAGATGTTGGCATAGCTG	5'	Yes	gp1a	..(((((.((((((((..((..(..(((((.(((((((((((((.(((........)))..))))))))))))).)))))..)..))..))...))))))..)))))	105	45.8	-46.6	1640.76	984.632	1856.76	958.388	1201.46	1009.82	1796.06	215.119	1875.1	1247	1786.44	1225.48	middle
58	107	gga-miR-31-3p	gga-miR-31-3p	TGCTATGCCAACATATTGTCATC	23	806568708	-	15714	15820	ttcctttatgcagagctggaggggAGGCAAGATGTTGGCATAGCTGttgacctaaaaaccTGCTATGCCAACATATTGTCATCtttcttgtctgtttgcagcagagg	3	gga-mir-31,tgu-mir-31,mdo-mir-31,	gga-mir-31	ttctttcatgcagagctggaggggAGGCAAGATGTTGGCATAGCTGttaacctaaaaaccTGCTATGCCAACATATTGTCATCtttcctgtctg	gga-miR-31-3p	TGCTATGCCAACATATTGTCATC	3'	Yes	gp1a	..(((((.((((((((..((..(..(((((.(((((((((((((.(((........)))..))))))))))))).)))))..)..))..))...))))))..)))))	105	45.8	-46.6	7.71096	8.16414	14.496	9.48642	5.76696	6.45354	4.17023	1.95647	7.99595	5.9579	2.84252	0.980365	middle
59	108	gga-miR-31-5p	gga-miR-31-5p_R+4	AGGCAAGATGTTGGCATAGCTGTAAT	26	chrZ	-	78336380	78336473	ttctttcatgcagagctggaggggAGGCAAGATGTTGGCATAGCTGttaacctaaaaaccTGCTATGCCAACATATTGTCATCtttcctgtctg	1	gga-mir-31,	gga-mir-31	ttctttcatgcagagctggaggggAGGCAAGATGTTGGCATAGCTGttaacctaaaaaccTGCTATGCCAACATATTGTCATCtttcctgtctg	gga-miR-31-5p	AGGCAAGATGTTGGCATAGCTG	5'	Diff	gp1a	..........((((.(.(((..(..(((((.(((((((((((((.(((........)))..))))))))))))).)))))..)..))).)))))	84	44.7	-40.2	0	0	0	0	0	0	0.242772	0.420494	0	0	0	0	low
60	109	gga-miR-32-5p	gga-miR-32-5p	TATTGCACATTACTAAGTTGC	21	806610432	-	11695	11801	tcccattctgcttgctctggtggagaTATTGCACATTACTAAGTTGCatgttgtcacggcctcagtgCAATTTAGTGTGTGCGATACTttcacatgagtgcatgcac	22	gga-mir-32,tgu-mir-32,hsa-mir-32,mmu-mir-32,ppy-mir-32,ptr-mir-32,mml-mir-32,ggo-mir-32,ppa-mir-32,mne-mir-32,sla-mir-32,bta-mir-32,eca-mir-32,cfa-mir-32,tch-mir-32,rno-mir-32,mdo-mir-32,oan-mir-32,ssc-mir-32,aca-mir-32,cgr-mir-32,oha-mir-32-1,	gga-mir-32	ggagaTATTGCACATTACTAAGTTGCatgttgtcacggcctcagtgcAATTTAGTGTGTGCGATACTttc	gga-miR-32-5p	TATTGCACATTACTAAGTTGC	5'	Yes	gp1a	........(((.(((.((.(((((..(((((((((.((((((((((((((..((....))..)).)))))))))))))))))))))..)))))...)).))).))).	98	45.8	-43.4	330.962	134.297	510.3	129.119	240.515	98.3793	425.547	144.723	454.202	45.5234	157.184	52.282	middle
60	110	hsa-miR-32-3p	hsa-miR-32-3p_R-1_2ss15TC20TC	CAATTTAGTGTGTGCGATACT	21	806610432	-	11695	11801	tcccattctgcttgctctggtggagaTATTGCACATTACTAAGTTGCatgttgtcacggcctcagtgCAATTTAGTGTGTGCGATACTttcacatgagtgcatgcac	22	gga-mir-32,tgu-mir-32,hsa-mir-32,mmu-mir-32,ppy-mir-32,ptr-mir-32,mml-mir-32,ggo-mir-32,ppa-mir-32,mne-mir-32,sla-mir-32,bta-mir-32,eca-mir-32,cfa-mir-32,tch-mir-32,rno-mir-32,mdo-mir-32,oan-mir-32,ssc-mir-32,aca-mir-32,cgr-mir-32,oha-mir-32-1,	hsa-mir-32	ggagaTATTGCACATTACTAAGTTGCAtgttgtcacggcctcaatgCAATTTAGTGTGTGTGATATTTtc	hsa-miR-32-3p	CAATTTAGTGTGTGTGATATTT	3'	Diff	gp1a	........(((.(((.((.(((((..(((((((((.((((((((((((((..((....))..)).)))))))))))))))))))))..)))))...)).))).))).	98	45.8	-43.4	44.1317	14.8019	62.6605	19.7856	30.4396	6.78236	44.0127	29.0848	60.1961	18.1739	19.378	9.07019	middle
61	111	gga-miR-33-5p	gga-miR-33-5p	GTGCATTGTAGTTGCATTGC	20	806566445	-	449	526	ggcagctgtaGTGCATTGTAGTTGCATTGCatgtgacggcagtaactgtgCAATGTTTCTGCAGTGCAGTAcagaggc	4	gga-mir-33-1,tgu-mir-33,cfa-mir-33a,cgr-mir-33,	gga-mir-33-1	ctgtaGTGCATTGTAGTTGCATTGCatgtgctggcagtaactgtgcAATGTTCCTGCAGTGCAGTAcag	gga-miR-33-5p	GTGCATTGTAGTTGCATTGC	5'	Yes	gp1a	.((..(((((.((((((((((..(((((((((((.((....)).)).)))))))))..)))))))))).)))))..))	77	50	-41.7	132.042	53.3587	189.626	60.3269	99.0586	67.3269	191.421	83.7743	184.583	52.0647	110.455	2.86412	middle
61	112	gga-miR-33-3p	gga-miR-33-3p_L+1_1ss8CT	CAATGTTTCTGCAGTGCAGTA	21	806566445	-	449	526	ggcagctgtaGTGCATTGTAGTTGCATTGCatgtgacggcagtaactgtgCAATGTTTCTGCAGTGCAGTAcagaggc	4	gga-mir-33-1,tgu-mir-33,cfa-mir-33a,cgr-mir-33,	gga-mir-33-1	ctgtaGTGCATTGTAGTTGCATTGCatgtgctggcagtaactgtgcAATGTTCCTGCAGTGCAGTAcag	gga-miR-33-3p	AATGTTCCTGCAGTGCAGTA	3'	Diff	gp1a	.((..(((((.((((((((((..(((((((((((.((....)).)).)))))))))..)))))))))).)))))..))	77	50	-41.7	19.3507	10.9948	20.5788	6.43286	10.0583	7.35284	27.5525	8.50798	28.9925	6.90453	33.3131	4.5579	middle
62	113	gga-miR-34b-5p	gga-miR-34b-5p_L-1R+1_1	AGGCAGTGTAGTTAGCTGATTGC	23	806557300	+	63174	63247	agcctagttactAGGCAGTGTAGTTAGCTGATTGCcaaaagtaacAATCACTAACCACACAGCCAGGtaaaaag	11	gga-mir-34c,hsa-mir-34c,ppy-mir-34c,mmu-mir-34c,rno-mir-34c,bta-mir-34c,eca-mir-34c,ptr-mir-34c,ssc-mir-34c-1,ssc-mir-34c-2,cgr-mir-34c,	gga-mir-34c	agcctggttacCAGGCAGTGTAGTTAGCTGATTGccaccaggaccAATCACTAACCACACAGCCAGGtaaaaag	gga-miR-34b-5p	CAGGCAGTGTAGTTAGCTGATTG	5'	Diff	gp1a	...((..((((..(((.((((.(((((.((((((..........))))))))))).)))).)))..))))..))	71	41.9	-24.8	14.5498	8.26187	9.3579	6.33061	16.3764	12.6512	13.5783	5.65559	14.5906	8.17344	1.25376	1.77308	middle
62	114	gga-miR-34c-3p	gga-miR-34c-3p	AATCACTAACCACACAGCCAGG	22	806557300	+	63174	63247	agcctagttactAGGCAGTGTAGTTAGCTGATTGCcaaaagtaacAATCACTAACCACACAGCCAGGtaaaaag	11	gga-mir-34c,hsa-mir-34c,ppy-mir-34c,mmu-mir-34c,rno-mir-34c,bta-mir-34c,eca-mir-34c,ptr-mir-34c,ssc-mir-34c-1,ssc-mir-34c-2,cgr-mir-34c,	gga-mir-34c	agcctggttacCAGGCAGTGTAGTTAGCTGATTGccaccaggaccAATCACTAACCACACAGCCAGGtaaaaag	gga-miR-34c-3p	AATCACTAACCACACAGCCAGG	3'	Yes	gp1a	...((..((((..(((.((((.(((((.((((((..........))))))))))).)))).)))..))))..))	71	41.9	-24.8	2.11856	2.0383	0.689195	0.651024	3.53082	1.43291	1.39789	0.665609	2.37414	2.44649	2.84252	0.980365	low
63	115	gga-miR-34a-5p	gga-miR-34a-5p_R-1	TGGCAGTGTCTTAGCTGGTTGT	22	806620674	-	5653	5762	gccagctgtgagtgtttcttTGGCAGTGTCTTAGCTGGTTGTtgtgagcaatagttaaggaagCAATCAGCAAGTATACTGCCCTagaagtgctacacattgttgggcct	28	gga-mir-34a,tgu-mir-34a,hsa-mir-34a,ppy-mir-34a,ptr-mir-34a,ggo-mir-34a,mmu-mir-34a,bta-mir-34a,chi-mir-34a,eca-mir-34a,mml-mir-34a,mne-mir-34a,cfa-mir-34a,efu-mir-34a,rno-mir-34a,mdo-mir-34a,ssc-mir-34a,aca-mir-34b,ipu-mir-34a,cgr-mir-34a,xtr-mir-34a,tch-mir-34a-2,tch-mir-34a-1,ccr-mir-34,ppa-mir-34a,age-mir-34a,lla-mir-34a,sla-mir-34a,	gga-mir-34a	gccagctgtgagtgtttcttTGGCAGTGTCTTAGCTGGTTGTTgtgagcaatagttaaggaagCAATCAGCAAGTATACTGCCCTAgaagtgctacacattgttgggcc	gga-miR-34a-5p	TGGCAGTGTCTTAGCTGGTTGTT	5'	Diff	gp1a	.(((((((((((..(((((..(((((((((((.((((((((((...(((....))).....))))))))))))).))))))))..)))))..)).))))..)))))....	105	46.4	-50.5	239.013	207.232	290.278	110.326	231.729	75.3337	122.376	19.7239	160.001	109.871	71.7219	10.2431	middle
63	116	gga-miR-34a-3p	gga-miR-34a-3p_R-1	CAATCAGCAAGTATACTGCCCT	22	806620674	-	5653	5762	gccagctgtgagtgtttcttTGGCAGTGTCTTAGCTGGTTGTtgtgagcaatagttaaggaagCAATCAGCAAGTATACTGCCCTagaagtgctacacattgttgggcct	28	gga-mir-34a,tgu-mir-34a,hsa-mir-34a,ppy-mir-34a,ptr-mir-34a,ggo-mir-34a,mmu-mir-34a,bta-mir-34a,chi-mir-34a,eca-mir-34a,mml-mir-34a,mne-mir-34a,cfa-mir-34a,efu-mir-34a,rno-mir-34a,mdo-mir-34a,ssc-mir-34a,aca-mir-34b,ipu-mir-34a,cgr-mir-34a,xtr-mir-34a,tch-mir-34a-2,tch-mir-34a-1,ccr-mir-34,ppa-mir-34a,age-mir-34a,lla-mir-34a,sla-mir-34a,	gga-mir-34a	gccagctgtgagtgtttcttTGGCAGTGTCTTAGCTGGTTGTTgtgagcaatagttaaggaagCAATCAGCAAGTATACTGCCCTAgaagtgctacacattgttgggcc	gga-miR-34a-3p	CAATCAGCAAGTATACTGCCCTA	3'	Diff	gp1a	.(((((((((((..(((((..(((((((((((.((((((((((...(((....))).....))))))))))))).))))))))..)))))..)).))))..)))))....	105	46.4	-50.5	4.18727	3.67378	4.06202	3.27291	7.59944	4.80554	6.35785	1.40447	6.34961	2.90645	3.32788	1.3728	middle
64	117	gga-miR-34b-3p	gga-miR-34b-3p_1ss9AC	AATCACTACATTCACTGCCATC	22	chr24	+	5562070	5562153	gtgcttggtttgCAGGCAGTGTAGTTAGCTGATTGtacccagcgccccacAATCACTAAATTCACTGCCATCaaaacaaggcac	5	gga-mir-34b,tgu-mir-34c-1,tgu-mir-34c-2,bta-mir-34b,chi-mir-34b,	gga-mir-34b	gtgcttggtttgCAGGCAGTGTAGTTAGCTGATTGtacccagcgccccacAATCACTAAATTCACTGCCATCaaaacaaggcac	gga-miR-34b-3p	AATCACTAAATTCACTGCCATC	3'	Diff	gp1a	((((((..((((..(((((((...((((.(((((((............)))))))))))...)))))))..))))...))))))	84	48.8	-32.4	0	0	0	0	0	0	0	0	0.365945	0.317073	0	0	low
65	118	gga-miR-34b-5p	gga-miR-34b-5p_L-1R+1_2	AGGCAGTGTAGTTAGCTGATTGT	23	806557300	+	62720	62803	gtgcttggtttgcAGGCAGTGTAGTTAGCTGATTGTatccattgcttcacAATCACTAAGTTCACTGCCATCaaaacaatgcac	4	gga-mir-34b,tgu-mir-34c-1,tgu-mir-34c-2,mdo-mir-34b,	gga-mir-34b	gtgcttggtttgCAGGCAGTGTAGTTAGCTGATTGtacccagcgccccacAATCACTAAATTCACTGCCATCaaaacaaggcac	gga-miR-34b-5p	CAGGCAGTGTAGTTAGCTGATTG	5'	Diff	gp1a	(((((((.((((..(((((((...((((.(((((((............)))))))))))...)))))))..)))).))).))))	84	42.9	-30.3	14.5498	8.26187	9.3579	6.33061	16.3764	12.6512	13.5783	5.65559	14.5906	8.17344	1.25376	1.77308	middle
65	119	gga-miR-34b-3p	gga-miR-34b-3p_1ss10AG	AATCACTAAGTTCACTGCCATC	22	806557300	+	62720	62803	gtgcttggtttgcAGGCAGTGTAGTTAGCTGATTGTatccattgcttcacAATCACTAAGTTCACTGCCATCaaaacaatgcac	4	gga-mir-34b,tgu-mir-34c-1,tgu-mir-34c-2,mdo-mir-34b,	gga-mir-34b	gtgcttggtttgCAGGCAGTGTAGTTAGCTGATTGtacccagcgccccacAATCACTAAATTCACTGCCATCaaaacaaggcac	gga-miR-34b-3p	AATCACTAAATTCACTGCCATC	3'	Diff	gp1a	(((((((.((((..(((((((...((((.(((((((............)))))))))))...)))))))..)))).))).))))	84	42.9	-30.3	3.36323	4.86751	2.67216	3.37787	0.849173	1.47081	2.13537	1.30471	4.08465	3.85451	2.02216	1.19299	low
66	120	gga-miR-92-5p	gga-miR-92-5p	AGGTTGGGATCAGTTGCAATGCT	23	806625421	-	4235	4323	acccctttctacacAGGTTGGGATCAGTTGCAATGCTgtgtgtttctgtggTATTGCACTTGTCCCGGCCTGTtgaggttggtggggat	21	gga-mir-92-1,tgu-mir-92-1,hsa-mir-92a-1,bta-mir-92a-1,ppy-mir-92-1,ptr-mir-92-1,mml-mir-92a-1,ggo-mir-92-1,ppa-mir-92-1,age-mir-92-1,lla-mir-92-1,sla-mir-92-1,lca-mir-92-1,mmu-mir-92a-1,rno-mir-92a-1,mdo-mir-92a-1,ssc-mir-92a-1,aca-mir-92a-1,chi-mir-92a,cgr-mir-92a,oha-mir-92a-1,	gga-mir-92-1	ctttctacacAGGTTGGGATCAGTTGCAATGCTgtgcgtttctgtggTATTGCACTTGTCCCGGCCTGttgaggttgg	gga-miR-92-5p	AGGTTGGGATCAGTTGCAATGCT	5'	Yes	gp1a	.((((..(((..(((((..((((..((.((((((((..(........)..))))))))))..))))..)))))..))).....))))..	86	51.7	-41.1	148.508	82.4306	114.587	56.9521	185.104	102.505	195.873	48.1715	265.864	108.948	224.69	131.082	middle
66	121	gga-miR-92-3p	gga-miR-92-3p_R+1	TATTGCACTTGTCCCGGCCTGT	22	806625421	-	4235	4323	acccctttctacacAGGTTGGGATCAGTTGCAATGCTgtgtgtttctgtggTATTGCACTTGTCCCGGCCTGTtgaggttggtggggat	21	gga-mir-92-1,tgu-mir-92-1,hsa-mir-92a-1,bta-mir-92a-1,ppy-mir-92-1,ptr-mir-92-1,mml-mir-92a-1,ggo-mir-92-1,ppa-mir-92-1,age-mir-92-1,lla-mir-92-1,sla-mir-92-1,lca-mir-92-1,mmu-mir-92a-1,rno-mir-92a-1,mdo-mir-92a-1,ssc-mir-92a-1,aca-mir-92a-1,chi-mir-92a,cgr-mir-92a,oha-mir-92a-1,	gga-mir-92-1	ctttctacacAGGTTGGGATCAGTTGCAATGCTgtgcgtttctgtggTATTGCACTTGTCCCGGCCTGttgaggttgg	gga-miR-92-3p	TATTGCACTTGTCCCGGCCTG	3'	Diff	gp1a	.((((..(((..(((((..((((..((.((((((((..(........)..))))))))))..))))..)))))..))).....))))..	86	51.7	-41.1	214345	129516	194134	88765.4	348077	101202	122613	45851.5	99623.1	63225.9	369170	100421	high
67	122	gga-miR-99a-5p	gga-miR-99a-5p_R-1	AACCCGTAGATCCGATCTTGT	21	806573007	+	1431	1517	tgccaactggcataAACCCGTAGATCCGATCTTGTgttgaaacgtactgcaCAAGCTCGCTTCTATGGGTCTGTgtcagtatggtga	22	gga-mir-99a,tgu-mir-99-1,tgu-mir-99-2,hsa-mir-99a,bta-mir-99a,ptr-mir-99a,mml-mir-99a,ggo-mir-99a,chi-mir-99a,oar-mir-99a,ppa-mir-99a,mne-mir-99a,lla-mir-99a,mmu-mir-99a,eca-mir-99a-2,ppy-mir-99a,rno-mir-99a,ssc-mir-99a,aca-mir-99a,cgr-mir-99a,oha-mir-99a,xtr-mir-99,	gga-mir-99a	ccaattggcataAACCCGTAGATCCGATCTTGTGttgaaatgcactgcaCAAGCTCGCTTCTATGGGTCTgtgtcagtatg	gga-miR-99a-5p	AACCCGTAGATCCGATCTTGTG	5'	Diff	gp1a	.(((((((((((((.(((((((((..(((.(((((((...........))))))).)))..))))))))).))))))))).))))..	84	48.3	-44.9	146314	39251.6	171443	48915.3	124900	15662.8	142420	30684.8	163012	66780.1	149283	15705.6	high
67	123	gga-miR-99a-3p	gga-miR-99a-3p_R+2	CAAGCTCGCTTCTATGGGTCTGT	23	806573007	+	1431	1517	tgccaactggcataAACCCGTAGATCCGATCTTGTgttgaaacgtactgcaCAAGCTCGCTTCTATGGGTCTGTgtcagtatggtga	22	gga-mir-99a,tgu-mir-99-1,tgu-mir-99-2,hsa-mir-99a,bta-mir-99a,ptr-mir-99a,mml-mir-99a,ggo-mir-99a,chi-mir-99a,oar-mir-99a,ppa-mir-99a,mne-mir-99a,lla-mir-99a,mmu-mir-99a,eca-mir-99a-2,ppy-mir-99a,rno-mir-99a,ssc-mir-99a,aca-mir-99a,cgr-mir-99a,oha-mir-99a,xtr-mir-99,	gga-mir-99a	ccaattggcataAACCCGTAGATCCGATCTTGTGttgaaatgcactgcaCAAGCTCGCTTCTATGGGTCTgtgtcagtatg	gga-miR-99a-3p	CAAGCTCGCTTCTATGGGTCT	3'	Diff	gp1a	.(((((((((((((.(((((((((..(((.(((((((...........))))))).)))..))))))))).))))))))).))))..	84	48.3	-44.9	528.121	12.8247	683.524	168.766	534.249	42.7945	566.945	179.093	401.46	308.892	420.615	18.1392	middle
68	124	gga-miR-100-5p	gga-miR-100-5p	AACCCGTAGATCCGAACTTGTG	22	806557433	+	4707	4790	tgcctgttgccacaAACCCGTAGATCCGAACTTGTGgtcatattccacaCAAGCTTGTATCTATAGGTATGtgtctgtctggca	26	gga-mir-100,hsa-mir-100,ppy-mir-100,ptr-mir-100,ggo-mir-100,ppa-mir-100,mmu-mir-100,bta-mir-100,eca-mir-100,mml-mir-100,rno-mir-100,mdo-mir-100,oan-mir-100,ssc-mir-100,dre-mir-100-2,ipu-mir-100-1,chi-mir-100,cgr-mir-100,oha-mir-100,tch-mir-100,ccr-mir-100,tni-mir-100,fru-mir-100,age-mir-100,lla-mir-100,sla-mir-100,	gga-mir-100	cctgttgccacaAACCCGTAGATCCGAACTTGTGgtcatattccacacAAGCTTGTATCTATAGGTATGtgtctgtctgg	gga-miR-100-5p	AACCCGTAGATCCGAACTTGTG	5'	Yes	gp1a	.(((......((((.(((..(((((.(((.((((((...........)))))).))).)))))..))).)))).......))).	63	46.4	-29.1	152705	31470.9	151605	40761.9	148960	19552.7	103641	22855.5	129469	70258	111395	17439.1	high
68	125	gga-miR-100-3p	gga-miR-100-3p_L+1	CAAGCTTGTATCTATAGGTATG	22	806557433	+	4707	4790	tgcctgttgccacaAACCCGTAGATCCGAACTTGTGgtcatattccacaCAAGCTTGTATCTATAGGTATGtgtctgtctggca	26	gga-mir-100,hsa-mir-100,ppy-mir-100,ptr-mir-100,ggo-mir-100,ppa-mir-100,mmu-mir-100,bta-mir-100,eca-mir-100,mml-mir-100,rno-mir-100,mdo-mir-100,oan-mir-100,ssc-mir-100,dre-mir-100-2,ipu-mir-100-1,chi-mir-100,cgr-mir-100,oha-mir-100,tch-mir-100,ccr-mir-100,tni-mir-100,fru-mir-100,age-mir-100,lla-mir-100,sla-mir-100,	gga-mir-100	cctgttgccacaAACCCGTAGATCCGAACTTGTGgtcatattccacacAAGCTTGTATCTATAGGTATGtgtctgtctgg	gga-miR-100-3p	AAGCTTGTATCTATAGGTATG	3'	Diff	gp1a	.(((......((((.(((..(((((.(((.((((((...........)))))).))).)))))..))).)))).......))).	63	46.4	-29.1	14.9949	3.34114	23.5401	13.6673	15.9576	6.15779	6.8865	3.81798	8.07092	6.64473	1.66394	0.6864	middle
69	126	gga-miR-101-2-5p	gga-miR-101-2-5p_R-1	TCAGTTATCACAGTGCTGATGC	22	806563651	-	11267	11350	caggctgccctggcTCAGTTATCACAGTGCTGATGCtgtctcttgtaaagGTACAGTACTGTGATAACTGAaggatggcagcca	33	gga-mir-101-2,tgu-mir-101-2,hsa-mir-101-1,ppy-mir-101-3,age-mir-101,mmu-mir-101a,bta-mir-101-1,chi-mir-101,eca-mir-101-1,ppy-mir-101-1,ptr-mir-101-1,mml-mir-101-1,rno-mir-101a,ggo-mir-101,ppa-mir-101,mne-mir-101,lla-mir-101,sla-mir-101,cfa-mir-101-1,mdo-mir-101-1,oan-mir-101-1,ssc-mir-101-2,ssa-mir-101a-2,ssa-mir-101a-1,dre-mir-101a,ccr-mir-101a,aca-mir-101-1,ipu-mir-101a,oha-mir-101a,xtr-mir-101…	gga-mir-101-2	gctgccctggcTCAGTTATCACAGTGCTGATGCTgtctcttgtaaagGTACAGTACTGTGATAACTGAAggatggc	gga-miR-101-2-5p	TCAGTTATCACAGTGCTGATGCT	5'	Diff	gp1a	..(((((((.....((((((((((((((((((.((((............)))))))))))))))))))))).....))))))).	81	50	-47.1	106.496	54.2689	133.355	65.1525	54.8003	25.546	69.8082	30.0894	84.4086	11.591	27.0155	6.79691	middle
69	127	gga-miR-101-3p	gga-miR-101-3p_R-1	GTACAGTACTGTGATAACTGA	21	806563651	-	11267	11350	caggctgccctggcTCAGTTATCACAGTGCTGATGCtgtctcttgtaaagGTACAGTACTGTGATAACTGAaggatggcagcca	33	gga-mir-101-2,tgu-mir-101-2,hsa-mir-101-1,ppy-mir-101-3,age-mir-101,mmu-mir-101a,bta-mir-101-1,chi-mir-101,eca-mir-101-1,ppy-mir-101-1,ptr-mir-101-1,mml-mir-101-1,rno-mir-101a,ggo-mir-101,ppa-mir-101,mne-mir-101,lla-mir-101,sla-mir-101,cfa-mir-101-1,mdo-mir-101-1,oan-mir-101-1,ssc-mir-101-2,ssa-mir-101a-2,ssa-mir-101a-1,dre-mir-101a,ccr-mir-101a,aca-mir-101-1,ipu-mir-101a,oha-mir-101a,xtr-mir-101…	gga-mir-101-2	gctgccctggcTCAGTTATCACAGTGCTGATGCTgtctcttgtaaagGTACAGTACTGTGATAACTGAAggatggc	gga-miR-101-3p	GTACAGTACTGTGATAACTGAA	3'	Diff	gp1a	..(((((((.....((((((((((((((((((.((((............)))))))))))))))))))))).....))))))).	81	50	-47.1	3827.97	883.812	5105.87	1992.62	2623.2	1146.58	7686.04	3902.01	8094.35	174.959	4027.91	231.839	high
70	128	gga-miR-101-1-5p	gga-miR-101-1-5p_R-1	TCGGTTATCATGGTACCGGTGC	22	806583237	-	13954	14044	tgaactgtccttttTCGGTTATCATGGTACCGGTGCtgtatacgtgaaagGTACAGTACTGTGATAACTGAagaatggtggtgccatcaca	18	gga-mir-101-1,tgu-mir-101-1,hsa-mir-101-2,bta-mir-101-2,ppy-mir-101-2,mml-mir-101-2,mmu-mir-101b,eca-mir-101-2,ptr-mir-101-2,cfa-mir-101-2,rno-mir-101b,mdo-mir-101-2,oan-mir-101-2,ssc-mir-101-1,aca-mir-101-2,cgr-mir-101b,oha-mir-101b,xtr-mir-101a-1,	gga-mir-101-1	actatccttttTCGGTTATCATGGTACCGGTGCTgtatacgtgaaagGTACAGTACTGTGATAACTGAAgaatggtggt	gga-miR-101-1-5p	TCGGTTATCATGGTACCGGTGCT	5'	Diff	gp1a	((.((..((.((((((((((((((..((((..(((((............))))).))))..)))))))))))))).))..))..)).....	86	44	-35.2	14.9677	9.78189	7.83082	3.35928	7.59944	4.80554	8.31165	5.70861	6.99582	3.56148	7.24505	1.91222	middle
70	129	gga-miR-101-3p	gga-miR-101-3p_R-1	GTACAGTACTGTGATAACTGA	21	806583237	-	13954	14044	tgaactgtccttttTCGGTTATCATGGTACCGGTGCtgtatacgtgaaagGTACAGTACTGTGATAACTGAagaatggtggtgccatcaca	18	gga-mir-101-1,tgu-mir-101-1,hsa-mir-101-2,bta-mir-101-2,ppy-mir-101-2,mml-mir-101-2,mmu-mir-101b,eca-mir-101-2,ptr-mir-101-2,cfa-mir-101-2,rno-mir-101b,mdo-mir-101-2,oan-mir-101-2,ssc-mir-101-1,aca-mir-101-2,cgr-mir-101b,oha-mir-101b,xtr-mir-101a-1,	gga-mir-101-1	actatccttttTCGGTTATCATGGTACCGGTGCTgtatacgtgaaagGTACAGTACTGTGATAACTGAAgaatggtggt	gga-miR-101-3p	GTACAGTACTGTGATAACTGAA	3'	Diff	gp1a	((.((..((.((((((((((((((..((((..(((((............))))).))))..)))))))))))))).))..))..)).....	86	44	-35.2	3827.97	883.812	5105.87	1992.62	2623.2	1146.58	7686.04	3902.01	8094.35	174.959	4027.91	231.839	high
71	130	gga-miR-103-1-5p	gga-miR-103-1-5p_L-2_1ss3GA	AGCTTCTTTACAGTGCTGCCTTG	23	806563984	+	6473	6556	tctcactgtcttcGGCTTCTTTACAGTGCTGCCTTGttgcatatggatcaAGCAGCATTGTACAGGGCTATGAaggcattgagt	22	gga-mir-103-1,hsa-mir-103a-1,ppy-mir-103-1,ptr-mir-103-1,mml-mir-103-1,ggo-mir-103,ppa-mir-103,mne-mir-103,age-mir-103,lla-mir-103,mmu-mir-103-1,rno-mir-103-1,bta-mir-103-1,eca-mir-107a,cfa-mir-103-1,tch-mir-103a-1,mdo-mir-103-1,ssc-mir-103-1,aca-mir-103,ipu-mir-103-1,oha-mir-103a,oar-mir-103,	gga-mir-103-1	tgctgcctTCGGCTTCTTTACAGTGCTGCCTTGttgcatatggatcaAGCAGCATTGTACAGGGCTATGAaggcactg	gga-miR-103-1-5p	TCGGCTTCTTTACAGTGCTGCCTTG	5'	Diff	gp1a	.((((.((((((((((.(((.(((((((((((.(((............)))))))))))))).))))))..))))))).)))).	82	46.4	-36.3	2.41273	1.1174	4.11375	1.53489	4.13568	2.21021	5.46962	1.90297	3.79875	1.21839	1.72751	1.60969	low
71	131	gga-miR-103-3p	gga-miR-103-3p	AGCAGCATTGTACAGGGCTATGA	23	806563984	+	6473	6556	tctcactgtcttcGGCTTCTTTACAGTGCTGCCTTGttgcatatggatcaAGCAGCATTGTACAGGGCTATGAaggcattgagt	22	gga-mir-103-1,hsa-mir-103a-1,ppy-mir-103-1,ptr-mir-103-1,mml-mir-103-1,ggo-mir-103,ppa-mir-103,mne-mir-103,age-mir-103,lla-mir-103,mmu-mir-103-1,rno-mir-103-1,bta-mir-103-1,eca-mir-107a,cfa-mir-103-1,tch-mir-103a-1,mdo-mir-103-1,ssc-mir-103-1,aca-mir-103,ipu-mir-103-1,oha-mir-103a,oar-mir-103,	gga-mir-103-1	tgctgcctTCGGCTTCTTTACAGTGCTGCCTTGttgcatatggatcaAGCAGCATTGTACAGGGCTATGAaggcactg	gga-miR-103-3p	AGCAGCATTGTACAGGGCTATGA	3'	Yes	gp1a	.((((.((((((((((.(((.(((((((((((.(((............)))))))))))))).))))))..))))))).)))).	82	46.4	-36.3	7246.11	1104.05	9203.71	2924.74	6917.65	670.835	7928.5	773.549	8887.86	2988.07	6135.96	159.348	high
72	132	gga-miR-103-2-5p	gga-miR-103-2-5p	AGCTTCTTTACAGTGCTGCCTTG	23	806574449	-	1824	1907	tctttgtgctttcAGCTTCTTTACAGTGCTGCCTTGttgcattcatgtcaAGCAGCATTGTACAGGGCTATGAaagaacagaga	20	gga-mir-103-2,tgu-mir-103-2,hsa-mir-103a-2,ppy-mir-103-2,mml-mir-103-2,mmu-mir-103-2,rno-mir-103-2,bta-mir-103-2,eca-mir-103,ptr-mir-103-2,cfa-mir-103-2,mdo-mir-103-2,ssc-mir-103-2,ipu-mir-107a,chi-mir-103,cgr-mir-103,oha-mir-103b,xtr-mir-103-2,tch-mir-103a-2,fru-mir-107,	gga-mir-103-2	tctctgtgctttcAGCTTCTTTACAGTGCTGCCTTGttgcgttcatgtcaAGCAGCATTGTACAGGGCTATGAaagaacagag	gga-miR-103-2-5p	AGCTTCTTTACAGTGCTGCCTTG	5'	Yes	gp1a	(((((((.((((((((.(((.(((((((((((.(((..(((....))))))))))))))))).))))))..))))).)))))))	84	42.9	-35.8	2.41273	1.1174	4.11375	1.53489	4.13568	2.21021	5.46962	1.90297	3.79875	1.21839	1.72751	1.60969	low
72	133	gga-miR-103-3p	gga-miR-103-3p	AGCAGCATTGTACAGGGCTATGA	23	806574449	-	1824	1907	tctttgtgctttcAGCTTCTTTACAGTGCTGCCTTGttgcattcatgtcaAGCAGCATTGTACAGGGCTATGAaagaacagaga	20	gga-mir-103-2,tgu-mir-103-2,hsa-mir-103a-2,ppy-mir-103-2,mml-mir-103-2,mmu-mir-103-2,rno-mir-103-2,bta-mir-103-2,eca-mir-103,ptr-mir-103-2,cfa-mir-103-2,mdo-mir-103-2,ssc-mir-103-2,ipu-mir-107a,chi-mir-103,cgr-mir-103,oha-mir-103b,xtr-mir-103-2,tch-mir-103a-2,fru-mir-107,	gga-mir-103-2	tctctgtgctttcAGCTTCTTTACAGTGCTGCCTTGttgcgttcatgtcaAGCAGCATTGTACAGGGCTATGAaagaacagag	gga-miR-103-3p	AGCAGCATTGTACAGGGCTATGA	3'	Yes	gp1a	(((((((.((((((((.(((.(((((((((((.(((..(((....))))))))))))))))).))))))..))))).)))))))	84	42.9	-35.8	7246.11	1104.05	9203.71	2924.74	6917.65	670.835	7928.5	773.549	8887.86	2988.07	6135.96	159.348	high
73	134	gga-miR-106-5p	gga-miR-106-5p_R+1	AAAAGTGCTTACAGTGCAGGTAG	23	806618474	+	320	395	ccttgagttgtgcAAAAGTGCTTACAGTGCAGGTAGagtttaggatctACTGCAGTATAAGCACTTCTGGCattac	2	gga-mir-106,tgu-mir-106,	gga-mir-106	ccttgagttgtgcAAAAGTGCTTACAGTGCAGGTAgagctcagcacctACTGCAGTATAAGCACTTCTGGcatgaccgtgg	gga-miR-106-5p	AAAAGTGCTTACAGTGCAGGTA	5'	Diff	gp1a	.........((((..(((((((((...(((((.((((........)))))))))...)))))))))...))))...	64	43.4	-26	2910.69	347.915	3753.17	1970.24	2057.83	315.178	4365.96	1666.68	5382.2	2973.37	1996.3	178.878	high
73	135	gga-miR-106-3p	gga-miR-106-3p_R+1	ACTGCAGTATAAGCACTTCTGGC	23	806618474	+	320	395	ccttgagttgtgcAAAAGTGCTTACAGTGCAGGTAGagtttaggatctACTGCAGTATAAGCACTTCTGGCattac	2	gga-mir-106,tgu-mir-106,	gga-mir-106	ccttgagttgtgcAAAAGTGCTTACAGTGCAGGTAgagctcagcacctACTGCAGTATAAGCACTTCTGGcatgaccgtgg	gga-miR-106-3p	ACTGCAGTATAAGCACTTCTGG	3'	Diff	gp1a	.........((((..(((((((((...(((((.((((........)))))))))...)))))))))...))))...	64	43.4	-26	200.996	58.288	191.7	31.5951	226.06	60.9551	275.268	130.777	222.288	37.4506	439.535	85.1125	middle
74	136	gga-miR-107-5p	gga-miR-107-5p	AGCTTCTTTACAGTGTTGCCTTG	23	806612670	+	12631	12714	ttctctttgctttcAGCTTCTTTACAGTGTTGCCTTGtggcatggagttcaAGCAGCATTGTACAGGGCTATCaaagcatggag	26	gga-mir-107,tgu-mir-107,hsa-mir-107,bta-mir-107,eca-mir-107b,ppy-mir-107,ptr-mir-107,mml-mir-107,ggo-mir-107,oar-mir-107,ppa-mir-107,mne-mir-107,lla-mir-107,mmu-mir-107,cfa-mir-107,tch-mir-107,rno-mir-107,mdo-mir-107,oan-mir-107,ssc-mir-107,chi-mir-107,ssa-mir-107,aca-mir-107,cgr-mir-107,oha-mir-107,xtr-mir-107,	gga-mir-107	ctctttgctttcAGCTTCTTTACAGTGTTGCCTTGtggcatggagttcaAGCAGCATTGTACAGGGCTATCAaagcatgga	gga-miR-107-5p	AGCTTCTTTACAGTGTTGCCTTG	5'	Yes	gp1a	..(((..((((((.(((.(((.(((((((((((.(((............)))))))))))))).))))))...))))))..)))	82	45.2	-30	3.69321	2.79227	5.4285	1.33662	4.06679	1.55192	3.19132	1.16898	4.26873	2.06708	0.947507	0.326788	low
74	137	gga-miR-107-3p	gga-miR-107-3p_R-1	AGCAGCATTGTACAGGGCTATC	22	806612670	+	12631	12714	ttctctttgctttcAGCTTCTTTACAGTGTTGCCTTGtggcatggagttcaAGCAGCATTGTACAGGGCTATCaaagcatggag	26	gga-mir-107,tgu-mir-107,hsa-mir-107,bta-mir-107,eca-mir-107b,ppy-mir-107,ptr-mir-107,mml-mir-107,ggo-mir-107,oar-mir-107,ppa-mir-107,mne-mir-107,lla-mir-107,mmu-mir-107,cfa-mir-107,tch-mir-107,rno-mir-107,mdo-mir-107,oan-mir-107,ssc-mir-107,chi-mir-107,ssa-mir-107,aca-mir-107,cgr-mir-107,oha-mir-107,xtr-mir-107,	gga-mir-107	ctctttgctttcAGCTTCTTTACAGTGTTGCCTTGtggcatggagttcaAGCAGCATTGTACAGGGCTATCAaagcatgga	gga-miR-107-3p	AGCAGCATTGTACAGGGCTATCA	3'	Diff	gp1a	..(((..((((((.(((.(((.(((((((((((.(((............)))))))))))))).))))))...))))))..)))	82	45.2	-30	2050.46	437.462	2459.2	220.806	1697.13	139.54	1939.06	207.823	2177.03	132.182	1844.12	324.419	middle
75	138	gga-miR-122-5p	gga-miR-122-5p_R-2	TGGAGTGTGACAATGGTGTTT	21	806573910	+	96607	96683	agagctgTGGAGTGTGACAATGGTGTTTgtgtccaatctatcaAACGCCATTATCACACTAAATagctactggtaga	23	gga-mir-122-1,gga-mir-122-2,tgu-mir-122,hsa-mir-122,ppy-mir-122,mmu-mir-122,bta-mir-122,ssc-mir-122,eca-mir-122,ptr-mir-122,mml-mir-122a,cfa-mir-122,mdo-mir-122,ssa-mir-122-1,dre-mir-122,aca-mir-122,cgr-mir-122,oha-mir-122,xtr-mir-122,tch-mir-122,tni-mir-122,fru-mir-122,pol-mir-122,	gga-mir-122-2	cagagctaTGGAGTGTGACAATGGTGTTTGTgtccaatctatcaAACGCCATTATCACACTAAATAgctactggtag	gga-miR-122-5p	TGGAGTGTGACAATGGTGTTTGT	5'	Diff	gp1a	((((((((..(((((((.(((((((((((............))))))))))).)))))))..)))))).))......	71	41.6	-33.8	59.1936	34.4623	48.0019	17.7393	330.003	411.152	195.602	86.3523	143.273	71.8264	5473.69	7540.96	high
75	139	gga-miR-122-3p	gga-miR-122-3p_R-1	AACGCCATTATCACACTAAAT	21	806573910	+	96607	96683	agagctgTGGAGTGTGACAATGGTGTTTgtgtccaatctatcaAACGCCATTATCACACTAAATagctactggtaga	23	gga-mir-122-1,gga-mir-122-2,tgu-mir-122,hsa-mir-122,ppy-mir-122,mmu-mir-122,bta-mir-122,ssc-mir-122,eca-mir-122,ptr-mir-122,mml-mir-122a,cfa-mir-122,mdo-mir-122,ssa-mir-122-1,dre-mir-122,aca-mir-122,cgr-mir-122,oha-mir-122,xtr-mir-122,tch-mir-122,tni-mir-122,fru-mir-122,pol-mir-122,	gga-mir-122-2	cagagctaTGGAGTGTGACAATGGTGTTTGTgtccaatctatcaAACGCCATTATCACACTAAATAgctactggtag	gga-miR-122-3p	AACGCCATTATCACACTAAATA	3'	Diff	gp1a	((((((((..(((((((.(((((((((((............))))))))))).)))))))..)))))).))......	71	41.6	-33.8	0	0	0.57747	0.508567	0	0	0	0	0.514038	0.0612219	5.73146	8.10551	middle
76	140	gga-miR-122-5p	gga-miR-122-5p_L+1R-2_1ss2TG	AGGGAGTGTGACAATGGTGTTT	22	gb|JH375727.1|	+	39002	39078	cagagctaTGGAGTGTGACAATGGTGTTTGTgtccaatctatcaAACGCCATTATCACACTAAATAgctactggtag	9	gga-mir-122-2,tgu-mir-122,rno-mir-122,mdo-mir-122,oan-mir-122,ssa-mir-122-2,ssa-mir-122-1,aca-mir-122,ola-mir-122,	gga-mir-122-2	cagagctaTGGAGTGTGACAATGGTGTTTGTgtccaatctatcaAACGCCATTATCACACTAAATAgctactggtag	gga-miR-122-5p	TGGAGTGTGACAATGGTGTTTGT	5'	Diff	gp1a	(((((((((..(((((((.(((((((((((............))))))))))).)))))))..)))))).)))....	73	41.6	-37	0	0	0	0	0	0	0.469239	0.204451	0.182972	0.158536	2.86573	4.05276	low
77	141	gga-miR-124a-5p	gga-miR-124a-5p_L+3	CGTGTTCACAGCGGACCTTGAT	22	806608900	+	887	1007	agagagagcgagcgggagcgctccaaggctctgactctcCGTGTTCACAGCGGACCTTGATttaatgtcatacaatTAAGGCACGCGGTGAATGCCaagagcggatcctccaggcagcatt	29	gga-mir-124a,tgu-mir-124-1,tgu-mir-124-2,mmu-mir-124-3,mdo-mir-124a-3,eca-mir-124-1,eca-mir-124-2,cfa-mir-124-2,cfa-mir-124-3,cfa-mir-124-1,mdo-mir-124a-2,oan-mir-124a-2,ipu-mir-124a-3,ipu-mir-124a-2,ipu-mir-124a-1,ipu-mir-124a-5,ipu-mir-124a-4,pma-mir-124,cgr-mir-124,oha-mir-124-2,oha-mir-124-3,oha-mir-124-4,xtr-mir-124,ola-mir-124-3,tni-mir-124-1,tni-mir-124-2,fru-mir-124-1,fru-mir-124-4,pol-mi…	gga-mir-124a	aggctctgcctctccgtGTTCACAGCGGACCTTGATttaatgtcatacaaTTAAGGCACGCGGTGAATGCCAagagcggatcctccaggcggcatt	gga-miR-124a-5p	GTTCACAGCGGACCTTGAT	5'	Diff	gp1a	.......(((((((....)))))..(((.((((.((((..(..(((((.(((..((((((((...........))))))))..))).)))))..)..)))))))).))).......))...	84	54.5	-45.3	0	0	0.57747	0.508567	0	0	2.35602	2.26636	1.43882	1.2158	4.17145	4.23256	low
77	142	gga-miR-124a-3p	gga-miR-124a-3p_L-1R-1	TAAGGCACGCGGTGAATGCC	20	806608900	+	887	1007	agagagagcgagcgggagcgctccaaggctctgactctcCGTGTTCACAGCGGACCTTGATttaatgtcatacaatTAAGGCACGCGGTGAATGCCaagagcggatcctccaggcagcatt	29	gga-mir-124a,tgu-mir-124-1,tgu-mir-124-2,mmu-mir-124-3,mdo-mir-124a-3,eca-mir-124-1,eca-mir-124-2,cfa-mir-124-2,cfa-mir-124-3,cfa-mir-124-1,mdo-mir-124a-2,oan-mir-124a-2,ipu-mir-124a-3,ipu-mir-124a-2,ipu-mir-124a-1,ipu-mir-124a-5,ipu-mir-124a-4,pma-mir-124,cgr-mir-124,oha-mir-124-2,oha-mir-124-3,oha-mir-124-4,xtr-mir-124,ola-mir-124-3,tni-mir-124-1,tni-mir-124-2,fru-mir-124-1,fru-mir-124-4,pol-mi…	gga-mir-124a	aggctctgcctctccgtGTTCACAGCGGACCTTGATttaatgtcatacaaTTAAGGCACGCGGTGAATGCCAagagcggatcctccaggcggcatt	gga-miR-124a-3p	TTAAGGCACGCGGTGAATGCCA	3'	Diff	gp1a	.......(((((((....)))))..(((.((((.((((..(..(((((.(((..((((((((...........))))))))..))).)))))..)..)))))))).))).......))...	84	54.5	-45.3	21.065	3.37814	48.0981	22.5087	6.52385	3.80815	90.8139	78.0523	81.0287	11.2031	132.27	51.2901	middle
78	143	gga-miR-124b	gga-miR-124b_L-1R+4_1ss12AG	TAAGGCACGCGGTGAATGCCAAAGT	25	chr23	+	2183626	2183718	agccccagcgttttgtgttcactgcagaccttgatttaatgtcacacgaTTAAGGCACGCAGTGAATGCCAaagtttggggcagcctgggctg	1	gga-mir-124b,	gga-mir-124b	agccccagcgttttgtgttcactgcagaccttgatttaatgtcacacgaTTAAGGCACGCAGTGAATGCCAaagtttggggcagcctgggctg	gga-miR-124b	TTAAGGCACGCAGTGAATGCCA	3'	Diff	gp1a	.(((((((..(((.(..((((((((...((((((((...........))))))))...))))))))..).)))..))))))).((....))..	81	51.6	-39.1	0	0	0	0	0	0	0.451597	0.782189	0.186279	0.322645	0.358216	0.506594	low
79	144	gga-miR-124c-5p	gga-miR-124c-5p	CATTCACCGCGTGCCTTAATT	21	806608900	-	905	1001	gcctggaggatccgctcttggCATTCACCGCGTGCCTTAATTgtatgacattaaaTCAAGGTCCGCTGTGAACACGGagagtcagagccttggagcg	2	gga-mir-124c,ccr-mir-124a,	gga-mir-124c	tgccgcctggaggatccgctcttggCATTCACCGCGTGCCTTAATTgtatgacattaaaTCAAGGTCCGCTGTGAACACGGagaggcagagcctgggagcg	gga-miR-124c-5p	CATTCACCGCGTGCCTTAATT	5'	Yes	gp1a	(((..(.((.((.((((((....(((((.(((..((((.(((...........))).))))..))).)))))....))))))..)).)))..).)).	96	53.6	-31	0	0	0	0	0	0	0	0	0	0	0.358216	0.506594	low
79	145	gga-miR-124c-3p	gga-miR-124c-3p_1ss22GC	TCAAGGTCCGCTGTGAACACGC	22	806608900	-	905	1001	gcctggaggatccgctcttggCATTCACCGCGTGCCTTAATTgtatgacattaaaTCAAGGTCCGCTGTGAACACGGagagtcagagccttggagcg	2	gga-mir-124c,ccr-mir-124a,	gga-mir-124c	tgccgcctggaggatccgctcttggCATTCACCGCGTGCCTTAATTgtatgacattaaaTCAAGGTCCGCTGTGAACACGGagaggcagagcctgggagcg	gga-miR-124c-3p	TCAAGGTCCGCTGTGAACACGG	3'	Diff	gp1a	(((..(.((.((.((((((....(((((.(((..((((.(((...........))).))))..))).)))))....))))))..)).)))..).)).	96	53.6	-31	8.68905	8.31317	8.47389	6.53717	7.7299	7.30035	6.35137	2.58961	4.86254	1.97783	17.0551	5.88219	middle
80	146	gga-miR-125b-5p	gga-miR-125b-5p	TCCCTGAGACCCTAACTTGTGA	22	806573004	+	1010	1102	atcagacttttcctagTCCCTGAGACCCTAACTTGTGAggttttttagcaacaatcACAAGTCAGGCTCTTGGGACCtaggcggaggggaacc	21	gga-mir-125b-2,tgu-mir-125-1,hsa-mir-125b-2,ppy-mir-125b-2,ptr-mir-125b-2,mml-mir-125b-2,ssc-mir-125b-2,ggo-mir-125b-2,mne-mir-125b-2,age-mir-125b-2,lla-mir-125b-2,lca-mir-125b,mmu-mir-125b-2,bta-mir-125b-2,eca-mir-125b-2,rno-mir-125b-2,mdo-mir-125b-1,aca-mir-125b-2,chi-mir-125b,cgr-mir-125b,xtr-mir-125b-2,	gga-mir-125b-2	atcagacttttcctagTCCCTGAGACCCTAACTTGTGAggttttgtagcaacaatcACAAGTCAGGCTCTTGGGACCTaggcggagggga	gga-miR-125b-5p	TCCCTGAGACCCTAACTTGTGA	5'	Yes	gp1a	.((...(((..(((((..((..(((.(((.((((((((.(((.......)))..)))))))).))).)))..))..)))))..)))..))...	89	49.5	-37.4	138667	22503.1	184596	56842.9	131532	28513.1	277180	82284.3	241872	81867.9	326293	66318.9	high
80	147	gga-miR-125b-3p	gga-miR-125b-3p_R-1_1ss21CT	ACAAGTCAGGCTCTTGGGACT	21	806573004	+	1010	1102	atcagacttttcctagTCCCTGAGACCCTAACTTGTGAggttttttagcaacaatcACAAGTCAGGCTCTTGGGACCtaggcggaggggaacc	21	gga-mir-125b-2,tgu-mir-125-1,hsa-mir-125b-2,ppy-mir-125b-2,ptr-mir-125b-2,mml-mir-125b-2,ssc-mir-125b-2,ggo-mir-125b-2,mne-mir-125b-2,age-mir-125b-2,lla-mir-125b-2,lca-mir-125b,mmu-mir-125b-2,bta-mir-125b-2,eca-mir-125b-2,rno-mir-125b-2,mdo-mir-125b-1,aca-mir-125b-2,chi-mir-125b,cgr-mir-125b,xtr-mir-125b-2,	gga-mir-125b-2	atcagacttttcctagTCCCTGAGACCCTAACTTGTGAggttttgtagcaacaatcACAAGTCAGGCTCTTGGGACCTaggcggagggga	gga-miR-125b-3p	ACAAGTCAGGCTCTTGGGACCT	3'	Diff	gp1a	.((...(((..(((((..((..(((.(((.((((((((.(((.......)))..)))))))).))).)))..))..)))))..)))..))...	89	49.5	-37.4	5372.21	1251.49	6029.88	2637.52	6457.32	801.43	4273.26	418.063	4099.56	1483.81	6103.03	144.525	high
81	148	gga-miR-126-5p	gga-miR-126-5p_R-2	CATTATTACTTTTGGTACG	19	806578636	-	10059	10180	gcagggcatgtctggagccacgaggagcatcgggtgctgctggtgacggccCATTATTACTTTTGGTACGcgctgtgacacttcaaacTCGTACCGTGAGTAATAATGCGctgtggccagca	21	gga-mir-126,tgu-mir-126,hsa-mir-126,mmu-mir-126a,bta-mir-126,eca-mir-126,ppy-mir-126,ptr-mir-126,mml-mir-126,cfa-mir-126,rno-mir-126a,mdo-mir-126,ssc-mir-126,ssa-mir-126-4,ssa-mir-126-1,ipu-mir-126a,chi-mir-126,cgr-mir-126,xtr-mir-126,tni-mir-126,fru-mir-126,	gga-mir-126	gctggtgacggccCATTATTACTTTTGGTACGCGctgtgacacttcaaacTCGTACCGTGAGTAATAATGCGCtgtggtcagca	gga-miR-126-5p	CATTATTACTTTTGGTACGCG	5'	Diff	gp1a	((.(((....)))...(((.(((......)))))))).(((((..(((((.((((((((((..(((((((.....(((....)))....)))))))..)))))))))).)))))..))))).	83	55.7	-52.8	34.8443	5.76315	45.9162	11.9361	24.8499	6.20511	37.3839	21.1521	47.5395	17.7543	26.9348	1.42276	middle
81	149	gga-miR-126-3p	gga-miR-126-3p_R-1	TCGTACCGTGAGTAATAATGCG	22	806578636	-	10059	10180	gcagggcatgtctggagccacgaggagcatcgggtgctgctggtgacggccCATTATTACTTTTGGTACGcgctgtgacacttcaaacTCGTACCGTGAGTAATAATGCGctgtggccagca	21	gga-mir-126,tgu-mir-126,hsa-mir-126,mmu-mir-126a,bta-mir-126,eca-mir-126,ppy-mir-126,ptr-mir-126,mml-mir-126,cfa-mir-126,rno-mir-126a,mdo-mir-126,ssc-mir-126,ssa-mir-126-4,ssa-mir-126-1,ipu-mir-126a,chi-mir-126,cgr-mir-126,xtr-mir-126,tni-mir-126,fru-mir-126,	gga-mir-126	gctggtgacggccCATTATTACTTTTGGTACGCGctgtgacacttcaaacTCGTACCGTGAGTAATAATGCGCtgtggtcagca	gga-miR-126-3p	TCGTACCGTGAGTAATAATGCGC	3'	Diff	gp1a	((.(((....)))...(((.(((......)))))))).(((((..(((((.((((((((((..(((((((.....(((....)))....)))))))..)))))))))).)))))..))))).	83	55.7	-52.8	45426	18372.2	49756	20639.8	29313.9	12041.8	62361.6	32201.3	99546.7	40676.7	32280.3	8200.72	high
82	150	gga-miR-128-1-5p	gga-miR-128-1-5p	CGGGGCCGTAACACTGTCTGAGA	23	806559160	-	3092	3180	tgagctgttgaattCGGGGCCGTAACACTGTCTGAGAggtttagatttcTCACAGTGAACCGGTCTCTTTttcagctgcttcctggctt	21	gga-mir-128-1,tgu-mir-128-1,hsa-mir-128-1,bta-mir-128-1,ppy-mir-128-1,ptr-mir-128-1,mml-mir-128a,rno-mir-128-1,ssc-mir-128-1,ppa-mir-128,age-mir-128,sla-mir-128,mmu-mir-128-1,eca-mir-128-2,cfa-mir-128-1,mdo-mir-128b,tch-mir-128,oan-mir-128-1,aca-mir-128-2,cgr-mir-128,oha-mir-128,	gga-mir-128-1	tgagctgttgaattCGGGGCCGTAACACTGTCTGAGAggtttatatttcTCACAGTGAACCGGTCTCTTTttcagctgcttc	gga-miR-128-1-5p	CGGGGCCGTAACACTGTCTGAGA	5'	Yes	gp1a	.((((.((((((...(((((((...((((((..((((..(....)..))))))))))...)))))))...)))))).))))........	80	48.3	-34.5	139.946	110.409	70.8052	36.4502	199.638	59.8841	225.093	138.528	123.021	27.5756	494.593	111.091	middle
82	151	gga-miR-128-3p	gga-miR-128-3p	TCACAGTGAACCGGTCTCTTT	21	806559160	-	3092	3180	tgagctgttgaattCGGGGCCGTAACACTGTCTGAGAggtttagatttcTCACAGTGAACCGGTCTCTTTttcagctgcttcctggctt	21	gga-mir-128-1,tgu-mir-128-1,hsa-mir-128-1,bta-mir-128-1,ppy-mir-128-1,ptr-mir-128-1,mml-mir-128a,rno-mir-128-1,ssc-mir-128-1,ppa-mir-128,age-mir-128,sla-mir-128,mmu-mir-128-1,eca-mir-128-2,cfa-mir-128-1,mdo-mir-128b,tch-mir-128,oan-mir-128-1,aca-mir-128-2,cgr-mir-128,oha-mir-128,	gga-mir-128-1	tgagctgttgaattCGGGGCCGTAACACTGTCTGAGAggtttatatttcTCACAGTGAACCGGTCTCTTTttcagctgcttc	gga-miR-128-3p	TCACAGTGAACCGGTCTCTTT	3'	Yes	gp1a	.((((.((((((...(((((((...((((((..((((..(....)..))))))))))...)))))))...)))))).))))........	80	48.3	-34.5	6796.99	905.795	8536.41	879.349	5324.03	1275.03	8125.32	2136.69	8789.26	852.243	11809.4	3901.89	high
83	152	gga-miR-128-2-5p	gga-miR-128-2-5p	GGGGGCCGTTACACTGTAAGAGA	23	806595344	-	39689	39782	tgtgcggctggaagGGGGGCCGTTACACTGTAAGAGAgtgagtagcaggtcTCACAGTGAACCGGTCTCTTTtcctgctgtggcatgccactcc	16	gga-mir-128-2,tgu-mir-128-2,hsa-mir-128-2,ppy-mir-128-2,mml-mir-128b,mmu-mir-128-2,eca-mir-128-1,ptr-mir-128-2,cfa-mir-128-2,rno-mir-128-2,mdo-mir-128a,ssc-mir-128-2,ssa-mir-128-4,xtr-mir-128-2,tni-mir-128-2,fru-mir-128-2,	gga-mir-128-2	tgtccagctggaagGGGGGCCGTTACACTGTAAGAGAgtgagtagcaggtcTCACAGTGAACCGGTCTCTTTtcctgctgtgtc	gga-miR-128-2-5p	GGGGGCCGTTACACTGTAAGAGA	5'	Yes	gp1a	...(((((.((((..(((((((...((((((..((((.((.....))..))))))))))...)))))))..)))).)))))((....)).....	78	57.4	-38.9	1.4033	1.30615	1.8556	2.57311	0.760549	1.31731	7.16836	3.9948	2.95328	3.21379	7.47612	0.572242	middle
83	153	gga-miR-128-3p	gga-miR-128-3p	TCACAGTGAACCGGTCTCTTT	21	806595344	-	39689	39782	tgtgcggctggaagGGGGGCCGTTACACTGTAAGAGAgtgagtagcaggtcTCACAGTGAACCGGTCTCTTTtcctgctgtggcatgccactcc	16	gga-mir-128-2,tgu-mir-128-2,hsa-mir-128-2,ppy-mir-128-2,mml-mir-128b,mmu-mir-128-2,eca-mir-128-1,ptr-mir-128-2,cfa-mir-128-2,rno-mir-128-2,mdo-mir-128a,ssc-mir-128-2,ssa-mir-128-4,xtr-mir-128-2,tni-mir-128-2,fru-mir-128-2,	gga-mir-128-2	tgtccagctggaagGGGGGCCGTTACACTGTAAGAGAgtgagtagcaggtcTCACAGTGAACCGGTCTCTTTtcctgctgtgtc	gga-miR-128-3p	TCACAGTGAACCGGTCTCTTT	3'	Yes	gp1a	...(((((.((((..(((((((...((((((..((((.((.....))..))))))))))...)))))))..)))).)))))((....)).....	78	57.4	-38.9	6796.99	905.795	8536.41	879.349	5324.03	1275.03	8125.32	2136.69	8789.26	852.243	11809.4	3901.89	high
84	154	gga-miR-130b-5p	gga-miR-130b-5p_L-1R-3	CTCTTTCCCTGTTGCACT	18	806624486	-	755	829	gccgcagccaaggcaccgggacaggccgagcaggggcagcgctcccgtgtagccgatCTCTTTGCCTGTTGCACT	20	gga-mir-130b,tgu-mir-130b,hsa-mir-130b,mmu-mir-130b,bta-mir-130b,eca-mir-130b,ppy-mir-130b,ptr-mir-130b,mml-mir-130b,cfa-mir-130b,rno-mir-130b,ssc-mir-130b,ssa-mir-130a-1,ssa-mir-130a-2,ggo-mir-130b,dre-mir-130b,chi-mir-130b,cgr-mir-130b,xtr-mir-130b,ccr-mir-130b,	gga-mir-130b	gggcgggctgccCCTCTTTCCCTGTTGCACTACTgtcacggtcgcagcgagCAGTGCAATAATGAAAGGGCGTcagt	gga-miR-130b-5p	CCTCTTTCCCTGTTGCACTACT	3'	Diff	gp1a	...(((((..(((((..((((..(((...((.(((((...))))).))...)))..))))..))))))))))...	69	68	-33.1	0	0	0.319533	0.553448	0	0	0	0	0	0	1.5368	1.16017	low
85	155	gga-miR-130c-5p	gga-miR-130c-5p	GCCCTTTTTATGTTGTACTACT	22	806575436	+	2530	2623	tgagcggtgtctgtccagtGCCCTTTTTATGTTGTACTACTagtgatcgtacacaaagCAGTGCAATGTTAAAAGGGCATtggccagcaatgct	5	gga-mir-130c,mdo-mir-130c-1,aca-mir-130a-2,oha-mir-130b,xtr-mir-130a,	gga-mir-130c	ttgagcggtgtctgtccagcGCCCTTTTTATGTTGTACTACTagtgatcatacacaaagCAGTGCAATGTTAAAAGGGCATtggccagcagtgc	gga-miR-130c-5p	GCCCTTTTTATGTTGTACTACT	5'	Yes	gp1a	..(((..((.(((.(((((((((((((.(..(((((((.((.(((......)))..)).)))))))..).))))))))))))).)))))..)))	92	45.7	-42.7	13.2852	2.55849	19.5084	3.32676	10.102	2.13132	30.7827	15.7691	13.881	0.418564	21.6312	8.92321	middle
85	156	gga-miR-130c-3p	gga-miR-130c-3p	CAGTGCAATGTTAAAAGGGCAT	22	806575436	+	2530	2623	tgagcggtgtctgtccagtGCCCTTTTTATGTTGTACTACTagtgatcgtacacaaagCAGTGCAATGTTAAAAGGGCATtggccagcaatgct	5	gga-mir-130c,mdo-mir-130c-1,aca-mir-130a-2,oha-mir-130b,xtr-mir-130a,	gga-mir-130c	ttgagcggtgtctgtccagcGCCCTTTTTATGTTGTACTACTagtgatcatacacaaagCAGTGCAATGTTAAAAGGGCATtggccagcagtgc	gga-miR-130c-3p	CAGTGCAATGTTAAAAGGGCAT	3'	Yes	gp1a	..(((..((.(((.(((((((((((((.(..(((((((.((.(((......)))..)).)))))))..).))))))))))))).)))))..)))	92	45.7	-42.7	4125.08	1564.63	5400.84	1874.28	2862.16	1360.59	2983.5	815.686	3056.33	713.192	1087.31	97.6007	high
86	157	gga-miR-130a-5p	gga-miR-130a-5p	GCCCTTTTTCTGTTGTACTACT	22	806567424	+	1747	1830	tgctgttgtccagaGCCCTTTTTCTGTTGTACTACTggcaattatgatgagCAGTGCAATATTAAAAGGGCATtggctggcaga	10	gga-mir-130a,tgu-mir-130a,ssa-mir-130d-2,dre-mir-130c-2,aca-mir-130c,ipu-mir-130c-1,ipu-mir-130c-2,oha-mir-130a,xtr-mir-130c,ccr-mir-130c,	gga-mir-130a	tgctgttgtccagaGCCCTTTTTCTGTTGTACTACTggcaattatgatgagCAGTGCAATATTAAAAGGGCATtggctggcag	gga-miR-130a-5p	GCCCTTTTTCTGTTGTACTACT	5'	Yes	gp1a	..((((...(((..((((((((..(((((((((.((..((....))...)).)))))))))..))))))))..)))...)))).	81	44	-31.4	3.36323	4.86751	6.31769	3.26085	5.89926	1.87243	24.0945	12.0407	13.9843	1.48931	19.9209	1.82943	middle
86	158	gga-miR-130a-3p	gga-miR-130a-3p	CAGTGCAATATTAAAAGGGCAT	22	806567424	+	1747	1830	tgctgttgtccagaGCCCTTTTTCTGTTGTACTACTggcaattatgatgagCAGTGCAATATTAAAAGGGCATtggctggcaga	10	gga-mir-130a,tgu-mir-130a,ssa-mir-130d-2,dre-mir-130c-2,aca-mir-130c,ipu-mir-130c-1,ipu-mir-130c-2,oha-mir-130a,xtr-mir-130c,ccr-mir-130c,	gga-mir-130a	tgctgttgtccagaGCCCTTTTTCTGTTGTACTACTggcaattatgatgagCAGTGCAATATTAAAAGGGCATtggctggcag	gga-miR-130a-3p	CAGTGCAATATTAAAAGGGCAT	3'	Yes	gp1a	..((((...(((..((((((((..(((((((((.((..((....))...)).)))))))))..))))))))..)))...)))).	81	44	-31.4	255.429	126.336	409.198	241.346	188.65	58.022	308.062	135.302	299.145	148.492	86.3856	5.49411	middle
87	159	gga-miR-133a-5p	gga-miR-133a-5p_R-1	AGCTGGTAAAATGGAACCAAAT	22	806569302	-	43689	43780	caatgctttgctaaAGCTGGTAAAATGGAACCAAATcaactgttcaatggaTTTGGTCCCCTTCAACCAGCTGTagctatgcattgatcact	27	gga-mir-133a-1,tgu-mir-133-1,hsa-mir-133a-1,ptr-mir-133a-1,ggo-mir-133a,ppa-mir-133a,mne-mir-133a,age-mir-133a,lla-mir-133a,sla-mir-133a,bta-mir-133a-2,cfa-mir-133a,ppy-mir-133a,mml-mir-133a,efu-mir-133-2,rno-mir-133a,mdo-mir-133a-1,oan-mir-133a-1,ssc-mir-133a-2,dre-mir-133a-1,aca-mir-133a-2,oha-mir-133a-1,xtr-mir-133a,ola-mir-133-2,ccr-mir-133a,tni-mir-133,fru-mir-133,	gga-mir-133a-1	caatgctttgctaaAGCTGGTAAAATGGAACCAAATCacctcttcaatggatTTGGTCCCCTTCAACCAGCTGTagctatgcattga	gga-miR-133a-5p	AGCTGGTAAAATGGAACCAAATC	5'	Diff	gp1a	((((((...((((.(((((((..((.((.((((((((............)))))))).)).))..))))))).))))...))))))......	86	41.3	-37.7	4.13603	2.12505	7.93473	3.54697	7.06559	5.8916	27.376	11.3964	19.5686	13.8099	23.1907	13.0394	middle
87	160	gga-miR-133a-3p	gga-miR-133a-3p_L+1	TTTGGTCCCCTTCAACCAGCTGT	23	806569302	-	43689	43780	caatgctttgctaaAGCTGGTAAAATGGAACCAAATcaactgttcaatggaTTTGGTCCCCTTCAACCAGCTGTagctatgcattgatcact	27	gga-mir-133a-1,tgu-mir-133-1,hsa-mir-133a-1,ptr-mir-133a-1,ggo-mir-133a,ppa-mir-133a,mne-mir-133a,age-mir-133a,lla-mir-133a,sla-mir-133a,bta-mir-133a-2,cfa-mir-133a,ppy-mir-133a,mml-mir-133a,efu-mir-133-2,rno-mir-133a,mdo-mir-133a-1,oan-mir-133a-1,ssc-mir-133a-2,dre-mir-133a-1,aca-mir-133a-2,oha-mir-133a-1,xtr-mir-133a,ola-mir-133-2,ccr-mir-133a,tni-mir-133,fru-mir-133,	gga-mir-133a-1	caatgctttgctaaAGCTGGTAAAATGGAACCAAATCacctcttcaatggatTTGGTCCCCTTCAACCAGCTGTagctatgcattga	gga-miR-133a-3p	TTGGTCCCCTTCAACCAGCTGT	3'	Diff	gp1a	((((((...((((.(((((((..((.((.((((((((............)))))))).)).))..))))))).))))...))))))......	86	41.3	-37.7	2158.72	984.957	3188.09	2056.96	2939.74	2022.59	3487.36	2193.03	1942.32	840.814	4201.17	1182.4	middle
88	161	gga-miR-133b	gga-miR-133b_L+1_1ss22AT	TTTGGTCCCCTTCAACCAGCTT	22	806626684	-	5428	5517	ccaaatgctttgctaaagctggtaaaatggaaccaaatcaactgttcaatggaTTTGGTCCCCTTCAACCAGCTGtagctgtgcattgat	13	gga-mir-133b,tgu-mir-133-2,ssc-mir-133b,dre-mir-133c,ipu-mir-133c,pma-mir-133b,pma-mir-133a,oha-mir-133a-3,oha-mir-133b,xtr-mir-133d,xtr-mir-133b,xla-mir-133b,xla-mir-133d,	gga-mir-133b	ctctgctctggctggtcaaacggaaccaagcccgtcttcttcggaggtTTGGTCCCCTTCAACCAGCTAtagcagtgttgaaaa	gga-miR-133b	TTGGTCCCCTTCAACCAGCTA	3'	Diff	gp1a	...(((((...((((.(((((((..((.((.((((((((............)))))))).)).))..))))))).))))...)))))...	84	42.2	-35.1	5.11915	6.86323	5.71515	3.42574	4.22733	6.25137	7.23702	5.22286	4.93417	2.4082	10.1163	5.69454	middle
89	162	gga-miR-133b	gga-miR-133b_L+1R+1_1ss22AG	TTTGGTCCCCTTCAACCAGCTGG	23	806569302	-	43643	43756	ccttcctgcactccaatgctttgctaaagctggtaaaatggaaccaaatcaactgttcaatggaTTTGGTCCCCTTCAACCAGCTGTagctatgcattgatcactacaggattt	29	gga-mir-133b,tgu-mir-133-2,hsa-mir-133b,mmu-mir-133b,bta-mir-133b,cfa-mir-133b,rno-mir-133b,eca-mir-133b,ppy-mir-133b,ptr-mir-133b,mml-mir-133b,oan-mir-133b,ssc-mir-133b,ggo-mir-133b,dre-mir-133b,dre-mir-133c,ipu-mir-133c,chi-mir-133b,pma-mir-133b,pma-mir-133a,oha-mir-133a-3,oha-mir-133b,xtr-mir-133b,xla-mir-133b,xtr-mir-133d,ola-mir-133-3,csa-mir-133,xla-mir-133d,pol-mir-133,	gga-mir-133b	ctctgctctggctggtcaaacggaaccaagcccgtcttcttcggaggtTTGGTCCCCTTCAACCAGCTAtagcagtgttgaaaa	gga-miR-133b	TTGGTCCCCTTCAACCAGCTA	3'	Diff	gp1a	...(((((.....((((((...((((.(((((((..((.((.((((((((............)))))))).)).))..))))))).))))...)))))).......)))))...	108	43	-43.1	4.30919	0.379503	9.00127	5.17845	3.77816	2.82785	8.13564	4.92149	4.48095	1.66776	12.3579	8.35808	middle
90	163	gga-miR-133b	gga-miR-133b_L+1_2ss20CA21TC	TTTGGTCCCCTTCAACCAGACA	22	chr3	-	107209163	107209246	ctctgctctggctggtcaaacggaaccaagcccgtcttcttcggaggtTTGGTCCCCTTCAACCAGCTAtagcagtgttgaaaa	1	gga-mir-133b,	gga-mir-133b	ctctgctctggctggtcaaacggaaccaagcccgtcttcttcggaggtTTGGTCCCCTTCAACCAGCTAtagcagtgttgaaaa	gga-miR-133b	TTGGTCCCCTTCAACCAGCTA	3'	Diff	gp1a	..(((((.((((((((..((.((.((((((((.....((....)))))))))).)).))..)))))))).))))).........	73	52.4	-37	0	0	0	0	0	0	0.0107523	0.0186235	0	0	0	0	low
91	164	gga-miR-133a-5p	gga-miR-133a-5p_R-1	AGCTGGTAAAATGGAACCAAAT	22	806626684	-	5465	5556	gccaaatgctttgctaaAGCTGGTAAAATGGAACCAAATcaactgttcaatggaTTTGGTCCCCTTCAACCAGCTGTagctgtgcattgatc	27	gga-mir-133a-2,tgu-mir-133-3,hsa-mir-133a-2,ppy-mir-133c,mml-mir-133c,mmu-mir-133a-2,mmu-mir-133a-1,bta-mir-133a-1,eca-mir-133a-2,eca-mir-133a,ptr-mir-133a-2,mml-mir-133d,cfa-mir-133c,mdo-mir-133a-2,oan-mir-133a-2,ssa-mir-133a-1,ssc-mir-133a-1,ssa-mir-133a-2,ssa-mir-133a-3,dre-mir-133a-2,aca-mir-133a-1,ipu-mir-133a,chi-mir-133a,oha-mir-133a-2,xtr-mir-133c,oar-mir-133,xla-mir-133a,	gga-mir-133a-2	gtgaggccaaatgctttgctaaAGCTGGTAAAATGGAACCAAATCaactgttcaatggatTTGGTCCCCTTCAACCAGCTGTagctgtgcattgat	gga-miR-133a-5p	AGCTGGTAAAATGGAACCAAATC	5'	Diff	gp1a	....(((((...((((.(((((((..((.((.((((((((............)))))))).)).))..))))))).))))...)))))....	84	43.5	-35.1	4.13603	2.12505	7.93473	3.54697	7.06559	5.8916	27.376	11.3964	19.5686	13.8099	23.1907	13.0394	middle
91	165	gga-miR-133a-3p	gga-miR-133a-3p_L+1	TTTGGTCCCCTTCAACCAGCTGT	23	806626684	-	5465	5556	gccaaatgctttgctaaAGCTGGTAAAATGGAACCAAATcaactgttcaatggaTTTGGTCCCCTTCAACCAGCTGTagctgtgcattgatc	27	gga-mir-133a-2,tgu-mir-133-3,hsa-mir-133a-2,ppy-mir-133c,mml-mir-133c,mmu-mir-133a-2,mmu-mir-133a-1,bta-mir-133a-1,eca-mir-133a-2,eca-mir-133a,ptr-mir-133a-2,mml-mir-133d,cfa-mir-133c,mdo-mir-133a-2,oan-mir-133a-2,ssa-mir-133a-1,ssc-mir-133a-1,ssa-mir-133a-2,ssa-mir-133a-3,dre-mir-133a-2,aca-mir-133a-1,ipu-mir-133a,chi-mir-133a,oha-mir-133a-2,xtr-mir-133c,oar-mir-133,xla-mir-133a,	gga-mir-133a-2	gtgaggccaaatgctttgctaaAGCTGGTAAAATGGAACCAAATCaactgttcaatggatTTGGTCCCCTTCAACCAGCTGTagctgtgcattgat	gga-miR-133a-3p	TTGGTCCCCTTCAACCAGCTGT	3'	Diff	gp1a	....(((((...((((.(((((((..((.((.((((((((............)))))))).)).))..))))))).))))...)))))....	84	43.5	-35.1	2158.72	984.957	3188.09	2056.96	2939.74	2022.59	3487.36	2193.03	1942.32	840.814	4201.17	1182.4	middle
92	166	gga-miR-133b	gga-miR-133b_L+1_1ss22AT	TTTGGTCCCCTTCAACCAGCTT	22	806614513	-	2510	2588	gctctgctctggctggtcaaacggaaccaagcccgtcttcctcggaggTTTGGTCCCCTTCAACCAGCTAtagcagtgt	25	gga-mir-133b,tgu-mir-133-2,hsa-mir-133b,mmu-mir-133b,bta-mir-133b,cfa-mir-133b,rno-mir-133b,eca-mir-133b,ppy-mir-133b,ptr-mir-133b,mml-mir-133b,oan-mir-133b,ssc-mir-133b,ggo-mir-133b,dre-mir-133b,chi-mir-133b,pma-mir-133a,oha-mir-133b,xtr-mir-133b,xla-mir-133b,xtr-mir-133d,ola-mir-133-3,csa-mir-133,xla-mir-133d,pol-mir-133,	gga-mir-133b	ctctgctctggctggtcaaacggaaccaagcccgtcttcttcggaggtTTGGTCCCCTTCAACCAGCTAtagcagtgttgaaaa	gga-miR-133b	TTGGTCCCCTTCAACCAGCTA	3'	Diff	gp1a	((.(((((.((((((((..((.((.((((((((..(((.....))))))))))).)).))..)))))))).))))).))	79	57	-37.2	5.11915	6.86323	5.71515	3.42574	4.22733	6.25137	7.23702	5.22286	4.93417	2.4082	10.1163	5.69454	middle
93	167	gga-miR-135a-5p	gga-miR-135a-5p	TATGGCTTTTTATTCCTATGTGA	23	806614056	+	2236	2334	aagccctctgctgtggtcTATGGCTTTTTATTCCTATGTGAttgcttttcctaactcATGTAGGGCGAAAAGCCATGGGCtacgcaggggagggactcc	4	gga-mir-135a-3,tgu-mir-135a-2,aca-mir-135-3,xtr-mir-135-2,	gga-mir-135a-3	ccctctgctgtggtcTATGGCTTTTTATTCCTATGTGAttgcttttcctaactcATGTAGGGCGAAAAGCCATGGGctactcaggggagggactcc	gga-miR-135a-5p	TATGGCTTTTTATTCCTATGTGA	5'	Yes	gp1a	....(((((((.(((((((((((((((((..(((((..((((((.......))).)))..))))).)))))))))))))))))))))))).........	86	50.5	-47.6	466.144	263.728	550.367	221.186	371.424	135.456	763.618	344.509	765.049	30.643	233.069	82.9277	middle
93	168	gga-miR-135a-3-3p	gga-miR-135a-3-3p_R+1	ATGTAGGGCGAAAAGCCATGGGT	23	806614056	+	2236	2334	aagccctctgctgtggtcTATGGCTTTTTATTCCTATGTGAttgcttttcctaactcATGTAGGGCGAAAAGCCATGGGCtacgcaggggagggactcc	4	gga-mir-135a-3,tgu-mir-135a-2,aca-mir-135-3,xtr-mir-135-2,	gga-mir-135a-3	ccctctgctgtggtcTATGGCTTTTTATTCCTATGTGAttgcttttcctaactcATGTAGGGCGAAAAGCCATGGGctactcaggggagggactcc	gga-miR-135a-3-3p	ATGTAGGGCGAAAAGCCATGGG	3'	Diff	gp1a	....(((((((.(((((((((((((((((..(((((..((((((.......))).)))..))))).)))))))))))))))))))))))).........	86	50.5	-47.6	1.46586	1.64989	2.90299	1.6839	1.9211	1.69694	3.13907	4.86219	4.66183	3.17475	0.947507	0.326788	low
94	169	gga-miR-135a-5p	gga-miR-135a-5p	TATGGCTTTTTATTCCTATGTGA	23	806555836	+	2965	3051	cctcaccgtcttgTATGGCTTTTTATTCCTATGTGAttatacatcccgcttcATATAGGGATTGAAGCCGTGCAATacgctggggtc	2	gga-mir-135a-1,tgu-mir-135b,	gga-mir-135a-1	gcctcactgtcctgTATGGCTTTTTATTCCTATGTGAttatacatcccgcttcATATAGGGATTGAAGCCGTGCAaggcgctggggtc	gga-miR-135a-5p	TATGGCTTTTTATTCCTATGTGA	5'	Yes	gp1a	(((((.(((.((((((((((((..((((((((((((..............)))))))))))).)))))))))))).))).)))))..	85	46	-41.8	466.144	263.728	550.367	221.186	371.424	135.456	763.618	344.509	765.049	30.643	233.069	82.9277	middle
94	170	gga-miR-135a-1-3p	gga-miR-135a-1-3p_R+2	ATATAGGGATTGAAGCCGTGCATT	24	806555836	+	2965	3051	cctcaccgtcttgTATGGCTTTTTATTCCTATGTGAttatacatcccgcttcATATAGGGATTGAAGCCGTGCAATacgctggggtc	2	gga-mir-135a-1,tgu-mir-135b,	gga-mir-135a-1	gcctcactgtcctgTATGGCTTTTTATTCCTATGTGAttatacatcccgcttcATATAGGGATTGAAGCCGTGCAaggcgctggggtc	gga-miR-135a-1-3p	ATATAGGGATTGAAGCCGTGCA	3'	Diff	gp1a	(((((.(((.((((((((((((..((((((((((((..............)))))))))))).)))))))))))).))).)))))..	85	46	-41.8	0.861198	1.49164	0	0	0	0	0.225798	0.391094	0	0	0	0	low
95	171	gga-miR-135b	gga-miR-135b_R+2_1ss19TG	TATGGCTTTTTATTCCTTGTGT	22	chr3	+	36785160	36785226	ggtgaaagagggcttgtggggaaagggacctttgctttgttctcTATGGCTTTTTATTCCTTTTgct	1	gga-mir-135b,	gga-mir-135b	ggtgaaagagggcttgtggggaaagggacctttgctttgttctcTATGGCTTTTTATTCCTTTTgct	gga-miR-135b	TATGGCTTTTTATTCCTTTT	3'	Diff	gp1a	((..(((((..(((...(((((((((........)))).)))))...)))..)......))))..))	67	44.8	-13.7	0	0	0	0	0	0	0	0	0.148093	0.256504	0	0	low
96	172	gga-miR-135a-5p	gga-miR-135a-5p	TATGGCTTTTTATTCCTATGTGA	23	806578817	+	4736	4868	tgatcaagataaattcactctagtgtttTATGGCTTTTTATTCCTATGTGAtagtaataaagtctcaTGTAGGGATGGAAGCCATGAAAtacattgtgaaaaatcatcaactcagatggggccatcaggatag	22	gga-mir-135a-2,tgu-mir-135a-1,hsa-mir-135a-2,bta-mir-135a-2,eca-mir-135a-2,ppy-mir-135a-2,ptr-mir-135a-2,mml-mir-135a-2,ssc-mir-135-2,ggo-mir-135a,ppa-mir-135-2,age-mir-135-2,mmu-mir-135a-2,rno-mir-135a,cfa-mir-135a-2,efu-mir-135,mdo-mir-135a,oan-mir-135a,aca-mir-135-2,oha-mir-135-2,xtr-mir-135-1,sha-mir-135a,	gga-mir-135a-2	agataaattcactctagtgtttTATGGCTTTTTATTCCTATGTGAtagtaataaagtctcATGTAGGGATGGAAGCCATGAAatacattgtgaaaaatca	gga-miR-135a-5p	TATGGCTTTTTATTCCTATGTGA	5'	Yes	gp1a	..(((..(((...(((((....(((((((((((((.(..(((((((..(((.............)))..)))))))..))))))))))))))...)))))..))).........((((....))))..)))..	98	35.3	-43	466.144	263.728	550.367	221.186	371.424	135.456	763.618	344.509	765.049	30.643	233.069	82.9277	middle
96	173	gga-miR-135a-2-3p	gga-miR-135a-2-3p_L-1R+1	TGTAGGGATGGAAGCCATGAAT	22	806578817	+	4736	4868	tgatcaagataaattcactctagtgtttTATGGCTTTTTATTCCTATGTGAtagtaataaagtctcaTGTAGGGATGGAAGCCATGAAAtacattgtgaaaaatcatcaactcagatggggccatcaggatag	22	gga-mir-135a-2,tgu-mir-135a-1,hsa-mir-135a-2,bta-mir-135a-2,eca-mir-135a-2,ppy-mir-135a-2,ptr-mir-135a-2,mml-mir-135a-2,ssc-mir-135-2,ggo-mir-135a,ppa-mir-135-2,age-mir-135-2,mmu-mir-135a-2,rno-mir-135a,cfa-mir-135a-2,efu-mir-135,mdo-mir-135a,oan-mir-135a,aca-mir-135-2,oha-mir-135-2,xtr-mir-135-1,sha-mir-135a,	gga-mir-135a-2	agataaattcactctagtgtttTATGGCTTTTTATTCCTATGTGAtagtaataaagtctcATGTAGGGATGGAAGCCATGAAatacattgtgaaaaatca	gga-miR-135a-2-3p	ATGTAGGGATGGAAGCCATGAA	3'	Diff	gp1a	..(((..(((...(((((....(((((((((((((.(..(((((((..(((.............)))..)))))))..))))))))))))))...)))))..))).........((((....))))..)))..	98	35.3	-43	162.533	67.3727	192.018	49.2527	100.054	53.5019	222.357	66.2425	237.231	61.584	199.637	48.9828	middle
97	174	gga-miR-137-5p	gga-miR-137-5p_R-1	ACGGGTATTCTTGGGTGGATAAT	23	806579201	+	425	525	agctttctgactctcttcggtgACGGGTATTCTTGGGTGGATAATacggattacgttgTTATTGCTTAAGAATACGCGTAGtcgaggagagtaccggcggc	23	gga-mir-137,tgu-mir-137,hsa-mir-137,bta-mir-137,ppy-mir-137,mml-mir-137,mmu-mir-137,eca-mir-137,ptr-mir-137,cfa-mir-137,rno-mir-137,mdo-mir-137a,oan-mir-137a,ssc-mir-137,dre-mir-137-1,aca-mir-137a,ipu-mir-137,chi-mir-137,cgr-mir-137,xtr-mir-137-3,xtr-mir-137-2,xtr-mir-137-1,ccr-mir-137,	gga-mir-137	tctgactctcttcggtgACGGGTATTCTTGGGTGGATAATAcggattacgttgtTATTGCTTAAGAATACGCGTAGtcgaggagagtaccggcggc	gga-miR-137-5p	ACGGGTATTCTTGGGTGGATAATA	5'	Diff	gp1a	.(((.....(((((((((((..(((.((((((((..(..(.(((((((.....)).))))))..)..)))))))).)))..)))))))))))...)))...	97	48.5	-45.8	1.08421	1.87791	0.835408	0.781132	0	0	0.946297	0.442178	0.179666	0.31119	0.589291	0.833383	low
97	175	gga-miR-137-3p	gga-miR-137-3p_L+1	TTATTGCTTAAGAATACGCGTAG	23	806579201	+	425	525	agctttctgactctcttcggtgACGGGTATTCTTGGGTGGATAATacggattacgttgTTATTGCTTAAGAATACGCGTAGtcgaggagagtaccggcggc	23	gga-mir-137,tgu-mir-137,hsa-mir-137,bta-mir-137,ppy-mir-137,mml-mir-137,mmu-mir-137,eca-mir-137,ptr-mir-137,cfa-mir-137,rno-mir-137,mdo-mir-137a,oan-mir-137a,ssc-mir-137,dre-mir-137-1,aca-mir-137a,ipu-mir-137,chi-mir-137,cgr-mir-137,xtr-mir-137-3,xtr-mir-137-2,xtr-mir-137-1,ccr-mir-137,	gga-mir-137	tctgactctcttcggtgACGGGTATTCTTGGGTGGATAATAcggattacgttgtTATTGCTTAAGAATACGCGTAGtcgaggagagtaccggcggc	gga-miR-137-3p	TATTGCTTAAGAATACGCGTAG	3'	Diff	gp1a	.(((.....(((((((((((..(((.((((((((..(..(.(((((((.....)).))))))..)..)))))))).)))..)))))))))))...)))...	97	48.5	-45.8	35.2703	25.2089	48.0995	13.4128	13.0945	15.276	51.0741	50.8693	31.0729	7.24861	6.50541	4.13409	middle
98	176	gga-miR-138-5p	gga-miR-138-5p_R+6	AGCTGGTGTTGTGAATCAGGCCG	23	806583495	+	7412	7500	cgggtgccgtgcagcAGCTGGTGTTGTGAATCAGGCCGtcgccagtcggagaacgGCTACTTCACAACACCAGGGTggcaccgcaccac	6	gga-mir-138-1,tgu-mir-138-1,eca-mir-138-2,cfa-mir-138a,ssc-mir-138,oha-mir-138-1,	gga-mir-138-1	ccctgccgggtgccgtgcagcAGCTGGTGTTGTGAATCaggccgtcaccagtcggagaacggcTACTTCACAACACCAGGGTGgcactgcaccaca	gga-miR-138-5p	AGCTGGTGTTGTGAATC	5'	Diff	gp1a	..(((((.((((..(..(((((((((((((...(((((((.((....)).).))))))..))))))))))))).)..)))).)))))..	85	64	-52.2	139.126	73.1796	140.424	58.7071	78.6679	62.2448	224.942	121.324	159.811	17.5906	315.802	163.425	middle
98	177	tgu-miR-138-1-3p	tgu-miR-138-1-3p	GCTACTTCACAACACCAGGGT	21	806583495	+	7412	7500	cgggtgccgtgcagcAGCTGGTGTTGTGAATCAGGCCGtcgccagtcggagaacgGCTACTTCACAACACCAGGGTggcaccgcaccac	6	gga-mir-138-1,tgu-mir-138-1,eca-mir-138-2,cfa-mir-138a,ssc-mir-138,oha-mir-138-1,	tgu-mir-138-1	gctgtgcaacAGCTGGTGTTGTGAATCAGGCCGtcaccagtcggagaacgGCTACTTCACAACACCAGGGTcg	tgu-miR-138-1-3p	GCTACTTCACAACACCAGGGT	3'	Yes	gp1a	..(((((.((((..(..(((((((((((((...(((((((.((....)).).))))))..))))))))))))).)..)))).)))))..	85	64	-52.2	15.5606	5.01932	20.3241	4.1655	8.71448	12.4136	29.3371	26.3374	15.6912	4.13878	62.6969	38.0074	middle
99	178	gga-miR-138-5p	gga-miR-138-5p_R+6	AGCTGGTGTTGTGAATCAGGCCG	23	806559501	-	5361	5457	cggtattgttgctgcAGCTGGTGTTGTGAATCAGGCCGacgacaagcgcatcctactatccgGCTATTTCACTACACCAGGGTtgcatcataccact	16	gga-mir-138-2,tgu-mir-138-2,hsa-mir-138-2,ppy-mir-138-2,mml-mir-138,mmu-mir-138-2,bta-mir-138-2,ptr-mir-138,eca-mir-138-1,rno-mir-138-2,mdo-mir-138,aca-mir-138-1,cgr-mir-138,oha-mir-138-2,tni-mir-138,fru-mir-138,	gga-mir-138-2	gttgctgcAGCTGGTGTTGTGAATCaggccgacggcaagcgcttcctactatccggcTATTTCACTACACCAGGGTTgcatca	gga-miR-138-5p	AGCTGGTGTTGTGAATC	5'	Diff	gp1a	.((((.((.(((..(..(((((((.(((((...(((((......................)))))..))))).))))))).)..))).))))))...	93	51.5	-35.5	139.126	73.1796	140.424	58.7071	78.6679	62.2448	224.942	121.324	159.811	17.5906	315.802	163.425	middle
99	179	gga-miR-138-2-3p	gga-miR-138-2-3p_L+2R-1	GCTATTTCACTACACCAGGGT	21	806559501	-	5361	5457	cggtattgttgctgcAGCTGGTGTTGTGAATCAGGCCGacgacaagcgcatcctactatccgGCTATTTCACTACACCAGGGTtgcatcataccact	16	gga-mir-138-2,tgu-mir-138-2,hsa-mir-138-2,ppy-mir-138-2,mml-mir-138,mmu-mir-138-2,bta-mir-138-2,ptr-mir-138,eca-mir-138-1,rno-mir-138-2,mdo-mir-138,aca-mir-138-1,cgr-mir-138,oha-mir-138-2,tni-mir-138,fru-mir-138,	gga-mir-138-2	gttgctgcAGCTGGTGTTGTGAATCaggccgacggcaagcgcttcctactatccggcTATTTCACTACACCAGGGTTgcatca	gga-miR-138-2-3p	TATTTCACTACACCAGGGTT	3'	Diff	gp1a	.((((.((.(((..(..(((((((.(((((...(((((......................)))))..))))).))))))).)..))).))))))...	93	51.5	-35.5	6.88328	2.50505	6.71446	0.247748	5.45375	4.35984	8.92002	0.70202	6.57919	1.7504	1.43287	2.02638	middle
100	180	gga-miR-140-5p	gga-miR-140-5p_L+1	CAGTGGTTTTACCCTATGGTAG	22	806608790	+	777	870	cgtctccccgtgtcctgcCAGTGGTTTTACCCTATGGTAGgttacgtcatgctgttctACCACAGGGTAGAACCACGGACgggatgccggggct	23	gga-mir-140,tgu-mir-140,hsa-mir-140,ppy-mir-140,ptr-mir-140,mml-mir-140,mmu-mir-140,mdo-mir-140,ssc-mir-140,bta-mir-140,eca-mir-140,cfa-mir-140,ssa-mir-140,aca-mir-140,ipu-mir-140,cgr-mir-140,oha-mir-140,tch-mir-140,ccr-mir-140,tni-mir-140,fru-mir-140,mne-mir-140,pol-mir-140,	gga-mir-140	tgcgtctctccgtgtcctgccAGTGGTTTTACCCTATGGTAGgttacgtcatgctgttctaCCACAGGGTAGAACCACGGACgggatgccggggc	gga-miR-140-5p	AGTGGTTTTACCCTATGGTAG	5'	Diff	gp1a	.....(((((..(((((((.(((((((((((((.(((((((..(((......)))))))))).))))))))))))))).)))))..).))))..	87	58.5	-53.5	741.681	147.285	777.313	233.426	676.036	111.991	1781.13	173.302	1434.18	344.777	983.728	67.7901	middle
100	181	gga-miR-140-3p	gga-miR-140-3p_L+1	ACCACAGGGTAGAACCACGGAC	22	806608790	+	777	870	cgtctccccgtgtcctgcCAGTGGTTTTACCCTATGGTAGgttacgtcatgctgttctACCACAGGGTAGAACCACGGACgggatgccggggct	23	gga-mir-140,tgu-mir-140,hsa-mir-140,ppy-mir-140,ptr-mir-140,mml-mir-140,mmu-mir-140,mdo-mir-140,ssc-mir-140,bta-mir-140,eca-mir-140,cfa-mir-140,ssa-mir-140,aca-mir-140,ipu-mir-140,cgr-mir-140,oha-mir-140,tch-mir-140,ccr-mir-140,tni-mir-140,fru-mir-140,mne-mir-140,pol-mir-140,	gga-mir-140	tgcgtctctccgtgtcctgccAGTGGTTTTACCCTATGGTAGgttacgtcatgctgttctaCCACAGGGTAGAACCACGGACgggatgccggggc	gga-miR-140-3p	CCACAGGGTAGAACCACGGAC	3'	Diff	gp1a	.....(((((..(((((((.(((((((((((((.(((((((..(((......)))))))))).))))))))))))))).)))))..).))))..	87	58.5	-53.5	11573.9	1524.29	12876.3	3138.14	11878.8	883.044	13712.8	3067.25	11255.2	3402.27	17222.3	3195.59	high
101	182	gga-miR-142-5p	gga-miR-142-5p_L-2R+1	CATAAAGTAGAAAGCACTACT	21	806627387	-	3997	4096	agacagtgcagtcaccCATAAAGTAGAAAGCACTACTaaacagcactgcagggTGTAGTGTTTCCTACTTTATGGatgagtgtactgtgggctacggaga	32	gga-mir-142,tgu-mir-142,hsa-mir-142,bta-mir-142,ppy-mir-142,mml-mir-142,rno-mir-142,aja-mir-142,mmu-mir-142a,eca-mir-142,ptr-mir-142,cfa-mir-142,efu-mir-142,mdo-mir-142,oan-mir-142,ssc-mir-142,ssa-mir-142a-2,ssa-mir-142b,ssa-mir-142a-1,ggo-mir-142,dre-mir-142a,dre-mir-142b,aca-mir-142,ipu-mir-142-1,ipu-mir-142-2,cgr-mir-142,xtr-mir-142-1,xtr-mir-142-2,xla-mir-142,tch-mir-142,tni-mir-142b,fru-mir-…	gga-mir-142	gacagtgcagtcaCCCATAAAGTAGAAAGCACTACtaaacagcactgcagggTGTAGTGTTTCCTACTTTATGGatgagtgtactgtg	gga-miR-142-5p	CCCATAAAGTAGAAAGCACTAC	5'	Diff	gp1a	..((((((((.(((.(((((((((((.(((((((((......((...)).....))))))))).))))))))))).))).))))))))............	86	46	-44.1	2842.5	1108.28	2731.63	1099.21	2530.12	1375.95	2998.55	1692.67	4773.39	2345.55	1586.86	332.38	high
101	183	gga-miR-142-3p	gga-miR-142-3p	TGTAGTGTTTCCTACTTTATGG	22	806627387	-	3997	4096	agacagtgcagtcaccCATAAAGTAGAAAGCACTACTaaacagcactgcagggTGTAGTGTTTCCTACTTTATGGatgagtgtactgtgggctacggaga	32	gga-mir-142,tgu-mir-142,hsa-mir-142,bta-mir-142,ppy-mir-142,mml-mir-142,rno-mir-142,aja-mir-142,mmu-mir-142a,eca-mir-142,ptr-mir-142,cfa-mir-142,efu-mir-142,mdo-mir-142,oan-mir-142,ssc-mir-142,ssa-mir-142a-2,ssa-mir-142b,ssa-mir-142a-1,ggo-mir-142,dre-mir-142a,dre-mir-142b,aca-mir-142,ipu-mir-142-1,ipu-mir-142-2,cgr-mir-142,xtr-mir-142-1,xtr-mir-142-2,xla-mir-142,tch-mir-142,tni-mir-142b,fru-mir-…	gga-mir-142	gacagtgcagtcaCCCATAAAGTAGAAAGCACTACtaaacagcactgcagggTGTAGTGTTTCCTACTTTATGGatgagtgtactgtg	gga-miR-142-3p	TGTAGTGTTTCCTACTTTATGG	3'	Yes	gp1a	..((((((((.(((.(((((((((((.(((((((((......((...)).....))))))))).))))))))))).))).))))))))............	86	46	-44.1	788.341	518.575	883.203	358.722	616.718	56.3488	1557.54	514.426	2186.96	1984.74	481.49	150.898	middle
102	184	gga-miR-144-3p	gga-miR-144-3p_L-1R-2_1ss20CA	TACAGTATAGATGATGTAA	19	806557221	-	41693	41794	aggacattttcagttactgttgaaatgctgttaagttcattttaggtgatctttaatttcgatccaaatgaagcatggcaTACAGTACAGATGATGTAAtct	31	gga-mir-144,tgu-mir-144,hsa-mir-144,mmu-mir-144,bta-mir-144,eca-mir-144,ppy-mir-144,ptr-mir-144,mml-mir-144,mne-mir-144,cfa-mir-144,rno-mir-144,mdo-mir-144,oan-mir-144,ssc-mir-144,ssa-mir-144,ggo-mir-144,dre-mir-144,aca-mir-144,ipu-mir-144,chi-mir-144,cgr-mir-144,oha-mir-144,xtr-mir-144,ola-mir-144,ccr-mir-144,tni-mir-144,fru-mir-144,ppa-mir-144,pol-mir-144,aja-mir-144,	gga-mir-144	cccgccgccctgggctGGATATCATCATATACTGTAAGttcactatgagacaCTACAGTATAGATGATGTACTCccctgggctgc	gga-miR-144-3p	CTACAGTATAGATGATGTACTC	3'	Diff	gp1a	...((((..((.(.((((((((..(((((.......((((((.....((((.........)))).)))))))))))..)).))))))).))..)))).....	94	33.3	-21.1	0	0	0.431257	0.74696	0	0	0.234954	0.406952	0.66213	0.196342	0	0	low
103	185	gga-miR-146b-5p	gga-miR-146b-5p_R+1	TGAGAACTGAATTCCATAGGCGT	23	806621512	+	1379	1477	actggctgcttggctcTGAGAACTGAATTCCATAGGCGTtagagcacccccaaaaTGCCCTATGGATTCAGTTCTGCagctgggcagcaaataagcctc	2	gga-mir-146b,tgu-mir-146b,	gga-mir-146b	ggactggctgcttggcttTGAGAACTGAATTCCATAGGCGttaaagcatccaaaaatgCCCTATGGATTCAGTTCTGCagttgggcagcaaataaacctccagcc	gga-miR-146b-5p	TGAGAACTGAATTCCATAGGCG	5'	Diff	gp1a	....((((((..(((...((((((((((.(((((((((((.............)))).)))))))))))))))))..)))..))))))...........	84	51.5	-45.1	28206.4	7659.76	21086.3	3662.02	27498	18090.8	25916.6	20387.9	35306.2	20031.2	11747.5	3270.41	high
103	186	gga-miR-146b-3p	gga-miR-146b-3p_L+2	TGCCCTATGGATTCAGTTCTGC	22	806621512	+	1379	1477	actggctgcttggctcTGAGAACTGAATTCCATAGGCGTtagagcacccccaaaaTGCCCTATGGATTCAGTTCTGCagctgggcagcaaataagcctc	2	gga-mir-146b,tgu-mir-146b,	gga-mir-146b	ggactggctgcttggcttTGAGAACTGAATTCCATAGGCGttaaagcatccaaaaatgCCCTATGGATTCAGTTCTGCagttgggcagcaaataaacctccagcc	gga-miR-146b-3p	CCCTATGGATTCAGTTCTGC	3'	Diff	gp1a	....((((((..(((...((((((((((.(((((((((((.............)))).)))))))))))))))))..)))..))))))...........	84	51.5	-45.1	1529.96	164.774	1545.26	731.988	1619.63	952.311	1535.41	72.9251	1809.09	625.304	2031.25	104.126	high
104	187	gga-miR-146c-5p	gga-miR-146c-5p_R-1	TGAGAACTGAATTCCATGGACT	22	806574401	-	16415	16543	gaagatgtgacgaaccttggcagttcccagctcTGAGAACTGAATTCCATGGACTggttccaagtccatgtgttcaGTCCATGGTATTCAGTTCTCTAgcttggctgcatcaaacttcacaactgctaa	2	gga-mir-146c,tgu-mir-146a,	gga-mir-146c	gaagatgtgacgaatcttggcagttcccagctcTGAGAACTGAATTCCATGGACTGgtttcaattccatgcgttcAGTCCATGGTATTCAGTTCTCTagcttggctgcatcaaacttcacaactgctaa	gga-miR-146c-5p	TGAGAACTGAATTCCATGGACTG	5'	Diff	gp1a	..((.(((((.........((((..((.((((..(((((((((((.(((((((((((...((......))...))))))))))).))))))))))).)))).))))))........))))).)).....	89	46.5	-54.4	21612.8	3388.77	20509.1	4529.19	20327.6	7289.86	19269.9	9622.74	29551.4	19647.8	12398.3	1098.17	high
104	188	gga-miR-146c-3p	gga-miR-146c-3p_L-1R+1	GTCCATGGTATTCAGTTCTCTA	22	806574401	-	16415	16543	gaagatgtgacgaaccttggcagttcccagctcTGAGAACTGAATTCCATGGACTggttccaagtccatgtgttcaGTCCATGGTATTCAGTTCTCTAgcttggctgcatcaaacttcacaactgctaa	2	gga-mir-146c,tgu-mir-146a,	gga-mir-146c	gaagatgtgacgaatcttggcagttcccagctcTGAGAACTGAATTCCATGGACTGgtttcaattccatgcgttcAGTCCATGGTATTCAGTTCTCTagcttggctgcatcaaacttcacaactgctaa	gga-miR-146c-3p	AGTCCATGGTATTCAGTTCTCT	3'	Diff	gp1a	..((.(((((.........((((..((.((((..(((((((((((.(((((((((((...((......))...))))))))))).))))))))))).)))).))))))........))))).)).....	89	46.5	-54.4	228.395	47.7057	184.372	17.0004	190.465	15.3723	257.809	80.6388	382.246	206.935	255.875	25.1758	high
105	189	gga-miR-146b-5p	gga-miR-146b-5p_R+4_1ss2GA	TAAGAACTGAATTCCATAGGCGTTTA	26	chr6	+	22680083	22680187	ggactggctgcttggcttTGAGAACTGAATTCCATAGGCGttaaagcatccaaaaatgCCCTATGGATTCAGTTCTGCagttgggcagcaaataaacctccagcc	1	gga-mir-146b,	gga-mir-146b	ggactggctgcttggcttTGAGAACTGAATTCCATAGGCGttaaagcatccaaaaatgCCCTATGGATTCAGTTCTGCagttgggcagcaaataaacctccagcc	gga-miR-146b-5p	TGAGAACTGAATTCCATAGGCG	5'	Diff	gp1a	((.(((((((((..(((...((((((((((.(((((((((((............)))).)))))))))))))))))..)))..))))))...........)))))	105	47.6	-44.1	0.677631	1.17369	0	0	0	0	0	0	0.179666	0.31119	0.179108	0.253297	low
105	190	gga-miR-146b-3p	gga-miR-146b-3p_L+2R+3	TGCCCTATGGATTCAGTTCTGCTTT	25	chr6	+	22680083	22680187	ggactggctgcttggcttTGAGAACTGAATTCCATAGGCGttaaagcatccaaaaatgCCCTATGGATTCAGTTCTGCagttgggcagcaaataaacctccagcc	1	gga-mir-146b,	gga-mir-146b	ggactggctgcttggcttTGAGAACTGAATTCCATAGGCGttaaagcatccaaaaatgCCCTATGGATTCAGTTCTGCagttgggcagcaaataaacctccagcc	gga-miR-146b-3p	CCCTATGGATTCAGTTCTGC	3'	Diff	gp1a	((.(((((((((..(((...((((((((((.(((((((((((............)))).)))))))))))))))))..)))..))))))...........)))))	105	47.6	-44.1	0.271052	0.469477	1.21654	1.48814	0.760549	1.31731	0	0	0	0	0.358216	0.506594	middle
106	191	gga-miR-146a-5p	gga-miR-146a-5p_R+1	TGAGAACTGAATTCCATGGGTTG	23	806563827	-	6835	6933	gtgtattctcagcttTGAGAACTGAATTCCATGGGTTGtaattgaatcctctgtcagACCCATGGGGCTCAGTTCTTCAgcttggatatttctgtcttc	2	gga-mir-146a,tgu-mir-146c,	gga-mir-146a	gtgtatcctcagcttTGAGAACTGAATTCCATGGGTTgtaattgaatcctttgtcagACCCATGGGGCTCAGTTCTTCAGcttggatatttctgtcttc	gga-miR-146a-5p	TGAGAACTGAATTCCATGGGTT	5'	Diff	gp1a	..((((((..((((..(((((((((..((((((((((......((....)).....))))))))))..))))))))).)))).))))))..........	87	43.4	-37.8	15153.8	2633.68	10392.8	2691.04	15528.5	2115.16	7616.03	1344.59	8477.42	1848.08	7716.45	37.336	high
106	192	gga-miR-146a-3p	gga-miR-146a-3p_R-1	ACCCATGGGGCTCAGTTCTTCA	22	806563827	-	6835	6933	gtgtattctcagcttTGAGAACTGAATTCCATGGGTTGtaattgaatcctctgtcagACCCATGGGGCTCAGTTCTTCAgcttggatatttctgtcttc	2	gga-mir-146a,tgu-mir-146c,	gga-mir-146a	gtgtatcctcagcttTGAGAACTGAATTCCATGGGTTgtaattgaatcctttgtcagACCCATGGGGCTCAGTTCTTCAGcttggatatttctgtcttc	gga-miR-146a-3p	ACCCATGGGGCTCAGTTCTTCAG	3'	Diff	gp1a	..((((((..((((..(((((((((..((((((((((......((....)).....))))))))))..))))))))).)))).))))))..........	87	43.4	-37.8	1059.71	548.422	720.773	420.503	1147.02	265.877	771.65	289.906	690.391	113.327	1927.22	486.355	high
107	193	gga-mir-147-p5	gga-mir-147-p5_1ss1TC	CGGAATCACTTCTGCACAAACT	22	806607044	-	25500	25565	aatctagCGGAATCACTTCTGCACAAACTtgactactgaaatcaGTGTGCGGAAATGCTTCTGCTa	2	gga-mir-147,tgu-mir-147,	gga-mir-147	aatctagtggaatcacttctgcacaaacttgactactgaaatcaGTGTGCGGAAATGCTTCTGCtacatt	gga-mir-147-p5	tggaatcacttctgcacaaact	5'	New	gp1a	....((((((((.((.((((((((..........((((....)))))))))))).)).))))))))	62	42.4	-24.5	0	0	0	0	0	0	0	0	0.186279	0.322645	0	0	low
107	194	gga-miR-147	gga-miR-147_R+1	GTGTGCGGAAATGCTTCTGCT	21	806607044	-	25500	25565	aatctagCGGAATCACTTCTGCACAAACTtgactactgaaatcaGTGTGCGGAAATGCTTCTGCTa	2	gga-mir-147,tgu-mir-147,	gga-mir-147	aatctagtggaatcacttctgcacaaacttgactactgaaatcaGTGTGCGGAAATGCTTCTGCtacatt	gga-miR-147	GTGTGCGGAAATGCTTCTGC	3'	Diff	gp1a	....((((((((.((.((((((((..........((((....)))))))))))).)).))))))))	62	42.4	-24.5	13.9669	12.3786	18.0027	2.5166	16.9391	2.90728	24.8047	2.27042	53.4206	57.653	15.923	5.85082	middle
108	195	gga-mir-148a-p5	gga-mir-148a-p5_3ss2AG18AC22TG	AGAGTTCTGTGACACTCCGACG	22	806610210	-	12503	12570	gaagcAAAGTTCTGTGACACTCCGACTctggttacgatagcagTCAGTGCACTACAGAACTTTGTctc	10	gga-mir-148a,hsa-mir-148a,ppy-mir-148a,mml-mir-148a,bta-mir-148a,eca-mir-148a,ssc-mir-148a,oar-mir-148a,ptr-mir-148a,mdo-mir-148,	gga-mir-148a	gaagcAAAGTTCTGTGACACTCAGACTctggttacgatagcagTCAGTGCACTACAGAACTTTGTctc	gga-mir-148a-p5	AAAGTTCTGTGACACTCAGACT	5'	New	gp1a	((..((((((((((((.((((..(((((((.......))).))))))))...))))))))))))..))	68	47.1	-25.6	0	0	0.57747	0.508567	0.760549	1.31731	0.71268	0.704991	0.866755	1.13839	1.30572	0.179806	middle
108	196	gga-miR-148a-3p	gga-miR-148a-3p	TCAGTGCACTACAGAACTTTGT	22	806610210	-	12503	12570	gaagcAAAGTTCTGTGACACTCCGACTctggttacgatagcagTCAGTGCACTACAGAACTTTGTctc	10	gga-mir-148a,hsa-mir-148a,ppy-mir-148a,mml-mir-148a,bta-mir-148a,eca-mir-148a,ssc-mir-148a,oar-mir-148a,ptr-mir-148a,mdo-mir-148,	gga-mir-148a	gaagcAAAGTTCTGTGACACTCAGACTctggttacgatagcagTCAGTGCACTACAGAACTTTGTctc	gga-miR-148a-3p	TCAGTGCACTACAGAACTTTGT	3'	Yes	gp1a	((..((((((((((((.((((..(((((((.......))).))))))))...))))))))))))..))	68	47.1	-25.6	49687.3	15442.1	53421	15151.4	42974.9	11137.3	62175.2	24304.9	104095	52815.8	41762.3	4406.32	high
109	197	gga-miR-153-5p	gga-miR-153-5p_L+1	GTCATTTTTGTGATGTTGCAGCT	23	806595200	-	382	520	ggacaaattcttattttgccagctaattagcggttgccagtGTCATTTTTGTGATGTTGCAGCTagtaatatgagcccagTTGCATAGTCACAAAAGTGATCATtggaaactgtgactctgctgcagggacaatgtggg	28	gga-mir-153,tgu-mir-153-1,tgu-mir-153-2,hsa-mir-153-2,bta-mir-153-2,ppy-mir-153-2,mml-mir-153-2,rno-mir-153,ssc-mir-153,ggo-mir-153,mne-mir-153-2,mmu-mir-153,eca-mir-153-1,eca-mir-153-2,ptr-mir-153,cfa-mir-153,efu-mir-153-1,mdo-mir-153-2,oan-mir-153-2,ssa-mir-153b,dre-mir-153a,aca-mir-153-1,aca-mir-153-2,oha-mir-153-1,oha-mir-153-2,xtr-mir-153-2,tni-mir-153a,fru-mir-153a,	gga-mir-153	agcggttgccagtgTCATTTTTGTGATGTTGCAGCTagtaatatgagcccagTTGCATAGTCACAAAAGTGAtcattggaaactgtg	gga-miR-153-5p	TCATTTTTGTGATGTTGCAGCT	5'	Diff	gp1a	..(((...(((....(((.((((......((((((.(((((((((((((((((((..(((((((.((.......))..)))))))..))))))))))))).)))))).))))))......))))))))))...)))...	134	43.2	-50.1	4.18727	3.67378	4.55079	0.675072	4.60275	2.1183	5.40888	1.87945	8.8081	7.69686	3.91717	0.539418	middle
109	198	gga-miR-153-3p	gga-miR-153-3p_R+4	TTGCATAGTCACAAAAGTGATCGT	24	806595200	-	382	520	ggacaaattcttattttgccagctaattagcggttgccagtGTCATTTTTGTGATGTTGCAGCTagtaatatgagcccagTTGCATAGTCACAAAAGTGATCATtggaaactgtgactctgctgcagggacaatgtggg	28	gga-mir-153,tgu-mir-153-1,tgu-mir-153-2,hsa-mir-153-2,bta-mir-153-2,ppy-mir-153-2,mml-mir-153-2,rno-mir-153,ssc-mir-153,ggo-mir-153,mne-mir-153-2,mmu-mir-153,eca-mir-153-1,eca-mir-153-2,ptr-mir-153,cfa-mir-153,efu-mir-153-1,mdo-mir-153-2,oan-mir-153-2,ssa-mir-153b,dre-mir-153a,aca-mir-153-1,aca-mir-153-2,oha-mir-153-1,oha-mir-153-2,xtr-mir-153-2,tni-mir-153a,fru-mir-153a,	gga-mir-153	agcggttgccagtgTCATTTTTGTGATGTTGCAGCTagtaatatgagcccagTTGCATAGTCACAAAAGTGAtcattggaaactgtg	gga-miR-153-3p	TTGCATAGTCACAAAAGTGA	3'	Diff	gp1a	..(((...(((....(((.((((......((((((.(((((((((((((((((((..(((((((.((.......))..)))))))..))))))))))))).)))))).))))))......))))))))))...)))...	134	43.2	-50.1	77.3252	18.4688	57.0854	20.5113	62.4361	17.1157	44.5765	15.0235	81.3965	32.4825	24.728	11.636	middle
110	199	gga-miR-155	gga-miR-155_R+1_1ss12CT	TTAATGCTAATTGTGATAGGGGT	23	806572727	+	36426	36493	tatgttgTTAATGCTAATTGTGATAGGGGTttttacctctgactgaCTCCTACATGTTAGCATTAACA	10	gga-mir-155,mmu-mir-155,rno-mir-155,bta-mir-155,eca-mir-155,ppy-mir-155,mml-mir-155,cfa-mir-155,ssc-mir-155,tch-mir-155,	gga-mir-155	tgTTAATGCTAATCGTGATAGGGGtttttacctctgaatgactcctacatgttagcattaaca	gga-miR-155	TTAATGCTAATCGTGATAGGGG	5'	Diff	gp1a	.....(((((((((((((...(.((((((((.(((....)))..)))))))))..)))))))))))))	63	35.3	-23.4	193.698	55.8852	237.039	149.033	344.298	139.804	179.016	93.6778	206.34	162.858	163.667	94.786	middle
110	200	mmu-miR-155-3p	mmu-miR-155-3p_R+1_1ss8CA	CTCCTACATGTTAGCATTAACA	22	806572727	+	36426	36493	tatgttgTTAATGCTAATTGTGATAGGGGTttttacctctgactgaCTCCTACATGTTAGCATTAACA	10	gga-mir-155,mmu-mir-155,rno-mir-155,bta-mir-155,eca-mir-155,ppy-mir-155,mml-mir-155,cfa-mir-155,ssc-mir-155,tch-mir-155,	mmu-mir-155	ctgTTAATGCTAATTGTGATAGGGGTtttggcctctgactgaCTCCTACCTGTTAGCATTAACag	mmu-miR-155-3p	CTCCTACCTGTTAGCATTAAC	3'	Diff	gp1a	.....(((((((((((((...(.((((((((.(((....)))..)))))))))..)))))))))))))	63	35.3	-23.4	0	0	0	0	0	0	0	0	0.186279	0.322645	0	0	low
111	201	gga-miR-181b-5p	gga-miR-181b-5p_R+1	AACATTCATTGCTGTCGGTGGGT	23	806624210	+	10753	10841	aaaaggtcacaatcAACATTCATTGCTGTCGGTGGGTttaactatgtggacaagCTCACTGAACAATGAATGCAActgtggccccacat	14	gga-mir-181b-1,tgu-mir-181b-1,mmu-mir-181b-1,cfa-mir-181b-1,mdo-mir-181b-1,ssc-mir-181b-1,aca-mir-181b-2,ipu-mir-181b-1,cgr-mir-181b,xtr-mir-181b-1,tch-mir-181b,ola-mir-181b-1,tni-mir-181b-1,fru-mir-181b,	gga-mir-181b-1	aaaaggtcacaatcAACATTCATTGCTGTCGGTGGGtttaactatgtggacaagcTCACTGAACAATGAATGCAACtgtggccccacat	gga-miR-181b-5p	AACATTCATTGCTGTCGGTGGG	5'	Diff	gp1a	....(((((((.....(((((((((...(((((((((((..((....))..))))))))))).)))))))))....)))))))......	79	43.8	-33.1	13219.5	655.723	15000.1	4991.41	18939.2	7839.38	10209.7	3384.52	8379.87	1942.79	11601.2	206.134	high
111	202	gga-miR-181b-1-3p	gga-miR-181b-1-3p_L+1R-1	CTCACTGAACAATGAATGCAA	21	806624210	+	10753	10841	aaaaggtcacaatcAACATTCATTGCTGTCGGTGGGTttaactatgtggacaagCTCACTGAACAATGAATGCAActgtggccccacat	14	gga-mir-181b-1,tgu-mir-181b-1,mmu-mir-181b-1,cfa-mir-181b-1,mdo-mir-181b-1,ssc-mir-181b-1,aca-mir-181b-2,ipu-mir-181b-1,cgr-mir-181b,xtr-mir-181b-1,tch-mir-181b,ola-mir-181b-1,tni-mir-181b-1,fru-mir-181b,	gga-mir-181b-1	aaaaggtcacaatcAACATTCATTGCTGTCGGTGGGtttaactatgtggacaagcTCACTGAACAATGAATGCAACtgtggccccacat	gga-miR-181b-1-3p	TCACTGAACAATGAATGCAAC	3'	Diff	gp1a	....(((((((.....(((((((((...(((((((((((..((....))..))))))))))).)))))))))....)))))))......	79	43.8	-33.1	15.591	6.69138	19.2037	6.90167	20.001	2.71895	22.2428	9.41445	31.7472	4.41316	18.153	0.670714	middle
112	203	gga-miR-181b-5p	gga-miR-181b-5p_R+1	AACATTCATTGCTGTCGGTGGGT	23	806578376	+	15326	15411	ctaatggctgcactcAACATTCATTGCTGTCGGTGGGTtttcatttctatcaaCTCACTGATCAATGAATGCAAActgcggaccag	20	gga-mir-181b-2,tgu-mir-181b-2,hsa-mir-181b-2,eca-mir-181b,mmu-mir-181b-2,bta-mir-181b-2,ppy-mir-181b-2,mml-mir-181b-2,ptr-mir-181b-2,cfa-mir-181b-2,rno-mir-181b-2,mdo-mir-181b-2,oan-mir-181b-2,ssc-mir-181b-2,ssa-mir-181c,dre-mir-181b-2,aca-mir-181b-1,chi-mir-181b,xtr-mir-181b-2,ccr-mir-181b,	gga-mir-181b-2	ctaatggctgcaatcAACATTCATTGCTGTCGGTGGGttttcattgctatcaacTCACTGATCAATGAATGCAAActgcggacca	gga-miR-181b-5p	AACATTCATTGCTGTCGGTGGG	5'	Diff	gp1a	....((((((((.....(((((((((..(((((((((((............)))))))))))))))))))).....))))).))).	81	44.2	-32.2	13219.5	655.723	15000.1	4991.41	18939.2	7839.38	10209.7	3384.52	8379.87	1942.79	11601.2	206.134	high
112	204	gga-miR-181b-2-3p	gga-miR-181b-2-3p_L+1	CTCACTGATCAATGAATGCAAA	22	806578376	+	15326	15411	ctaatggctgcactcAACATTCATTGCTGTCGGTGGGTtttcatttctatcaaCTCACTGATCAATGAATGCAAActgcggaccag	20	gga-mir-181b-2,tgu-mir-181b-2,hsa-mir-181b-2,eca-mir-181b,mmu-mir-181b-2,bta-mir-181b-2,ppy-mir-181b-2,mml-mir-181b-2,ptr-mir-181b-2,cfa-mir-181b-2,rno-mir-181b-2,mdo-mir-181b-2,oan-mir-181b-2,ssc-mir-181b-2,ssa-mir-181c,dre-mir-181b-2,aca-mir-181b-1,chi-mir-181b,xtr-mir-181b-2,ccr-mir-181b,	gga-mir-181b-2	ctaatggctgcaatcAACATTCATTGCTGTCGGTGGGttttcattgctatcaacTCACTGATCAATGAATGCAAActgcggacca	gga-miR-181b-2-3p	TCACTGATCAATGAATGCAAA	3'	Diff	gp1a	....((((((((.....(((((((((..(((((((((((............)))))))))))))))))))).....))))).))).	81	44.2	-32.2	8.16739	5.94717	7.98112	0.46208	10.0349	0.337895	7.12011	3.7694	11.84	2.45048	13.6233	4.06844	middle
113	205	gga-miR-181a-5p	gga-miR-181a-5p_L+1	AAACATTCAACGCTGTCGGTGAGT	24	806578376	+	14268	14368	gtctttggatagcttcagtGAACATTCAACGCTGTCGGTGAGTttgagaactaaaaaaaACCATCGACCGTTGACTGTACCTtgaggtttatcacaaaccc	5	gga-mir-181a-2,dre-mir-181a-2,aca-mir-181a-3,xtr-mir-181a-2,ola-mir-181a-1,	gga-mir-181a-2	gccatctttggatagcttcagtgAACATTCAACGCTGTCGGTGAGTttgagaactaagaaaaaccatcgaccgttgactgtaccttgaggt	gga-miR-181a-5p	AACATTCAACGCTGTCGGTGAGT	5'	Diff	gp1a	...(((((((((((((((...(((.((((((..(((((((.((((............))))))))))))))))).)))...)))))))).))).))))...	95	42.6	-32.1	3.36141	0.743821	4.88179	2.44541	9.30201	9.79426	2.30376	1.9963	2.91779	1.44346	3.91717	0.539418	middle
114	206	gga-miR-181a-5p	gga-miR-181a-5p	AACATTCAACGCTGTCGGTGAGT	23	806578376	+	14269	14362	tctttggatagcttcagtgAACATTCAACGCTGTCGGTGAGTttgagaactaaaaaaaACCATCGACCGTTGACTGTACCttgaggtttatcac	18	gga-mir-181a-2,tgu-mir-181a-2,mmu-mir-181a-2,cfa-mir-181a-2,tch-mir-181a-2,mdo-mir-181a-2,oan-mir-181a-2,ssa-mir-181a-2,ssa-mir-181a-4,ssa-mir-181a-1,ssa-mir-181a-3,aca-mir-181a-2,ipu-mir-181a-1,ipu-mir-181a-3,ipu-mir-181a-5,ipu-mir-181a-4,ipu-mir-181a-2,oha-mir-181a-1,	gga-mir-181a-2	gccatctttggatagcttcagtgAACATTCAACGCTGTCGGTGAGTttgagaactaagaaaaaccatcgaccgttgactgtaccttgaggt	gga-miR-181a-5p	AACATTCAACGCTGTCGGTGAGT	5'	Yes	gp1a	......(((((((((((...(((.((((((..(((((((.((((............))))))))))))))))).)))...)))))))).)))..	86	41.5	-30.2	41168.6	3770.98	40251.6	18324.8	76270.2	36374.6	27384.1	12548.7	21962.2	7718.7	45196.2	302.426	high
114	207	tgu-miR-181a-2-3p	tgu-miR-181a-2-3p_1ss16CT	ACCATCGACCGTTGATTGTACC	22	806578376	+	14269	14362	tctttggatagcttcagtgAACATTCAACGCTGTCGGTGAGTttgagaactaaaaaaaACCATCGACCGTTGACTGTACCttgaggtttatcac	18	gga-mir-181a-2,tgu-mir-181a-2,mmu-mir-181a-2,cfa-mir-181a-2,tch-mir-181a-2,mdo-mir-181a-2,oan-mir-181a-2,ssa-mir-181a-2,ssa-mir-181a-4,ssa-mir-181a-1,ssa-mir-181a-3,aca-mir-181a-2,ipu-mir-181a-1,ipu-mir-181a-3,ipu-mir-181a-5,ipu-mir-181a-4,ipu-mir-181a-2,oha-mir-181a-1,	tgu-mir-181a-2	agcttcagtgAACATTCAACGCTGTCGGTGAGTttgagaactagaaaaaACCATCGACCGTTGACTGTACCtt	tgu-miR-181a-2-3p	ACCATCGACCGTTGACTGTACC	3'	Diff	gp1a	......(((((((((((...(((.((((((..(((((((.((((............))))))))))))))))).)))...)))))))).)))..	86	41.5	-30.2	506.619	64.3036	635.212	183.398	528.539	55.1073	715.893	164.657	709.478	188.856	1136.38	220.53	middle
115	208	gga-miR-181a-5p	gga-miR-181a-5p	AACATTCAACGCTGTCGGTGAGT	23	806624210	+	10563	10680	tgtagtggttgcttcagtgAACATTCAACGCTGTCGGTGAGTttggaattaaagtgaaaACCATCGACCGTTGATTGTACCctccagctaaccatcctcctccttacttcatgctttc	13	gga-mir-181a-1,tgu-mir-181a-1,mmu-mir-181a-1,eca-mir-181a-2,cfa-mir-181a-1,rno-mir-181a-1,mdo-mir-181a-1,oan-mir-181a-1,dre-mir-181a-1,aca-mir-181a-1,cgr-mir-181a,tch-mir-181a-1,sha-mir-181a-1,	gga-mir-181a-1	tgtagtggttgcttcagtgAACATTCAACGCTGTCGGTGAGTttggaatttaagtgaaaACCATCGACCGTTGATTGTACCctccagctaaccatcctcctcct	gga-miR-181a-5p	AACATTCAACGCTGTCGGTGAGT	5'	Yes	gp1a	....(((((((((..((...(((.((((((..(((((((.((((...((....))..))))))))))))))))).)))...))..))).)))))).......................	91	44.9	-31.2	41168.6	3770.98	40251.6	18324.8	76270.2	36374.6	27384.1	12548.7	21962.2	7718.7	45196.2	302.426	high
115	209	gga-miR-181a-3p	gga-miR-181a-3p	ACCATCGACCGTTGATTGTACC	22	806624210	+	10563	10680	tgtagtggttgcttcagtgAACATTCAACGCTGTCGGTGAGTttggaattaaagtgaaaACCATCGACCGTTGATTGTACCctccagctaaccatcctcctccttacttcatgctttc	13	gga-mir-181a-1,tgu-mir-181a-1,mmu-mir-181a-1,eca-mir-181a-2,cfa-mir-181a-1,rno-mir-181a-1,mdo-mir-181a-1,oan-mir-181a-1,dre-mir-181a-1,aca-mir-181a-1,cgr-mir-181a,tch-mir-181a-1,sha-mir-181a-1,	gga-mir-181a-1	tgtagtggttgcttcagtgAACATTCAACGCTGTCGGTGAGTttggaatttaagtgaaaACCATCGACCGTTGATTGTACCctccagctaaccatcctcctcct	gga-miR-181a-3p	ACCATCGACCGTTGATTGTACC	3'	Yes	gp1a	....(((((((((..((...(((.((((((..(((((((.((((...((....))..))))))))))))))))).)))...))..))).)))))).......................	91	44.9	-31.2	506.619	64.3036	635.212	183.398	528.539	55.1073	715.893	164.657	709.478	188.856	1136.38	220.53	middle
116	210	gga-miR-183	gga-miR-183	TATGGCACTGGTAGAATTCACTG	23	806565555	-	795	889	actcctgttctgtgTATGGCACTGGTAGAATTCACTGtgcaaccccgcggtcagTGAATTACCATAGGGCCATAAacagagcagagaaagccccg	15	gga-mir-183,tgu-mir-183,mmu-mir-183,bta-mir-183,ssc-mir-183,eca-mir-183,mdo-mir-183,dre-mir-183,cgr-mir-183,oha-mir-183,xtr-mir-183,ola-mir-183-2,ccr-mir-183,tni-mir-183,fru-mir-183,	gga-mir-183	actcctgttctgtgTATGGCACTGGTAGAATTCACTGtgcaaccccgcggtcagtgaattaccatagggccataaacagagcagagaaagacccgcga	gga-miR-183	TATGGCACTGGTAGAATTCACTG	5'	Yes	gp1a	..(((((((((((.((((((..(((((..(((((((((((......)))..)))))))))))))....)))))).))))))))).))........	85	51.6	-41	157.633	40.9038	140.861	66.9895	148.639	31.3872	70.193	6.8969	95.9255	60.7359	55.7415	2.84117	middle
116	211	mmu-miR-183-3p	mmu-miR-183-3p_L-1_2ss11GA12AT	TGAATTACCATAGGGCCATAA	21	806565555	-	795	889	actcctgttctgtgTATGGCACTGGTAGAATTCACTGtgcaaccccgcggtcagTGAATTACCATAGGGCCATAAacagagcagagaaagccccg	15	gga-mir-183,tgu-mir-183,mmu-mir-183,bta-mir-183,ssc-mir-183,eca-mir-183,mdo-mir-183,dre-mir-183,cgr-mir-183,oha-mir-183,xtr-mir-183,ola-mir-183-2,ccr-mir-183,tni-mir-183,fru-mir-183,	mmu-mir-183	ctgtgTATGGCACTGGTAGAATTCACTgtgaacagtctcagtcaGTGAATTACCGAAGGGCCATAAacag	mmu-miR-183-3p	GTGAATTACCGAAGGGCCATAA	3'	Diff	gp1a	..(((((((((((.((((((..(((((..(((((((((((......)))..)))))))))))))....)))))).))))))))).))........	85	51.6	-41	0.652704	0.5891	0.9586	1.66034	1.83248	1.65428	0.920168	1.02959	0.179666	0.31119	0.358216	0.506594	low
117	212	gga-miR-184-3p	gga-miR-184-3p	TGGACGGAGAACTGATAAGGGT	22	806560197	-	1016	1086	tctcatccccttatcacttttccagcccagcttctccactgtaactgtTGGACGGAGAACTGATAAGGGTa	4	gga-mir-184,eca-mir-184,cfa-mir-184,tch-mir-184,	gga-mir-184	ccgctctcacccCCTTATCACTTTTCCAGCCCAGCttcttcgctctgactgtTGGACGGAGAACTGATAAGGGT	gga-miR-184-3p	TGGACGGAGAACTGATAAGGGT	3'	Yes	gp1a	.......(((((((((.((((((...(((((...............)))))..)))))).)))))))))..	62	47.9	-25.6	48.7088	25.1039	74.6055	49.6374	43.4825	41.2026	89.9662	62.4162	105.534	34.0962	80.0991	20.0639	middle
118	213	gga-miR-187-5p	gga-miR-187-5p_L-1R+2	GCTACAACACAGGACATGGGAGT	23	806610457	+	14367	14456	aaactattgtgagacctccgGCTACAACACAGGACATGGGAGCttttctgaacccTCGTGTCTTGTGTTGCAGCCAGaggggcacatctt	5	gga-mir-187,tgu-mir-187,mdo-mir-187,oan-mir-187,aca-mir-187,	gga-mir-187	aaactattgtgagacctccGGCTACAACACAGGACATGGGAgcttttctgaacccTCGTGTCTTGTGTTGCAGCCagaggggcaca	gga-miR-187-5p	GGCTACAACACAGGACATGGGA	5'	Diff	gp1a	.......((((...((((.((((.((((((((((((((((..............)))))))))))))))).)))).))))..))))....	79	51.1	-43.7	28.9718	9.79536	25.3447	2.97668	28.4754	4.98065	78.541	27.8532	62.3078	21.993	80.2848	20.201	middle
118	214	gga-miR-187-3p	gga-miR-187-3p_R+2	TCGTGTCTTGTGTTGCAGCCAG	22	806610457	+	14367	14456	aaactattgtgagacctccgGCTACAACACAGGACATGGGAGCttttctgaacccTCGTGTCTTGTGTTGCAGCCAGaggggcacatctt	5	gga-mir-187,tgu-mir-187,mdo-mir-187,oan-mir-187,aca-mir-187,	gga-mir-187	aaactattgtgagacctccGGCTACAACACAGGACATGGGAgcttttctgaacccTCGTGTCTTGTGTTGCAGCCagaggggcaca	gga-miR-187-3p	TCGTGTCTTGTGTTGCAGCC	3'	Diff	gp1a	.......((((...((((.((((.((((((((((((((((..............)))))))))))))))).)))).))))..))))....	79	51.1	-43.7	254.89	128.568	259.863	69.9025	172.031	58.7743	655.233	309.663	478.721	234.536	576.539	28.6365	middle
119	215	gga-miR-190a-5p	gga-miR-190a-5p_R+1	TGATATGTTTGATATATTAGGTT	23	806606677	+	8635	8728	ctgcaggactctgtgTGATATGTTTGATATATTAGGTTgttatttaatccaACTATATATCAAACATATTCCTacagtgtcctgccctgtctcc	25	gga-mir-190a,tgu-mir-190,hsa-mir-190a,bta-mir-190a,ppy-mir-190a,ptr-mir-190a,mml-mir-190a,cfa-mir-190a,ggo-mir-190a,ppa-mir-190,mmu-mir-190a,eca-mir-190a,rno-mir-190a-1,rno-mir-190a-2,mdo-mir-190a,oan-mir-190a,ssc-mir-190a,ssa-mir-190a,aca-mir-190a,ipu-mir-190a,cgr-mir-190a,oha-mir-190a,tch-mir-190a,tni-mir-190,fru-mir-190,	gga-mir-190a	tgcaggactctgtgTGATATGTTTGATATATTAGGTtgttatttaatccaaCTATATATCAAACATATTCCTacagtgtcctgcc	gga-miR-190a-5p	TGATATGTTTGATATATTAGGT	5'	Diff	gp1a	..(((((((.(((((.((((((((((((((((..(((((..........)))))))))))))))))))))..))))).))))))).........	83	37.2	-39.6	188.138	95.9355	263.505	117.016	124.182	22.6064	158.572	50.7114	168.888	30.5173	37.2192	19.3005	middle
119	216	gga-miR-190a-3p	gga-miR-190a-3p_L+1	ACTATATATCAAACATATTCCT	22	806606677	+	8635	8728	ctgcaggactctgtgTGATATGTTTGATATATTAGGTTgttatttaatccaACTATATATCAAACATATTCCTacagtgtcctgccctgtctcc	25	gga-mir-190a,tgu-mir-190,hsa-mir-190a,bta-mir-190a,ppy-mir-190a,ptr-mir-190a,mml-mir-190a,cfa-mir-190a,ggo-mir-190a,ppa-mir-190,mmu-mir-190a,eca-mir-190a,rno-mir-190a-1,rno-mir-190a-2,mdo-mir-190a,oan-mir-190a,ssc-mir-190a,ssa-mir-190a,aca-mir-190a,ipu-mir-190a,cgr-mir-190a,oha-mir-190a,tch-mir-190a,tni-mir-190,fru-mir-190,	gga-mir-190a	tgcaggactctgtgTGATATGTTTGATATATTAGGTtgttatttaatccaaCTATATATCAAACATATTCCTacagtgtcctgcc	gga-miR-190a-3p	CTATATATCAAACATATTCCT	3'	Diff	gp1a	..(((((((.(((((.((((((((((((((((..(((((..........)))))))))))))))))))))..))))).))))))).........	83	37.2	-39.6	8.77702	2.67166	14.3801	3.35733	9.43192	3.16409	14.299	2.27015	16.0688	2.68288	9.75256	5.45838	middle
120	217	gga-miR-193a-5p	gga-miR-193a-5p_L-1R+3	GGGTCTTTGCGGGCGAGATGAGTT	24					agctgagggcTGGGTCTTTGCGGGCGAGATGAgaggttcgtgtcttcAACTGGCCTACAAAGTCCCAGTtctcggct	1	gga-mir-193a,	gga-mir-193a	agctgagggcTGGGTCTTTGCGGGCGAGATGAgaggttcgtgtcttcAACTGGCCTACAAAGTCCCAGTtctcggct	gga-miR-193a-5p	TGGGTCTTTGCGGGCGAGATGA	5'	Diff	gp1a	(((((((..(((((.(((((..(((.((.(((.(((......)))))).)).)))..))))).)))))..)))))))	77	57.1	-45.5	0.0208502	0.0361136	0	0	0.401972	0.696237	0.0587384	0.101738	0.0974629	0.0456373	0.0275551	0.0389688	low
121	218	gga-miR-193b-5p	gga-miR-193b-5p	CGGGGTTTTGGGGGCGAGATGA	22	806625917	-	11414	11505	ggttgtggttccagagtCGGGGTTTTGGGGGCGAGATGAgcttatgttttatccAACTGGCCCACAAAGTCCCGCTtttggtggtcactttg	11	gga-mir-193b,tgu-mir-193a,mmu-mir-193b,bta-mir-193b,eca-mir-193b,rno-mir-193b,mdo-mir-193b,tch-mir-193b,oan-mir-193,chi-mir-193a,cgr-mir-193b,	gga-mir-193b	gtggttccagagtCGGGGTTTTGGGGGCGAGATGAgcttatgttttatccAACTGGCCCACAAAGTCCCGCTTTtggtggtca	gga-miR-193b-5p	CGGGGTTTTGGGGGCGAGATGA	5'	Yes	gp1a	....(((..((((((..((((..((((.((((.((.(((((....))).....)).)).)))).))))..))))..))))).)..)))....	84	52.2	-34.8	11.3978	8.32025	5.09377	2.47442	9.7888	4.12949	9.04264	4.01888	9.12984	4.68197	7.14112	5.09877	middle
121	219	gga-miR-193b-3p	gga-miR-193b-3p_R-2	AACTGGCCCACAAAGTCCCGCT	22	806625917	-	11414	11505	ggttgtggttccagagtCGGGGTTTTGGGGGCGAGATGAgcttatgttttatccAACTGGCCCACAAAGTCCCGCTtttggtggtcactttg	11	gga-mir-193b,tgu-mir-193a,mmu-mir-193b,bta-mir-193b,eca-mir-193b,rno-mir-193b,mdo-mir-193b,tch-mir-193b,oan-mir-193,chi-mir-193a,cgr-mir-193b,	gga-mir-193b	gtggttccagagtCGGGGTTTTGGGGGCGAGATGAgcttatgttttatccAACTGGCCCACAAAGTCCCGCTTTtggtggtca	gga-miR-193b-3p	AACTGGCCCACAAAGTCCCGCTTT	3'	Diff	gp1a	....(((..((((((..((((..((((.((((.((.(((((....))).....)).)).)))).))))..))))..))))).)..)))....	84	52.2	-34.8	2691.6	1133.99	2532.74	1384.69	4162.52	1221.07	1696.6	992.499	1628.1	1461.54	2010.65	138.327	middle
122	220	gga-miR-193a-3p	gga-miR-193a-3p_R-3	AACTGGCCTACAAAGTCCC	19	806625917	-	11380	11469	gttgtggttccagagtcggggttttgggggcgagatgagcttatgttttatccAACTGGCCCACAAAGTCCCgcttttggtggtcacttt	33	gga-mir-193a,tgu-mir-193b,hsa-mir-193b,ppy-mir-193b,mml-mir-193b,hsa-mir-193a,mmu-mir-193a,bta-mir-193a,eca-mir-193a,ppy-mir-193a,ptr-mir-193b,ptr-mir-193a,mml-mir-193a,cfa-mir-193a,efu-mir-193a,rno-mir-193a,mdo-mir-193a,ssc-mir-193a,ssa-mir-193,ggo-mir-193b,ggo-mir-193a,dre-mir-193b,dre-mir-193a-1,dre-mir-193a-2,aca-mir-193,oha-mir-193,xtr-mir-193,tch-mir-193a-2,tch-mir-193a-1,ola-mir-193a,ccr-m…	gga-mir-193a	agctgagggcTGGGTCTTTGCGGGCGAGATGAgaggttcgtgtcttcAACTGGCCTACAAAGTCCCAGTtctcggct	gga-miR-193a-3p	AACTGGCCTACAAAGTCCCAGT	3'	Diff	gp1a	...(((..((((((..((((..((((.((((.((.(((((....))).....)).)).)))).))))..))))..))))).)..)))...	84	51.1	-34.8	1.19481	1.2205	3.56508	2.29825	4.20275	2.31248	3.58552	2.93921	2.6353	1.32402	1.30572	0.179806	low
123	221	gga-miR-194	gga-miR-194_R+1	TGTAACAGCAACTCCATGTGGAC	23	806611280	+	33500	33578	tggtgctctcacaTGTAACAGCAACTCCATGTGGACtacactgacttCCAGTGGAGATGCTGTTACTTTtgatagccac	4	gga-mir-194,tgu-mir-194-1,tgu-mir-194-2,cgr-mir-194,	gga-mir-194	tggtgctctcataTGTAACAGCAACTCCATGTGGActacactgacttccagtggagatgctgttacttttgatag	gga-miR-194	TGTAACAGCAACTCCATGTGGA	5'	Diff	gp1a	....(((.(((...(((((((((.((((((.((((...........)))))))))).)))))))))...))).)))...	72	46.8	-31.8	14.6903	5.70053	21.8103	15.3689	30.1282	7.86157	83.8341	94.7651	64.7077	79.5397	60.7918	37.6364	middle
123	222	tgu-miR-194-3p	tgu-miR-194-3p	CCAGTGGAGATGCTGTTACTTT	22	806611280	+	33500	33578	tggtgctctcacaTGTAACAGCAACTCCATGTGGACtacactgacttCCAGTGGAGATGCTGTTACTTTtgatagccac	4	gga-mir-194,tgu-mir-194-1,tgu-mir-194-2,cgr-mir-194,	tgu-mir-194-1	tgctctcataTGTAACAGCAACTCCATGTGGActacactgacttCCAGTGGAGATGCTGTTACTTTtgatgg	tgu-miR-194-3p	CCAGTGGAGATGCTGTTACTTT	3'	Yes	gp1a	....(((.(((...(((((((((.((((((.((((...........)))))))))).)))))))))...))).)))...	72	46.8	-31.8	0.271052	0.469477	0.431257	0.74696	0	0	2.16798	3.18646	2.48012	2.21153	1.17858	1.66677	low
124	223	gga-miR-196-5p	gga-miR-196-5p_R+3	TAGGTAGTTTCATGTTGTTGGGTA	24	gb|JH375593.1|	-	3870	3977	tgaactagaactgctctgtgaatTAGGTAGTTTCATGTTGTTGGgctttaaattttaaacaCAAGAACATCAAACTACCTGATttactccagtta	59	gga-mir-196-1,gga-mir-196-3,hsa-mir-196a-2,ppy-mir-196-2,ptr-mir-196a-2,mml-mir-196a-2,ggo-mir-196-2,ppa-mir-196,hsa-mir-196a-1,ppy-mir-196-1,mml-mir-196a-1,ggo-mir-196-1,mmu-mir-196a-2,bta-mir-196a-2,mmu-mir-196a-1,bta-mir-196a-1,chi-mir-196a,eca-mir-196a,ptr-mir-196a-1,cfa-mir-196a-2,tch-mir-196a,cfa-mir-196a-1,efu-mir-196,rno-mir-196a,mdo-mir-196a,oan-mir-196a,ssc-mir-196a-2,ssc-mir-196a-1,ssa…	gga-mir-196-3	tttcatgcagctgatctgtggttTAGGTAGTTTCATGTTGTTGGgattggcttttagctcggcaacaagaaactgccttaattacgtcagttagtcttcatcaagggc	gga-miR-196-5p	TAGGTAGTTTCATGTTGTTGG	5'	Diff	gp1a	........(((((....((((((((((((((((.(((((.(((...(((((...)))))..))).))))).))))))))))))))))..))))).	86	33.7	-33.3	11.2469	15.2603	4.54097	4.11541	1.67679	1.71228	3.59992	3.34731	7.21903	5.34985	5.09575	1.12735	middle
124	224	gga-miR-196-1-3p	gga-miR-196-1-3p_L+1R-1_1ss12AG	ACAAGAACATCGAACTACCTGA	22	chr27	+	3561326	3561420	tgaactagaactgctctgtgaatTAGGTAGTTTCATGTTGTTGGgctttaaattttaaacaCAAGAACATCAAACTACCTGATttactccagtta	59	gga-mir-196-1,gga-mir-196-3,hsa-mir-196a-2,ppy-mir-196-2,ptr-mir-196a-2,mml-mir-196a-2,ggo-mir-196-2,ppa-mir-196,hsa-mir-196a-1,ppy-mir-196-1,mml-mir-196a-1,ggo-mir-196-1,mmu-mir-196a-2,bta-mir-196a-2,mmu-mir-196a-1,bta-mir-196a-1,chi-mir-196a,eca-mir-196a,ptr-mir-196a-1,cfa-mir-196a-2,tch-mir-196a,cfa-mir-196a-1,efu-mir-196,rno-mir-196a,mdo-mir-196a,oan-mir-196a,ssc-mir-196a-2,ssc-mir-196a-1,ssa…	gga-mir-196-1	tgaactagaactgctctgtgaatTAGGTAGTTTCATGTTGTTGGgctttaaattttaaacaCAAGAACATCAAACTACCTGATttactccagtta	gga-miR-196-1-3p	CAAGAACATCAAACTACCTGAT	3'	Diff	gp1a	........(((((....((((((((((((((((.(((((.(((...(((((...)))))..))).))))).))))))))))))))))..))))).	86	33.7	-33.3	9.51854	7.99695	6.90671	4.99786	5.04826	6.86335	10.0023	11.4921	28.7035	24.6141	20.5909	10.8825	middle
125	225	gga-miR-196-5p	gga-miR-196-5p_R+2	TAGGTAGTTTCATGTTGTTGGGA	23	806610160	-	120	179	tTAGGTAGTTTCATGTTGTTGGGGctccacctttctctctacagcacgaaactgccttaa	69	gga-mir-196-1,gga-mir-196-3,hsa-mir-196a-2,ppy-mir-196-2,ptr-mir-196a-2,mml-mir-196a-2,ggo-mir-196-2,ppa-mir-196,hsa-mir-196a-1,ppy-mir-196-1,mml-mir-196a-1,ggo-mir-196-1,hsa-mir-196b,ppy-mir-196b,mmu-mir-196a-2,bta-mir-196a-2,mmu-mir-196a-1,mmu-mir-196b,bta-mir-196b,rno-mir-196b-2,rno-mir-196b-1,chi-mir-196b,bta-mir-196a-1,chi-mir-196a,eca-mir-196a,eca-mir-196b,ptr-mir-196a-1,ptr-mir-196b,mml-mi…	gga-mir-196-3	tttcatgcagctgatctgtggttTAGGTAGTTTCATGTTGTTGGgattggcttttagctcggcaacaagaaactgccttaattacgtcagttagtcttcatcaagggc	gga-miR-196-5p	TAGGTAGTTTCATGTTGTTGG	5'	Diff	gp1a	..((((((((((.((((((.((((...........)))).)))))).))))))))))...	55	45	-25.6	196.756	282.833	66.8069	74.9489	35.8908	29.6959	66.5596	45.037	148.287	122.889	99.2339	38.0059	middle
126	226	gga-miR-196-5p	gga-miR-196-5p_R+1	TAGGTAGTTTCATGTTGTTGGG	22	806610160	-	144	223	tTAGGTAGTTTCATGTTGTTGGGgctccacctttctctCTACAGCACGAAACTGCCTTAAttacttcagttgatatcatc	4	gga-mir-196-2,gga-mir-196-4,gga-mir-196-5,tgu-mir-196,	gga-mir-196-2	aactgctctgtggttTAGGTAGTTTCATGTTGTTGGggctccacctttctctCTACAGCACGAAACTGCCTTAAttacttcagttgatatcatc	gga-miR-196-5p	TAGGTAGTTTCATGTTGTTGG	5'	Diff	gp1a	..((((((((((.((((((.((((...........)))).)))))).)))))))))).......................	55	41.2	-25.6	668.178	968.753	284.251	274.672	117.561	75.348	303.655	257.911	733.77	605.916	527.748	262.044	middle
126	227	gga-miR-196-2-3p	gga-miR-196-2-3p	CTACAGCACGAAACTGCCTTAA	22	806610160	-	144	223	tTAGGTAGTTTCATGTTGTTGGGgctccacctttctctCTACAGCACGAAACTGCCTTAAttacttcagttgatatcatc	4	gga-mir-196-2,gga-mir-196-4,gga-mir-196-5,tgu-mir-196,	gga-mir-196-2	aactgctctgtggttTAGGTAGTTTCATGTTGTTGGggctccacctttctctCTACAGCACGAAACTGCCTTAAttacttcagttgatatcatc	gga-miR-196-2-3p	CTACAGCACGAAACTGCCTTAA	3'	Yes	gp1a	..((((((((((.((((((.((((...........)))).)))))).)))))))))).......................	55	41.2	-25.6	0.271052	0.469477	1.28969	2.2338	0	0	0.234954	0.406952	0.66213	0.196342	0	0	low
127	228	gga-miR-196-5p	gga-miR-196-5p_R+4	TAGGTAGTTTCATGTTGTTGGGAAA	25	gb|JH375593.1|	-	3870	3977	tttcatgcagctgatctgtggttTAGGTAGTTTCATGTTGTTGGgattggcttttagctcggcaacaagaaactgccttaattacgtcagttagtcttcatcaagggc	1	gga-mir-196-3,	gga-mir-196-3	tttcatgcagctgatctgtggttTAGGTAGTTTCATGTTGTTGGgattggcttttagctcggcaacaagaaactgccttaattacgtcagttagtcttcatcaagggc	gga-miR-196-5p	TAGGTAGTTTCATGTTGTTGG	5'	Diff	gp1a	........(((((((..((..((.((((((((((.(((((..(((.(((.....))))))..))))).)))))))))).))..))))))))).(((((.....)))))	84	42.6	-36.8	0.0840585	0.145594	0.0540513	0.0633818	0	0	0.0487697	0.032677	0.0471426	0.0443801	0.0870932	0.0826409	low
128	229	gga-miR-199-5p	gga-miR-199-5p	CCCAGTGTTCAGACTACCTGTTC	23	806597109	-	47333	47426	ctccactccgtctgCCCAGTGTTCAGACTACCTGTTCaggactacgagattgtACAGTAGTCTGCACATTGGTTaggctgtgctgggatacacc	20	gga-mir-199-1,tgu-mir-199-1,hsa-mir-199a-1,mmu-mir-199a-1,bta-mir-199b,bta-mir-199a-2,eca-mir-199b,ptr-mir-199a-1,cfa-mir-199-3,cfa-mir-199-1,mdo-mir-199b-1,ssc-mir-199b,aca-mir-199b,ipu-mir-199a-4,chi-mir-199b,chi-mir-199c,oha-mir-199a,tch-mir-199b,tni-mir-199-2,fru-mir-199-2,	gga-mir-199-1	ctccactccgtctgCCCAGTGTTCAGACTACCTGTTCaggactacgagattgTACAGTAGTCTGCACATTGGttaggctgtgctgggatacacc	gga-miR-199-5p	CCCAGTGTTCAGACTACCTGTTC	5'	Yes	gp1a	.((((....((((..(((((((.((((((((.(((.(((..........))).))))))))))).)))))))..)))).....)))).......	86	52.1	-33.1	48723.2	15405.2	43401	7596.85	56114	8366.86	52959.3	9234.15	82929.1	64929.9	51764.5	1938.56	high
128	230	gga-miR-199-3p	gga-miR-199-3p_L-1R+2	ACAGTAGTCTGCACATTGGTT	21	806597109	-	47333	47426	ctccactccgtctgCCCAGTGTTCAGACTACCTGTTCaggactacgagattgtACAGTAGTCTGCACATTGGTTaggctgtgctgggatacacc	20	gga-mir-199-1,tgu-mir-199-1,hsa-mir-199a-1,mmu-mir-199a-1,bta-mir-199b,bta-mir-199a-2,eca-mir-199b,ptr-mir-199a-1,cfa-mir-199-3,cfa-mir-199-1,mdo-mir-199b-1,ssc-mir-199b,aca-mir-199b,ipu-mir-199a-4,chi-mir-199b,chi-mir-199c,oha-mir-199a,tch-mir-199b,tni-mir-199-2,fru-mir-199-2,	gga-mir-199-1	ctccactccgtctgCCCAGTGTTCAGACTACCTGTTCaggactacgagattgTACAGTAGTCTGCACATTGGttaggctgtgctgggatacacc	gga-miR-199-3p	TACAGTAGTCTGCACATTGG	3'	Diff	gp1a	.((((....((((..(((((((.((((((((.(((.(((..........))).))))))))))).)))))))..)))).....)))).......	86	52.1	-33.1	43717.6	11285.6	61961.3	15451.6	37335.1	10426.3	48389.5	23786.6	59438.6	15543.1	31052.5	3815.42	high
129	231	gga-miR-199-5p	gga-miR-199-5p	CCCAGTGTTCAGACTACCTGTTC	23	806626148	+	12967	13099	tagaagcgtccggagatcctgctccgtcgcCCCAGTGTTCAGACTACCTGTTCaggacaatgctgttgtACAGTAGTCTGCACATTGGTTagactgggcaagggaaagcagcgacatggactattggggacgc	39	gga-mir-199-2,tgu-mir-199-2,hsa-mir-199a-2,ppy-mir-199a-2,ppy-mir-199a,ptr-mir-199a-2,mml-mir-199a-1,ggo-mir-199a,ppa-mir-199a,mne-mir-199a,sla-mir-199a,mmu-mir-199a-2,bta-mir-199a-1,oar-mir-199a,eca-mir-199a,cfa-mir-199-2,rno-mir-199a,mdo-mir-199b-2,mdo-mir-199b-3,oan-mir-199,ssc-mir-199a-1,ssa-mir-199a-1,ssa-mir-199a-2,ssa-mir-199a-3,dre-mir-199-1,aca-mir-199a-2,ipu-mir-199a-1,ipu-mir-199a-2,ch…	gga-mir-199-2	gaagcgtccggagatcctgctccgtcgcCCCAGTGTTCAGACTACCTGTTCaggacaatgctgttgTACAGTAGTCTGCACATTGGttagactgggcaagggaaagca	gga-miR-199-5p	CCCAGTGTTCAGACTACCTGTTC	5'	Yes	gp1a	.....((((((.....((((((((.(((...(((((((.((((((((.(((....((((....))))..))))))))))).)))))))...))).))))).)))....((......)).........))))))	88	54.1	-50.4	48723.2	15405.2	43401	7596.85	56114	8366.86	52959.3	9234.15	82929.1	64929.9	51764.5	1938.56	high
129	232	gga-miR-199-3p	gga-miR-199-3p_L-1R+2	ACAGTAGTCTGCACATTGGTT	21	806626148	+	12967	13099	tagaagcgtccggagatcctgctccgtcgcCCCAGTGTTCAGACTACCTGTTCaggacaatgctgttgtACAGTAGTCTGCACATTGGTTagactgggcaagggaaagcagcgacatggactattggggacgc	39	gga-mir-199-2,tgu-mir-199-2,hsa-mir-199a-2,ppy-mir-199a-2,ppy-mir-199a,ptr-mir-199a-2,mml-mir-199a-1,ggo-mir-199a,ppa-mir-199a,mne-mir-199a,sla-mir-199a,mmu-mir-199a-2,bta-mir-199a-1,oar-mir-199a,eca-mir-199a,cfa-mir-199-2,rno-mir-199a,mdo-mir-199b-2,mdo-mir-199b-3,oan-mir-199,ssc-mir-199a-1,ssa-mir-199a-1,ssa-mir-199a-2,ssa-mir-199a-3,dre-mir-199-1,aca-mir-199a-2,ipu-mir-199a-1,ipu-mir-199a-2,ch…	gga-mir-199-2	gaagcgtccggagatcctgctccgtcgcCCCAGTGTTCAGACTACCTGTTCaggacaatgctgttgTACAGTAGTCTGCACATTGGttagactgggcaagggaaagca	gga-miR-199-3p	TACAGTAGTCTGCACATTGG	3'	Diff	gp1a	.....((((((.....((((((((.(((...(((((((.((((((((.(((....((((....))))..))))))))))).)))))))...))).))))).)))....((......)).........))))))	88	54.1	-50.4	43717.6	11285.6	61961.3	15451.6	37335.1	10426.3	48389.5	23786.6	59438.6	15543.1	31052.5	3815.42	high
130	233	gga-miR-200b-5p	gga-miR-200b-5p_L+2	CATCTTACTGGGCAGCATTGGA	22	806620789	-	10728	10809	gccattacCATCTTACTGGGCAGCATTGGAtgttttctgtttttcTAATACTGCCTGGTAATGATGATtatggtgtttcgtg	2	gga-mir-200b,mdo-mir-200b,	gga-mir-200b	gccattaccaTCTTACTGGGCAGCATTGGAtgttctctgtttttcTAATACTGCCTGGTAATGATGATtgtggtgtttcgtgcac	gga-miR-200b-5p	TCTTACTGGGCAGCATTGGA	5'	Diff	gp1a	(((((...((((((((..(((((.((((((.............)))))).)))))..)))).))))...)))))........	74	40.2	-31.3	141.434	39.3851	167.079	14.9672	140.798	17.0804	304.873	26.2296	280.552	128.545	289.754	14.7514	middle
130	234	gga-miR-200b-3p	gga-miR-200b-3p	TAATACTGCCTGGTAATGATGAT	23	806620789	-	10728	10809	gccattacCATCTTACTGGGCAGCATTGGAtgttttctgtttttcTAATACTGCCTGGTAATGATGATtatggtgtttcgtg	2	gga-mir-200b,mdo-mir-200b,	gga-mir-200b	gccattaccaTCTTACTGGGCAGCATTGGAtgttctctgtttttcTAATACTGCCTGGTAATGATGATtgtggtgtttcgtgcac	gga-miR-200b-3p	TAATACTGCCTGGTAATGATGAT	3'	Yes	gp1a	(((((...((((((((..(((((.((((((.............)))))).)))))..)))).))))...)))))........	74	40.2	-31.3	3698.34	1312.67	5023	1148.77	3017.37	855.754	7881.73	2044.46	7417.16	1557.42	4911.94	340.315	high
131	235	gga-miR-200a-5p	gga-miR-200a-5p	CATCTTACTAGACAGTGCTGGA	22	806620789	-	8337	8428	tggtcctctgtgggCATCTTACTAGACAGTGCTGGAtttcttggatctactcTAACACTGTCTGGTAACGATGTTtaaagggtgaaccaaac	7	gga-mir-200a,tgu-mir-200a,bta-mir-200a,oar-mir-200a,mdo-mir-200a,oha-mir-200a,xtr-mir-200a,	gga-mir-200a	ggtcctctgtgggCATCTTACTAGACAGTGCTGGAtttcttggatctattcTAACACTGTCTGGTAACGATGTttaaagggtgaacc	gga-miR-200a-5p	CATCTTACTAGACAGTGCTGGA	5'	Yes	gp1a	(((((((((.(..((((((((((((((((((.((((..............)))).))))))))))))).)))))..).)))).)).)))...	89	44.6	-38.5	42.5544	17.46	42.532	19.5011	37.0029	16.8693	66.8726	26.1599	72.9017	16.2935	38.1435	13.9406	middle
131	236	gga-miR-200a-3p	gga-miR-200a-3p_R+1	TAACACTGTCTGGTAACGATGTT	23	806620789	-	8337	8428	tggtcctctgtgggCATCTTACTAGACAGTGCTGGAtttcttggatctactcTAACACTGTCTGGTAACGATGTTtaaagggtgaaccaaac	7	gga-mir-200a,tgu-mir-200a,bta-mir-200a,oar-mir-200a,mdo-mir-200a,oha-mir-200a,xtr-mir-200a,	gga-mir-200a	ggtcctctgtgggCATCTTACTAGACAGTGCTGGAtttcttggatctattcTAACACTGTCTGGTAACGATGTttaaagggtgaacc	gga-miR-200a-3p	TAACACTGTCTGGTAACGATGT	3'	Diff	gp1a	(((((((((.(..((((((((((((((((((.((((..............)))).))))))))))))).)))))..).)))).)).)))...	89	44.6	-38.5	4291.8	1838.15	5224.32	1914.01	2690.58	1079.04	6718.35	3027.1	6510.27	1752.95	2631.62	464.818	high
132	237	gga-miR-202-5p	gga-miR-202-5p_L-1	TTCCTATGCATATACTTCTTT	21	806612802	-	5700	5788	gctcgttgttcctttTTCCTATGCATATACTTCTTTgagaattggatctaaAGAAGCATAAGGCATGGGAAaatggggcgactgaggta	7	gga-mir-202,tgu-mir-202-1,tgu-mir-202-2,mmu-mir-202,rno-mir-202,aca-mir-202,oha-mir-202,	gga-mir-202	gctcgttgttccttTTTCCTATGCATATACTTCTTTgagagtttgatctaaAGAGGCATAGAGCATGGGAAAAtggggcgactgaggta	gga-miR-202-5p	TTTCCTATGCATATACTTCTTT	5'	Diff	gp1a	.(((((((..((.(((((((((((.(((.(((((((.(((......)))))))))).)))..))))))))))).))..)))).)))...	85	41.6	-39.3	17998.7	3802.31	17599.4	4301.8	14437.5	5741.19	15392	7699.2	19134	5821.91	22132.7	9061.95	high
132	238	oha-mir-202-p3	oha-mir-202-p3_1ss4GA	AGAAGCATAAGGCATGGGAA	20	806612802	-	5700	5788	gctcgttgttcctttTTCCTATGCATATACTTCTTTgagaattggatctaaAGAAGCATAAGGCATGGGAAaatggggcgactgaggta	7	gga-mir-202,tgu-mir-202-1,tgu-mir-202-2,mmu-mir-202,rno-mir-202,aca-mir-202,oha-mir-202,	oha-mir-202	tcgtcgttcctttTTCCTATGCATATACTTCTTTGataggtcgagtttaaAGAGGCATAAGGCATGGGAAAAtggggcgatgg	oha-mir-202-p3	AGAGGCATAAGGCATGGGAA	3'	New	gp1a	.(((((((..((.(((((((((((.(((.(((((((.(((......)))))))))).)))..))))))))))).))..)))).)))...	85	41.6	-39.3	1852.67	926.985	1731.11	472.9	933.076	626.118	1658.78	820.523	1661.4	302.753	2088.27	1190.32	middle
133	239	gga-miR-203a	gga-miR-203a_L-4R+1	AATGTTTAGGACCACTTGA	19	806583030	-	15316	15441	aagctcagtaccaggcaaagctgtaggaatgtcatatggctccataacactggcatcccatgcacttactggccaaataAATGTTTATGACCACTTGAaaatcctgtgttacctggatttgggaaa	15	gga-mir-203a,tgu-mir-203,mdo-mir-203,ssa-mir-203a-2,ssa-mir-203a-1,dre-mir-203a,aca-mir-203,pma-mir-203b,oha-mir-203,xtr-mir-203,ola-mir-203,ccr-mir-203a,tni-mir-203,fru-mir-203,pol-mir-203,	gga-mir-203a	ctcagcctccttggtgcagtggttcttaacagttcaacagttctctatcataattGTGAAATGTTTAGGACCACTTGaccagcgaggcccgggcatcg	gga-miR-203a	GTGAAATGTTTAGGACCACTTG	3'	Diff	gp1a	...(((((..(((((...(((...((((...(((..(((.((...((((.((((.................))))......))))...)))))..)))...))))..))).)))))..)))))...	120	42.9	-28.8	0.190826	0.330519	0	0	0	0	0.117477	0.203476	0	0	0	0	low
134	240	gga-miR-204	gga-miR-204_L+3	ATCTTCCCTTTGTCATCCTATGCCT	25	chr28	+	2175845	2175918	cctgtgagcTTCCCTTTGTCATCCTATGCCTgagcgatgcctggaggctgggacggtgaagggaggcccacggg	1	gga-mir-211,	gga-mir-211	cctgtgagcTTCCCTTTGTCATCCTATGCCTgagcgatgcctggaggctgggacggtgaagggaggcccacggg	gga-miR-204	TTCCCTTTGTCATCCTATGCCT	5'	Diff	gp1a	((((((.(((((((((..((.(((((.((((..((...))....))))))))).))..))))))))).))))))	74	63.5	-41.7	0.0903508	0.156492	0.278469	0.260377	0.461712	0.429428	0.845793	0.56194	0.0987286	0.171003	0	0	low
135	241	gga-miR-204	gga-miR-204	TTCCCTTTGTCATCCTATGCCT	22	806606735	-	11676	11776	ctactgagaccctgtgacctgtgggcTTCCCTTTGTCATCCTATGCCTggagatcacagtgagGCAGGGACAGCAAAGGGATGCtcagctgtcgtctcttc	7	gga-mir-204-2,tgu-mir-204-2,mdo-mir-204,ssa-mir-204-1,ssa-mir-204-2,aca-mir-204a-1,fru-mir-204a,	gga-mir-204-2	ctactgagactgtgtgacctgtgggcTTCCCTTTGTCATCCTATGCCTggagatcacagtgaggcagggacagcaaagggatgctcagctgtcgtctcttc	gga-miR-204	TTCCCTTTGTCATCCTATGCCT	5'	Yes	gp1a	.....(((((.....(((...(((((.(((((((((..((((.(((((.............)))))))))..))))))))).)))))...))))))))...	93	55.4	-41	958.441	122.943	1017.65	304.362	940.55	190.753	1581	1080.27	942.138	279.519	2898.6	1102.73	middle
135	242	ssa-miR-204-3p	ssa-miR-204-3p	GCAGGGACAGCAAAGGGATGC	21	806606735	-	11676	11776	ctactgagaccctgtgacctgtgggcTTCCCTTTGTCATCCTATGCCTggagatcacagtgagGCAGGGACAGCAAAGGGATGCtcagctgtcgtctcttc	7	gga-mir-204-2,tgu-mir-204-2,mdo-mir-204,ssa-mir-204-1,ssa-mir-204-2,aca-mir-204a-1,fru-mir-204a,	ssa-mir-204-2	TTCCCTTTGTCATCCTATGCCTggagatcgtgataagGCAGGGACAGCAAAGGGATGC	ssa-miR-204-3p	GCAGGGACAGCAAAGGGATGC	3'	Yes	gp1a	.....(((((.....(((...(((((.(((((((((..((((.(((((.............)))))))))..))))))))).)))))...))))))))...	93	55.4	-41	1.13225	1.32102	1.20507	1.16326	3.35357	3.42455	0.234954	0.406952	0.520651	0.562737	3.30467	3.66032	middle
136	243	gga-miR-204	gga-miR-204	TTCCCTTTGTCATCCTATGCCT	22	806565217	-	6194	6313	tgtctgttcatgtgacccgtggacTTCCCTTTGTCATCCTATGCCTgagaatatatgaaggggGCTGGGAAGGCAAAGGGACGTtcaactgtcatcactggcatcttctctgaccattgc	22	gga-mir-204-1,tgu-mir-204-1,hsa-mir-204,ppy-mir-204,ptr-mir-204,mml-mir-204,ggo-mir-204,ppa-mir-204,mne-mir-204,sla-mir-204,mmu-mir-204,eca-mir-204b-2,bta-mir-204,cfa-mir-204,efu-mir-204,rno-mir-204,ssc-mir-204,aca-mir-204a-2,chi-mir-204,cgr-mir-204,oha-mir-204-1,xtr-mir-204-2,	gga-mir-204-1	gtcaacagtgtctgttcatgtgacccgtggacTTCCCTTTGTCATCCTATGCCTgagaatatatgaagggggctgggaaggcaaagggacgttcaactgtcatc	gga-miR-204	TTCCCTTTGTCATCCTATGCCT	5'	Yes	gp1a	((((.((....(((((...(((((.((((((((((.(((((.((((...............))))))))).)))))))))).)))))...))))).)).)))).................	103	50	-43	958.441	122.943	1017.65	304.362	940.55	190.753	1581	1080.27	942.138	279.519	2898.6	1102.73	middle
136	244	hsa-miR-204-3p	hsa-miR-204-3p	GCTGGGAAGGCAAAGGGACGT	21	806565217	-	6194	6313	tgtctgttcatgtgacccgtggacTTCCCTTTGTCATCCTATGCCTgagaatatatgaaggggGCTGGGAAGGCAAAGGGACGTtcaactgtcatcactggcatcttctctgaccattgc	22	gga-mir-204-1,tgu-mir-204-1,hsa-mir-204,ppy-mir-204,ptr-mir-204,mml-mir-204,ggo-mir-204,ppa-mir-204,mne-mir-204,sla-mir-204,mmu-mir-204,eca-mir-204b-2,bta-mir-204,cfa-mir-204,efu-mir-204,rno-mir-204,ssc-mir-204,aca-mir-204a-2,chi-mir-204,cgr-mir-204,oha-mir-204-1,xtr-mir-204-2,	hsa-mir-204	ggctacagtctttcttcatgtgactcgtggacTTCCCTTTGTCATCCTATGCCTgagaatatatgaaggagGCTGGGAAGGCAAAGGGACGTtcaattgtcatcactggc	hsa-miR-204-3p	GCTGGGAAGGCAAAGGGACGT	3'	Yes	gp1a	((((.((....(((((...(((((.((((((((((.(((((.((((...............))))))))).)))))))))).)))))...))))).)).)))).................	103	50	-43	29.2048	13.0071	27.0542	7.82539	37.6335	4.93613	60.652	45.746	37.497	16.1266	147.361	19.9469	middle
137	245	gga-miR-205b	gga-miR-205b_L+4	GATCCCCTTCATTCCACCGGAATCTG	26	chr1	-	1223722	1223819	atacactactagggccttcctgatgCCCTTCATTCCACCGGAATCTGtcagtgcagaaaccagatttcagtgaaatgaagcccatcagagaggcagct	1	gga-mir-205b,	gga-mir-205b	atacactactagggccttcctgatgCCCTTCATTCCACCGGAATCTGtcagtgcagaaaccagatttcagtgaaatgaagcccatcagagaggcagct	gga-miR-205b	CCCTTCATTCCACCGGAATCTG	5'	Diff	gp1a	.............((((..((((((..(((((((.(((.((((((((...((......)))))))))).))).)))))))..))))))..))))....	81	49	-39	0	0	0.257937	0.44676	0	0	0	0	0	0	0	0	low
138	246	gga-miR-205b	gga-miR-205b	CCCTTCATTCCACCGGAATCTG	22	806543702	-	25165	25249	gggccttcctgacgCCCTTCATTCCACCGGAATCTGtcagtgcagaaagcaGATTTCAGTGAAATGAAGCCTGTcagagaggcag	1	gga-mir-205b,	gga-mir-205b	atacactactagggccttcctgatgCCCTTCATTCCACCGGAATCTGtcagtgcagaaaccagatttcagtgaaatgaagcccatcagagaggcagct	gga-miR-205b	CCCTTCATTCCACCGGAATCTG	5'	Yes	gp1a	..((((..((((((..(((((((.(((.(((((((((...........))))))))).))).)))))))..))))))..))))..	81	52.9	-39.9	189.894	129.68	112.39	36.4066	400.067	373.797	179.841	100.959	120.699	37.9933	181.322	38.9158	middle
138	247	gga-mir-205b-p3	gga-mir-205b-p3_1ss22AG	GATTTCAGTGAAATGAAGCCCGT	23	806543702	-	25165	25249	gggccttcctgacgCCCTTCATTCCACCGGAATCTGtcagtgcagaaagcaGATTTCAGTGAAATGAAGCCTGTcagagaggcag	1	gga-mir-205b,	gga-mir-205b	atacactactagggccttcctgatgCCCTTCATTCCACCGGAATCTGtcagtgcagaaaccagatttcagtgaaatgaagcccatcagagaggcagct	gga-mir-205b-p3	gatttcagtgaaatgaagcccat	3'	New	gp1a	..((((..((((((..(((((((.(((.(((((((((...........))))))))).))).)))))))..))))))..))))..	81	52.9	-39.9	1.08421	1.87791	1.69792	0.824808	3.21761	1.39722	0.921504	0.798519	1.735	0.926084	0.589291	0.833383	low
139	248	gga-miR-205a	gga-miR-205a_R+1	TCCTTCATTCCACCGGAGTCTGT	23	806614171	-	14469	14563	tccatgggttctgttgTCCTTCATTCCACCGGAGTCTGTctcatacctaaccaGATTTCAGTGGAGTGAAGCACaagagacatggagatgaatca	11	gga-mir-205a,mmu-mir-205,bta-mir-205,cfa-mir-205,eca-mir-205,mdo-mir-205a,oan-mir-205,ssc-mir-205,aca-mir-205a,cgr-mir-205,oha-mir-205a,	gga-mir-205a	gacaatccatgggttctgttgTCCTTCATTCCACCGGAGTCTGtctcgtacctaaccagatttcagtggagtgaagcacaagagacatggagatga	gga-miR-205a	TCCTTCATTCCACCGGAGTCTG	5'	Diff	gp1a	((((((...(((.((((.(((((((((((.((((((((.............)))))))).))))))))))).)))).))))))))).........	86	46.3	-41.3	11907.2	12380.5	12367	18099.6	42152.5	57202.5	1548.5	619.018	855.783	288.358	2395.54	26.5575	high
139	249	mmu-miR-205-3p	mmu-miR-205-3p_R-1_1ss20TA	GATTTCAGTGGAGTGAAGCAC	21	806614171	-	14469	14563	tccatgggttctgttgTCCTTCATTCCACCGGAGTCTGTctcatacctaaccaGATTTCAGTGGAGTGAAGCACaagagacatggagatgaatca	11	gga-mir-205a,mmu-mir-205,bta-mir-205,cfa-mir-205,eca-mir-205,mdo-mir-205a,oan-mir-205,ssc-mir-205,aca-mir-205a,cgr-mir-205,oha-mir-205a,	mmu-mir-205	ctcttgTCCTTCATTCCACCGGAGTCTGtcttatgccaaccaGATTTCAGTGGAGTGAAGCTCAggag	mmu-miR-205-3p	GATTTCAGTGGAGTGAAGCTCA	3'	Diff	gp1a	((((((...(((.((((.(((((((((((.((((((((.............)))))))).))))))))))).)))).))))))))).........	86	46.3	-41.3	33.9648	33.7423	12.8127	9.82814	34.5695	33.3854	7.81448	3.51873	8.43238	4.76744	5.09575	1.12735	middle
140	250	gga-miR-206	gga-miR-206	TGGAATGTAAGGAAGTGTGTGG	22	806614513	-	6626	6701	gagatgacatgcttctttatatccccatatggactaggctgctaTGGAATGTAAGGAAGTGTGTGGtttcagggag	4	gga-mir-206,eca-mir-206-2,cfa-mir-206,mdo-mir-206,	gga-mir-206	gagatgacatgcttctttatatccccatatggattaggctgctaTGGAATGTAAGGAAGTGTGTGGtttcagggag	gga-miR-206	TGGAATGTAAGGAAGTGTGTGG	3'	Yes	gp1a	((((..(((..(((((((((((..(((((.............))))).)))))))))))..)))..))))......	70	44.7	-25.7	0	0	0.750791	0.671454	0.849173	1.47081	0	0	0.179666	0.31119	0.358216	0.506594	low
141	251	tgu-miR-214-5p	tgu-miR-214-5p	TGCCTGTCTACACTTGCTGTGC	22	806626148	+	18870	18988	gggactggctggacggagttgtcatgtgtcTGCCTGTCTACACTTGCTGTGCagaacatcctctcacctgtACAGCAGGCACAGACAGGCAGTcacatgacaacccagcctgaatgaca	30	gga-mir-214,tgu-mir-214,hsa-mir-214,mmu-mir-214,ppy-mir-214,ptr-mir-214,mml-mir-214,ggo-mir-214,ppa-mir-214,mne-mir-214,age-mir-214,sla-mir-214,bta-mir-214,cfa-mir-214,ssc-mir-214,aja-mir-214,eca-mir-214,efu-mir-214,rno-mir-214,mdo-mir-214,oan-mir-214,ssa-mir-214-1,ssa-mir-214-3,ssa-mir-214-2,aca-mir-214,ipu-mir-214,chi-mir-214,cgr-mir-214,xtr-mir-214,ccr-mir-214,	tgu-mir-214	gacggagttgtcatgtgtcTGCCTGTCTACACTTGCTGTGCagaacatcctctcacctgtACAGCAGGCACAGACAGGCAGTcgcatgacaa	tgu-miR-214-5p	TGCCTGTCTACACTTGCTGTGC	5'	Yes	gp1a	......((((((.....(((((((((((.((((((((((...((((((((((((.............))))))))))))...)))))))))).))))))))))))))))).........	104	54.6	-67.6	274.877	34.0688	458.002	99.4436	249.039	44.3799	401.266	173.983	300.807	124.643	330.138	51.4783	middle
141	252	gga-miR-214	gga-miR-214_R+1	ACAGCAGGCACAGACAGGCAGT	22	806626148	+	18870	18988	gggactggctggacggagttgtcatgtgtcTGCCTGTCTACACTTGCTGTGCagaacatcctctcacctgtACAGCAGGCACAGACAGGCAGTcacatgacaacccagcctgaatgaca	30	gga-mir-214,tgu-mir-214,hsa-mir-214,mmu-mir-214,ppy-mir-214,ptr-mir-214,mml-mir-214,ggo-mir-214,ppa-mir-214,mne-mir-214,age-mir-214,sla-mir-214,bta-mir-214,cfa-mir-214,ssc-mir-214,aja-mir-214,eca-mir-214,efu-mir-214,rno-mir-214,mdo-mir-214,oan-mir-214,ssa-mir-214-1,ssa-mir-214-3,ssa-mir-214-2,aca-mir-214,ipu-mir-214,chi-mir-214,cgr-mir-214,xtr-mir-214,ccr-mir-214,	gga-mir-214	ggactggctggacggagttgtcatgtgtctgcctgtctacacttgctgtgcagaacatcctctcacctgtACAGCAGGCACAGACAGGCAGtcacatgacaacccagcct	gga-miR-214	ACAGCAGGCACAGACAGGCAG	3'	Diff	gp1a	......((((((.....(((((((((((.((((((((((...((((((((((((.............))))))))))))...)))))))))).))))))))))))))))).........	104	54.6	-67.6	41688.1	17397.3	40398.7	15821.9	70468.3	30242.7	15120	4471.41	12445.6	5474.39	24085.7	4925.01	high
142	253	gga-miR-215-5p	gga-miR-215-5p_R+1	ATGACCTATGAATTGACAGACT	22	806611280	+	33800	33903	tcagtaagaactggtgcccaggaaaATGACCTATGAATTGACAGACTgctttcaaaatttgcctgtcatttctgtaggccaatattctgcgcgcttttcctact	2	gga-mir-215,tgu-mir-215,	gga-mir-215	tcagtaagaactggtgtccaggaaaATGACCTATGAATTGACAGACtgctttcaaaatgtgCCTGTCATTTCTATAGGCCAATAttctgtgcacttttcctactt	gga-miR-215-5p	ATGACCTATGAATTGACAGAC	5'	Diff	gp1a	..((((.(((..(((((.(((((...((.((((((((.((((((...((...........)))))))).))).))))).))...))))).))))).))).))))	102	42.3	-33.3	31.2889	10.8126	40.2409	16.2693	26.32	13.3059	237.702	343.94	144.397	120.852	61.809	52.409	middle
143	254	gga-miR-216b	gga-miR-216b	AAATCTCTGCAGGCAAATGTGA	22	806599064	-	24890	24978	aagtcgcagactgggAAATCTCTGCAGGCAAATGTGAtgtctttatagcaatctcacaattacctgtagagattctacaatctggcatc	2	gga-mir-216b,aca-mir-216b,	gga-mir-216b	gagtcacagactgggAAATCTCTGCAGGCAAATGTGAtgtctttatagcaatctcacaattacctgtagagattctacaatctggcatc	gga-miR-216b	AAATCTCTGCAGGCAAATGTGA	5'	Yes	gp1a	......((((.((((.((((((((((((.((.(((((((.((....))))...))))).)).)))))))))))))).)).)))).....	78	41.6	-30.5	0.271052	0.469477	0	0	0	0	0	0	0	0	0	0	low
144	255	gga-miR-216a	gga-miR-216a_R+1	TAATCTCAGCTGGCAACTGTGA	22	806599064	-	19750	19858	ggatggctgtgaattggctTAATCTCAGCTGGCAACTGTGAgcagttaataattctctcacagtggtatctgggattatgctaaacacagcaatttctttgctctaatg	16	gga-mir-216a,tgu-mir-216a,hsa-mir-216a,ggo-mir-216,ppa-mir-216,lca-mir-216,mmu-mir-216a,ppy-mir-216a,mml-mir-216a,cfa-mir-216a,mdo-mir-216,ssc-mir-216-1,ssc-mir-216-2,aca-mir-216a,oha-mir-216,xtr-mir-216,	gga-mir-216a	gatggctgtgaattggctTAATCTCAGCTGGCAACTGTGagcagttaataattctcacagtggtatctgggattatgctaaacacagcaatttctttgctctaatg	gga-miR-216a	TAATCTCAGCTGGCAACTGTG	5'	Diff	gp1a	(((..((((((..(((((.(((((((((...((.((((((((.((.........)))))))))).))..))))))))).))))).))))))...)))............	97	41.3	-41.8	0.763302	1.32208	0	0	0.849173	1.47081	0	0	0	0	0.358216	0.506594	low
145	256	gga-miR-216c	gga-miR-216c_1ss21GA	ATCTCTACAGGTAATTGTGAAA	22	806599064	+	24892	24977	tgccagattgtagaATCTCTACAGGTAATTGTGAGAttgctataaagacaTCACATTTGCCTGCAGAGATTTcccagtctgcgact	2	gga-mir-216c,mmu-mir-216c,	gga-mir-216c	tgccagattgtagaATCTCTACAGGTAATTGTGAGAttgctataaagacatcacatttgcctgcagagatttcccagtctgtgact	gga-miR-216c	ATCTCTACAGGTAATTGTGAGA	5'	Diff	gp1a	((.(((((((..((((((((.(((((((.(((((..((........))..))))).))))))).))))))))..)))))))))...	83	41.9	-37.5	0.271052	0.469477	0.515874	0.893521	0	0	0.485545	0.840988	0.693703	0.337699	0	0	low
145	257	gga-mir-216c-p3	gga-mir-216c-p3	TCACATTTGCCTGCAGAGATTT	22	806599064	+	24892	24977	tgccagattgtagaATCTCTACAGGTAATTGTGAGAttgctataaagacaTCACATTTGCCTGCAGAGATTTcccagtctgcgact	2	gga-mir-216c,mmu-mir-216c,	gga-mir-216c	tgccagattgtagaATCTCTACAGGTAATTGTGAGAttgctataaagacatcacatttgcctgcagagatttcccagtctgtgact	gga-mir-216c-p3	tcacatttgcctgcagagattt	3'	New	gp1a	((.(((((((..((((((((.(((((((.(((((..((........))..))))).))))))).))))))))..)))))))))...	83	41.9	-37.5	10.562	2.90337	11.6193	2.27953	8.04495	1.44388	12.1375	3.09691	16.7197	4.88804	14.7212	2.48446	middle
146	258	gga-miR-217-5p	gga-miR-217-5p_R-2	TACTGCATCAGGAACTGATTGG	22	806599064	-	16926	17036	aaagccactgcagagtttttgatgtcgcagaTACTGCATCAGGAACTGATTGGATAATAATCAGTCACCatcagttcctaatgcattgccttcagcatctaaacaagcatc	19	gga-mir-217,tgu-mir-217,hsa-mir-217,ggo-mir-217,ppa-mir-217,bta-mir-217,eca-mir-217,ppy-mir-217,ptr-mir-217,mml-mir-217b,cfa-mir-217,mdo-mir-217,oan-mir-217,ssc-mir-217-1,ssc-mir-217-2,aca-mir-217,chi-mir-217,oha-mir-217,xtr-mir-217,	gga-mir-217	aaagtcactgcagagttcttgatgtcgcagaTACTGCATCAGGAACTGATTGGATaataatcagtcaCCATCAGTTCCTAATGCATTGCCttcagcatctaaacaag	gga-miR-217-5p	TACTGCATCAGGAACTGATTGGAT	5'	Diff	gp1a	........(((...((((..(((((.((((....(((((.((((((((((..(((........)))...)))))))))).))))))))).....))))).))))..)))..	101	41.4	-32.8	0	0	0	0	0	0	0	0	0	0	0.716433	1.01319	low
146	259	gga-mir-217-p3	gga-mir-217-p3_2ss14TA18CG	GGATAATAATCAGACACG	18	806599064	-	16926	17036	aaagccactgcagagtttttgatgtcgcagaTACTGCATCAGGAACTGATTGGATAATAATCAGTCACCatcagttcctaatgcattgccttcagcatctaaacaagcatc	19	gga-mir-217,tgu-mir-217,hsa-mir-217,ggo-mir-217,ppa-mir-217,bta-mir-217,eca-mir-217,ppy-mir-217,ptr-mir-217,mml-mir-217b,cfa-mir-217,mdo-mir-217,oan-mir-217,ssc-mir-217-1,ssc-mir-217-2,aca-mir-217,chi-mir-217,oha-mir-217,xtr-mir-217,	gga-mir-217	aaagtcactgcagagttcttgatgtcgcagaTACTGCATCAGGAACTGATTGGATaataatcagtcaCCATCAGTTCCTAATGCATTGCCttcagcatctaaacaag	gga-mir-217-p3	GGATaataatcagtcaCC	3'	New	gp1a	........(((...((((..(((((.((((....(((((.((((((((((..(((........)))...)))))))))).))))))))).....))))).))))..)))..	101	41.4	-32.8	0	0	0	0	0	0	0	0	0.186279	0.322645	0	0	low
147	260	gga-miR-218-5p	gga-miR-218-5p	TTGTGCTTGATCTAACCATGT	21	806563993	+	142661	142791	ctgttcatggggttttcctTTGTGCTTGATCTAACCATGTggtagaacaatacaaattgAACATGGTTCTGTCAAGCACCatggaaggctgcatactccctgccgcatggcatgctgggatacttctgctg	6	gga-mir-218-2,tgu-mir-218-2,oan-mir-218-2,dre-mir-218a-2,aca-mir-218-2,xtr-mir-218-2,	gga-mir-218-2	ggggttttcctTTGTGCTTGATCTAACCATGTggtagaacaatacaaattgaaCATGGTTCTGTCAAGCACCATGgaaggctgcatactccctgc	gga-miR-218-5p	TTGTGCTTGATCTAACCATGT	5'	Yes	gp1a	......(((..(..((((...(((((((((..((((((((....................))))))))..)))))))))...))))..)..)))..((((((((....))))....))))...........	88	47.3	-44	363.517	41.2472	535.114	277.366	297.424	46.6198	528.715	107.256	515.582	295.658	333.356	61.095	middle
147	261	gga-miR-218-3p	gga-miR-218-3p_L+2R-3	AACATGGTTCTGTCAAGCACC	21	806563993	+	142661	142791	ctgttcatggggttttcctTTGTGCTTGATCTAACCATGTggtagaacaatacaaattgAACATGGTTCTGTCAAGCACCatggaaggctgcatactccctgccgcatggcatgctgggatacttctgctg	6	gga-mir-218-2,tgu-mir-218-2,oan-mir-218-2,dre-mir-218a-2,aca-mir-218-2,xtr-mir-218-2,	gga-mir-218-2	ggggttttcctTTGTGCTTGATCTAACCATGTggtagaacaatacaaattgaaCATGGTTCTGTCAAGCACCATGgaaggctgcatactccctgc	gga-miR-218-3p	CATGGTTCTGTCAAGCACCATG	3'	Diff	gp1a	......(((..(..((((...(((((((((..((((((((....................))))))))..)))))))))...))))..)..)))..((((((((....))))....))))...........	88	47.3	-44	0.271052	0.469477	0.546672	0.583284	0.380275	0.658655	0.117477	0.203476	0.331065	0.0981712	0.179108	0.253297	low
148	262	gga-miR-218-5p	gga-miR-218-5p	TTGTGCTTGATCTAACCATGT	21	806592127	+	7143	7270	tgataatgtagcgagattttctgTTGTGCTTGATCTAACCATGTggttgtgaggtatgagtaAAACATGGTTCTGTCAAGCACcatggaacgtcacgcagctttctacagcatggcatgctgctgagg	24	gga-mir-218-1,tgu-mir-218-1,hsa-mir-218-1,ppy-mir-218-1,ptr-mir-218-1,ggo-mir-218,ppa-mir-218-1,age-mir-218,lla-mir-218-1,sla-mir-218-1,mmu-mir-218-1,bta-mir-218-1,mml-mir-218-1,efu-mir-218a,rno-mir-218a-1,mdo-mir-218-1,oan-mir-218-1,ssc-mir-218-1,ssc-mir-218-2,aca-mir-218-1,oha-mir-218-1,xtr-mir-218-1,mne-mir-218-1,lca-mir-218,	gga-mir-218-1	tgataatgtagcgagattttctgTTGTGCTTGATCTAACCATGTggttgtgaggtatgagtaaaaCATGGTTCTGTCAAGCACCATGgaacgtcacgcagctttctaca	gga-miR-218-5p	TTGTGCTTGATCTAACCATGT	5'	Yes	gp1a	..........(((.((..(((..(.(((((((((..((((((((....................))))))))..))))))))).)..)))..)).)))....(((..((((((...))))))..))).	88	45.3	-43.9	363.517	41.2472	535.114	277.366	297.424	46.6198	528.715	107.256	515.582	295.658	333.356	61.095	middle
148	263	tgu-miR-218-3p	tgu-miR-218-3p	AAACATGGTTCTGTCAAGCAC	21	806592127	+	7143	7270	tgataatgtagcgagattttctgTTGTGCTTGATCTAACCATGTggttgtgaggtatgagtaAAACATGGTTCTGTCAAGCACcatggaacgtcacgcagctttctacagcatggcatgctgctgagg	24	gga-mir-218-1,tgu-mir-218-1,hsa-mir-218-1,ppy-mir-218-1,ptr-mir-218-1,ggo-mir-218,ppa-mir-218-1,age-mir-218,lla-mir-218-1,sla-mir-218-1,mmu-mir-218-1,bta-mir-218-1,mml-mir-218-1,efu-mir-218a,rno-mir-218a-1,mdo-mir-218-1,oan-mir-218-1,ssc-mir-218-1,ssc-mir-218-2,aca-mir-218-1,oha-mir-218-1,xtr-mir-218-1,mne-mir-218-1,lca-mir-218,	tgu-mir-218-1	agattttctgTTGTGCTTGATCTAACCATGTggttgtgaggtatgagtaAAACATGGTTCTGTCAAGCACcatggaacgtcacgcagctttctacagcatggcaagctgct	tgu-miR-218-3p	AAACATGGTTCTGTCAAGCAC	3'	Yes	gp1a	..........(((.((..(((..(.(((((((((..((((((((....................))))))))..))))))))).)..)))..)).)))....(((..((((((...))))))..))).	88	45.3	-43.9	0.923756	0.835417	1.95955	1.78172	4.36027	4.04327	1.49058	1.37505	1.52046	1.14443	4.7895	3.22722	low
149	264	gga-miR-219a	gga-miR-219a_R+2	TGATTGTCCAAACGCAATTCTTG	23	chr17	+	4948488	4948572	ctctgctccTGATTGTCCAAACGCAATTCTtgtgcgctggagccgtacgaaccaagaattgtgtctggacatctgtagcagagat	49	gga-mir-219a,tgu-mir-219a,hsa-mir-219a-2,eca-mir-219-2,ppy-mir-219-2,mml-mir-219-2,hsa-mir-219a-1,ggo-mir-219,mmu-mir-219a-2,mmu-mir-219a-1,bta-mir-219-1,eca-mir-219-1,ppy-mir-219-1,ptr-mir-219-2,ptr-mir-219-1,mml-mir-219-1,cfa-mir-219-2,cfa-mir-219-1,efu-mir-219,rno-mir-219a-2,rno-mir-219a-1,mdo-mir-219-1,mdo-mir-219-2,oan-mir-219,ssa-mir-219a-2,ssa-mir-219c-2,ssa-mir-219a-1,ssa-mir-219c-1,ssa-m…	gga-mir-219a	ctctgctccTGATTGTCCAAACGCAATTCTtgtgcgctggagccgtacgaaccaagaattgtgtctggacatctgtagcagagat	gga-miR-219a	TGATTGTCCAAACGCAATTCT	5'	Diff	gp1a	(((((((...((.((((((.(((((((((((((((((....).))))).....))))))))))).))))))))...)))))))..	83	49.4	-39.2	0.75816	0.0972845	0.389498	0.11644	1.09191	1.2608	0.161848	0.280329	0.160822	0.149725	0.0895541	0.126649	low
150	265	gga-miR-221-5p	gga-miR-221-5p_L-1R-4	ACCTGGCATACAATGTAGATTT	22	806582107	-	32933	33032	gactgtccaggtttggggcatgaACCTGGCATACAATGTAGATTTctgtgtttgttaagcaacAGCTACATTGTCTGCTGGGTTTCcagctgcctggaaa	24	gga-mir-221,tgu-mir-221,hsa-mir-221,ppy-mir-221,mml-mir-221,ggo-mir-221,ppa-mir-221,mmu-mir-221,bta-mir-221,chi-mir-221,oar-mir-221,eca-mir-221,ptr-mir-221,cfa-mir-221,rno-mir-221,mdo-mir-221,oan-mir-221,ssc-mir-221,aca-mir-221,ipu-mir-221-1,cgr-mir-221,tch-mir-221,tni-mir-221,pol-mir-221,	gga-mir-221	gactgtccaggtttggggcatgAACCTGGCATACAATGTAGATTTCTGTgtttgttaagcaacAGCTACATTGTCTGCTGGGTTTCcagctgcctggaa	gga-miR-221-5p	AACCTGGCATACAATGTAGATTTCTGT	5'	Diff	gp1a	.....(((((((....((...(((((..(((.(((((((((....((((((((...)))).))))))))))))).)))..)))))))....)))))))..	93	47	-43	608.463	55.8183	451.066	95.0939	608.41	89.4036	706.901	331.844	1008.56	574.798	392.168	74.5809	middle
150	266	gga-miR-221-3p	gga-miR-221-3p	AGCTACATTGTCTGCTGGGTTTC	23	806582107	-	32933	33032	gactgtccaggtttggggcatgaACCTGGCATACAATGTAGATTTctgtgtttgttaagcaacAGCTACATTGTCTGCTGGGTTTCcagctgcctggaaa	24	gga-mir-221,tgu-mir-221,hsa-mir-221,ppy-mir-221,mml-mir-221,ggo-mir-221,ppa-mir-221,mmu-mir-221,bta-mir-221,chi-mir-221,oar-mir-221,eca-mir-221,ptr-mir-221,cfa-mir-221,rno-mir-221,mdo-mir-221,oan-mir-221,ssc-mir-221,aca-mir-221,ipu-mir-221-1,cgr-mir-221,tch-mir-221,tni-mir-221,pol-mir-221,	gga-mir-221	gactgtccaggtttggggcatgAACCTGGCATACAATGTAGATTTCTGTgtttgttaagcaacAGCTACATTGTCTGCTGGGTTTCcagctgcctggaa	gga-miR-221-3p	AGCTACATTGTCTGCTGGGTTTC	3'	Yes	gp1a	.....(((((((....((...(((((..(((.(((((((((....((((((((...)))).))))))))))))).)))..)))))))....)))))))..	93	47	-43	15540.3	3593.69	17951.6	2115.91	13749.3	2253.11	30204.7	6000.44	25204.3	7334.45	30642.8	883.843	high
151	267	gga-miR-222b-3p	gga-miR-222b-3p	AGCTACATCTGATTACTGGGTCAC	24	chr4	+	2147533	2147643	gagacacggtgcccttggcTGCTCAGTAGTCAGTGTAGGATCTGTccgacagtctcactaacAGCTACATCTGATTACTGGGTCACcaaaggaccaccaccgcgctgcatg	16	gga-mir-222b,oan-mir-222b-1,oan-mir-222b-2,ssc-mir-222,ssa-mir-222b,ssa-mir-222a-1,ssa-mir-222a-2,dre-mir-222b,dre-mir-222a,aca-mir-222a,oha-mir-222b,xtr-mir-222,ola-mir-222,tni-mir-222,fru-mir-222,age-mir-222,	gga-mir-222b	gagacacggtgcccttggcTGCTCAGTAGTCAGTGTAGGATCTGTccgacagtctcactaacAGCTACATCTGATTACTGGGTCACcaaaggaccaccaccgcgctgcatg	gga-miR-222b-3p	AGCTACATCTGATTACTGGGTCAC	3'	Yes	gp1a	.((...(((((((.((((..((((((((((((((((((...((((...............))))))))).)))))))))))))..)))).)).....)))))..)).....	105	55	-39.5	55.6864	29.1479	69.5503	46.5451	72.1155	49.6962	120.801	87.786	535.556	813.403	89.2988	71.2843	middle
152	268	tgu-miR-222-5p	tgu-miR-222-5p_R+1	CGCTCAGTAGTCAGTGTAGATTC	23	806582107	-	33451	33548	tgtagctgctcatcaatCGCTCAGTAGTCAGTGTAGATTCtgtctttacaatcagcAGCTACATCTGGCTACTGGGTCTctgatgacatctcctatct	16	gga-mir-222a,tgu-mir-222-1,tgu-mir-222-2,cfa-mir-222,mdo-mir-222a,ssc-mir-222,ssa-mir-222a-2,ssa-mir-222a-1,ssa-mir-222b,aca-mir-222a,ipu-mir-222a,oha-mir-222a,xtr-mir-222,tch-mir-222,tni-mir-222,fru-mir-222,	tgu-mir-222-1	tCGCTCAGTAGTCAGTGTAGATTctgtctttacaatcagcAGCTACATCTGGCTACTGGGTCTCtgatgacatc	tgu-miR-222-5p	CGCTCAGTAGTCAGTGTAGATT	5'	Diff	gp1a	...((.((.((((((...((((((((((((((((((...(((..........)))...))))).)))))))))))))...)))))))).)).......	88	44.9	-36.7	88.1736	7.84199	57.3467	18.9943	63.2561	19.5564	100.164	51.4069	134.241	30.8437	70.3819	7.86296	middle
152	269	gga-miR-222a	gga-miR-222a_R-1	AGCTACATCTGGCTACTGGGTCT	23	806582107	-	33451	33548	tgtagctgctcatcaatCGCTCAGTAGTCAGTGTAGATTCtgtctttacaatcagcAGCTACATCTGGCTACTGGGTCTctgatgacatctcctatct	16	gga-mir-222a,tgu-mir-222-1,tgu-mir-222-2,cfa-mir-222,mdo-mir-222a,ssc-mir-222,ssa-mir-222a-2,ssa-mir-222a-1,ssa-mir-222b,aca-mir-222a,ipu-mir-222a,oha-mir-222a,xtr-mir-222,tch-mir-222,tni-mir-222,fru-mir-222,	gga-mir-222a	tgtagttgcccatcaatcgctcagtagtcagtgtagattctgtctttacaatcagcAGCTACATCTGGCTACTGGGTCTCtgatgacatctcatatct	gga-miR-222a	AGCTACATCTGGCTACTGGGTCTC	3'	Diff	gp1a	...((.((.((((((...((((((((((((((((((...(((..........)))...))))).)))))))))))))...)))))))).)).......	88	44.9	-36.7	7411.86	1695.63	6731.99	714.894	7129.8	2654.53	12992.9	4535.22	10630.2	2550.25	16686.8	496.014	high
153	270	gga-mir-223-p5	gga-mir-223-p5_1ss23TC	CGTGTATTTGACAAGCTGAGTTC	23	806554092	-	6613	6712	ctgcagtgcagcactgCGTGTATTTGACAAGCTGAGTTCgacactcagtttggcagagTGTCAGTTTGTCAAATACCCCAAgtgaggcacttgctgagca	4	gga-mir-223,tgu-mir-223,xtr-mir-223,xla-mir-223,	gga-mir-223	ctgcagtgcagcactgcgtgtatttgacaagctgagtttgacactcagtctggcagagTGTCAGTTTGTCAAATACCCCaagtgaggcacttgctgagca	gga-mir-223-p5	cgtgtatttgacaagctgagttt	5'	New	gp1a	..(((((((..((((....((((((((((((((......(((((((.(.....).)))))))))))))))))))))....))))..))))).))......	92	50	-43.2	16.623	8.08269	13.6179	4.28223	21.1005	8.46365	46.0966	22.8512	70.4128	76.4684	33.5795	27.4874	middle
153	271	gga-miR-223	gga-miR-223_R+2	TGTCAGTTTGTCAAATACCCCAT	23	806554092	-	6613	6712	ctgcagtgcagcactgCGTGTATTTGACAAGCTGAGTTCgacactcagtttggcagagTGTCAGTTTGTCAAATACCCCAAgtgaggcacttgctgagca	4	gga-mir-223,tgu-mir-223,xtr-mir-223,xla-mir-223,	gga-mir-223	ctgcagtgcagcactgcgtgtatttgacaagctgagtttgacactcagtctggcagagTGTCAGTTTGTCAAATACCCCaagtgaggcacttgctgagca	gga-miR-223	TGTCAGTTTGTCAAATACCCC	3'	Diff	gp1a	..(((((((..((((....((((((((((((((......(((((((.(.....).)))))))))))))))))))))....))))..))))).))......	92	50	-43.2	2162.32	861.995	1814.43	381.12	1827.32	478.478	2556.05	736.377	4790.3	5009.81	1896.68	1328.9	high
154	272	gga-miR-301a-5p	gga-miR-301a-5p_L+2	GCTCTGACAATGTTGCACTACT	22	806567424	+	2975	3068	tggctgctggtatcgctgGCTCTGACAATGTTGCACTACTgtctgcacaaataaagCAGTGCAATAATATTGTCAAAGCatttggttccagtcc	3	gga-mir-301a,aca-mir-301b,oha-mir-301b,	gga-mir-301a	tggctgctggtatcgctggcTCTGACAATGTTGCACTACTgtctgcacaaataaagCAGTGCAATAATATTGTCAAAGCATttggttccagtc	gga-miR-301a-5p	TCTGACAATGTTGCACTACT	5'	Diff	gp1a	.((..(((((.((((...(((.(((((((((((((((.((..............)).))))))...))))))))).)))...)))).)))))))	93	44.7	-31.8	2.43766	0.146852	2.81429	2.92868	2.81761	3.57923	11.2968	7.78197	11.3123	2.83691	16.824	4.54221	middle
154	273	gga-miR-301a-3p	gga-miR-301a-3p_R-2	CAGTGCAATAATATTGTCAAAGC	23	806567424	+	2975	3068	tggctgctggtatcgctgGCTCTGACAATGTTGCACTACTgtctgcacaaataaagCAGTGCAATAATATTGTCAAAGCatttggttccagtcc	3	gga-mir-301a,aca-mir-301b,oha-mir-301b,	gga-mir-301a	tggctgctggtatcgctggcTCTGACAATGTTGCACTACTgtctgcacaaataaagCAGTGCAATAATATTGTCAAAGCATttggttccagtc	gga-miR-301a-3p	CAGTGCAATAATATTGTCAAAGCAT	3'	Diff	gp1a	.((..(((((.((((...(((.(((((((((((((((.((..............)).))))))...))))))))).)))...)))).)))))))	93	44.7	-31.8	59.9448	51.0558	99.6375	63.6644	80.5115	21.0085	49.1498	24.9127	80.3462	77.6958	9.96043	0.914717	middle
155	274	gga-miR-301b-5p	gga-miR-301b-5p	GCTCTGACTTTATTGCACTACT	22	806575436	+	3579	3667	ttgctgctaacgaatGCTCTGACTTTATTGCACTACTgtactttacagctagCAGTGCAATAGTATTGTCAAAGCatctgaaagcagag	16	gga-mir-301b,tgu-mir-301,hsa-mir-301a,eca-mir-301a,mml-mir-301a,mmu-mir-301a,bta-mir-301a,ptr-mir-301a,mdo-mir-301,chi-mir-301a,cfa-mir-301a,ssc-mir-301,ssa-mir-301d,ipu-mir-301a,cgr-mir-301a,xtr-mir-301-1,	gga-mir-301b	gttgctgctaacgaatGCTCTGACTTTATTGCACTACTgtacttcacagctagCAGTGCAATAGTATTGTCAAAGCATctgaaagcagag	gga-miR-301b-5p	GCTCTGACTTTATTGCACTACT	5'	Yes	gp1a	...(((((..(..(((((.((((.((((((((((.(((((...))))).....))))))))))....)))).)))))..)..)))))..	84	40.4	-30.8	48.3243	22.8581	44.0368	12.4273	49.8794	7.37802	62.0004	9.01722	62.5638	24.7069	66.2337	8.66352	middle
155	275	gga-miR-301b-3p	gga-miR-301b-3p_R-2	CAGTGCAATAGTATTGTCAAAGC	23	806575436	+	3579	3667	ttgctgctaacgaatGCTCTGACTTTATTGCACTACTgtactttacagctagCAGTGCAATAGTATTGTCAAAGCatctgaaagcagag	16	gga-mir-301b,tgu-mir-301,hsa-mir-301a,eca-mir-301a,mml-mir-301a,mmu-mir-301a,bta-mir-301a,ptr-mir-301a,mdo-mir-301,chi-mir-301a,cfa-mir-301a,ssc-mir-301,ssa-mir-301d,ipu-mir-301a,cgr-mir-301a,xtr-mir-301-1,	gga-mir-301b	gttgctgctaacgaatGCTCTGACTTTATTGCACTACTgtacttcacagctagCAGTGCAATAGTATTGTCAAAGCATctgaaagcagag	gga-miR-301b-3p	CAGTGCAATAGTATTGTCAAAGCAT	3'	Diff	gp1a	...(((((..(..(((((.((((.((((((((((.(((((...))))).....))))))))))....)))).)))))..)..)))))..	84	40.4	-30.8	1359.08	758.079	1683.84	818.155	1243.39	359.111	716.84	296.18	884.487	421.174	139.517	53.9645	middle
156	276	gga-miR-302b-5p	gga-miR-302b-5p_L-2	TTTAACATGGAGGTGCTTTCT	21	806573741	+	8932	9006	cccttttacTTTAACATGGAGGTGCTTTCTgtgatttaaaaaaagTAAGTGCTTCCATGTTTTAGTagaggtgaa	6	gga-mir-302b,bta-mir-302b,eca-mir-302b,cfa-mir-302b,oan-mir-302-2,aca-mir-302b,	gga-mir-302b	cccttttACTTTAACATGGAGGTGCTTTCTgtgattttacaaaagTAAGTGCTTCCATGTTTTAGTAGaggt	gga-miR-302b-5p	ACTTTAACATGGAGGTGCTTTCT	5'	Diff	gp1a	..((((((((..((((((((((..(((.((.............)).)))..))))))))))..))))))))....	69	34.7	-30.4	0.381651	0.661039	0.431257	0.74696	0	0	0.477726	0.413889	0.731889	0.634145	0	0	low
156	277	gga-miR-302b-3p	gga-miR-302b-3p_R-2	TAAGTGCTTCCATGTTTTAGT	21	806573741	+	8932	9006	cccttttacTTTAACATGGAGGTGCTTTCTgtgatttaaaaaaagTAAGTGCTTCCATGTTTTAGTagaggtgaa	6	gga-mir-302b,bta-mir-302b,eca-mir-302b,cfa-mir-302b,oan-mir-302-2,aca-mir-302b,	gga-mir-302b	cccttttACTTTAACATGGAGGTGCTTTCTgtgattttacaaaagTAAGTGCTTCCATGTTTTAGTAGaggt	gga-miR-302b-3p	TAAGTGCTTCCATGTTTTAGTAG	3'	Diff	gp1a	..((((((((..((((((((((..(((.((.............)).)))..))))))))))..))))))))....	69	34.7	-30.4	1.63176	1.47275	0.431257	0.74696	0.267982	0.464158	0.595203	0.541069	1.02477	0.280616	0.294645	0.416691	low
157	278	gga-mir-302d-p5	gga-mir-302d-p5	ACTTTAACATGGAGGTACTTGC	22	806573741	+	9698	9766	cctctACTTTAACATGGAGGTACTTGCtggatgcttgaaaaagTAAGTGCTTCCATGTTTTAGTtgtgg	1	gga-mir-302d,	gga-mir-302d	cctcaactttaacatggaggtacttgctggacacctgaaaaagTAAGTGCTTCCATGTTTTAGTTGtgg	gga-mir-302d-p5	actttaacatggaggtacttgc	5'	New	gp1a	((...(((..((((((((((((((((((.............))))))))))))))))))..)))...))	69	40.6	-30.9	0.271052	0.469477	0	0	0	0	0	0	0	0	0	0	low
157	279	gga-miR-302d	gga-miR-302d_R-2	TAAGTGCTTCCATGTTTTAGT	21	806573741	+	9698	9766	cctctACTTTAACATGGAGGTACTTGCtggatgcttgaaaaagTAAGTGCTTCCATGTTTTAGTtgtgg	1	gga-mir-302d,	gga-mir-302d	cctcaactttaacatggaggtacttgctggacacctgaaaaagTAAGTGCTTCCATGTTTTAGTTGtgg	gga-miR-302d	TAAGTGCTTCCATGTTTTAGTTG	3'	Diff	gp1a	((...(((..((((((((((((((((((.............))))))))))))))))))..)))...))	69	40.6	-30.9	1.63176	1.47275	0.431257	0.74696	0.267982	0.464158	0.595203	0.541069	1.02477	0.280616	0.294645	0.416691	low
158	280	gga-miR-302c-3p	gga-miR-302c-3p_L-2R+1	AGTGCTTCCATGTTTCAGTGGT	22	806573741	+	9190	9250	cgctttaacatggaggtacctgctgcctaaaaaagtaAGTGCTTCCATGTTTCAGTGGTgg	1	gga-mir-302c,	gga-mir-302c	cctccgcTTTAACATGGAGGTACCTGCTGcctacaaaagTAAGTGCTTCCATGTTTCAGTGGtgg	gga-miR-302c-3p	TAAGTGCTTCCATGTTTCAGTGG	3'	Diff	gp1a	((((..(((((((((((((.((((.........)))).)))))))))))))..))))....	57	45.9	-27.4	0.271052	0.469477	0	0	0	0	0	0	0	0	0	0	low
159	281	gga-miR-365b-5p	gga-miR-365b-5p_R+1	AGGATTTTTAGGGGCATTATGAC	23	806625917	+	6319	6428	cacagaagaatactgcaagagcaataAGGATTTTTAGGGGCATTATGATagtgtaatggaaacacatctgcccccaaaagtccctcattttccctgcggtaaagagccat	1	gga-mir-365b,	gga-mir-365b	cacagaagaatactgcaagagcaataAGGATTTTTAGGGGCATTATGAtagtgtaatggaaacacatctgcccccaaaagtccctcattttccctgcggtaaagagccat	gga-miR-365b-5p	AGGATTTTTAGGGGCATTATGA	5'	Diff	gp1a	..........(((((((.(((......((((((((.((((((....(((.((((.......))))))))))))).))))))))......)))..))))))).........	91	42.7	-33.4	0.381651	0.661039	0	0	0	0	0	0	0.520651	0.562737	0	0	low
160	282	gga-miR-365-2-5p	gga-miR-365-2-5p_L-1R+1	AGGGACTTTCAGGGGCAGCTGTG	23	806590096	-	14248	14352	gactgagcggcagcaagaaaaatgAGGGACTTTCAGGGGCAGCTGTGttttactaacccagtcaTAATGCCCCTAAAAATCCTTATtgttcttgcaatggtcaac	17	gga-mir-365-2,tgu-mir-365-2,eca-mir-365-1,rno-mir-365,oan-mir-365-2,ssc-mir-365-2,ssa-mir-365-1,dre-mir-365-2,dre-mir-365-3,aca-mir-365,ipu-mir-365-2,ipu-mir-365-1,oha-mir-365a-2,tch-mir-365b,ccr-mir-365,tni-mir-365,fru-mir-365,	gga-mir-365-2	ggcagcaagaaaaatGAGGGACTTTCAGGGGCAGCTGTgttttactaacccagtcaTAATGCCCCTAAAAATCCTTATtgttcttgcaatggtcaa	gga-miR-365-2-5p	GAGGGACTTTCAGGGGCAGCTGT	5'	Diff	gp1a	...(((.((...(((((((.((((((((..(((.(((((((((((.(((.....))).)))).....))))))))))..)))))))).)))))))..)).)))..	100	44.8	-40.5	48.5236	49.7506	14.6685	2.75166	76.6861	63.9089	35.3063	18.823	20.0765	13.837	58.804	18.1575	middle
160	283	gga-miR-365-3p	gga-miR-365-3p	TAATGCCCCTAAAAATCCTTAT	22	806590096	-	14248	14352	gactgagcggcagcaagaaaaatgAGGGACTTTCAGGGGCAGCTGTGttttactaacccagtcaTAATGCCCCTAAAAATCCTTATtgttcttgcaatggtcaac	17	gga-mir-365-2,tgu-mir-365-2,eca-mir-365-1,rno-mir-365,oan-mir-365-2,ssc-mir-365-2,ssa-mir-365-1,dre-mir-365-2,dre-mir-365-3,aca-mir-365,ipu-mir-365-2,ipu-mir-365-1,oha-mir-365a-2,tch-mir-365b,ccr-mir-365,tni-mir-365,fru-mir-365,	gga-mir-365-2	ggcagcaagaaaaatGAGGGACTTTCAGGGGCAGCTGTgttttactaacccagtcaTAATGCCCCTAAAAATCCTTATtgttcttgcaatggtcaa	gga-miR-365-3p	TAATGCCCCTAAAAATCCTTAT	3'	Yes	gp1a	...(((.((...(((((((.((((((((..(((.(((((((((((.(((.....))).)))).....))))))))))..)))))))).)))))))..)).)))..	100	44.8	-40.5	329.831	99.6252	434.772	254.084	374.806	235.164	1111.39	709.009	702.77	284.481	1027.76	4.10986	middle
161	284	gga-miR-365-1-5p	gga-miR-365-1-5p_L-1R+1	AGGGACTTTTGGGGGCAGATGTG	23	806625917	-	6326	6420	ttaccgcagggaaaatgAGGGACTTTTGGGGGCAGATGTGtttccattacactatcaTAATGCCCCTAAAAATCCTTATtgctcttgcagtattc	19	gga-mir-365-1,tgu-mir-365-1,hsa-mir-365a,eca-mir-365-2,ppy-mir-365-1,mml-mir-365-1,cfa-mir-365-1,mmu-mir-365-1,bta-mir-365-1,ptr-mir-365-1,efu-mir-365-1,mdo-mir-365,oan-mir-365-1,ssc-mir-365-1,ggo-mir-365a,dre-mir-365-1,cgr-mir-365,oha-mir-365a-1,xtr-mir-365-1,	gga-mir-365-1	cgcagggaaaatGAGGGACTTTTGGGGGCAGATGTgtttccattacactatcaTAATGCCCCTAAAAATCCTTATtgctcttgca	gga-miR-365-1-5p	GAGGGACTTTTGGGGGCAGATGT	5'	Diff	gp1a	.(((.((((((..((((((((..((((((((((((((((((.......)))).)))....))))))))))).))))))))..)))))).)))...	91	42.1	-39.3	18.0934	13.8608	9.725	3.49652	21.9952	13.4177	13.9606	8.03602	11.1696	6.71502	10.6193	13.3513	middle
161	285	gga-miR-365-3p	gga-miR-365-3p	TAATGCCCCTAAAAATCCTTAT	22	806625917	-	6326	6420	ttaccgcagggaaaatgAGGGACTTTTGGGGGCAGATGTGtttccattacactatcaTAATGCCCCTAAAAATCCTTATtgctcttgcagtattc	19	gga-mir-365-1,tgu-mir-365-1,hsa-mir-365a,eca-mir-365-2,ppy-mir-365-1,mml-mir-365-1,cfa-mir-365-1,mmu-mir-365-1,bta-mir-365-1,ptr-mir-365-1,efu-mir-365-1,mdo-mir-365,oan-mir-365-1,ssc-mir-365-1,ggo-mir-365a,dre-mir-365-1,cgr-mir-365,oha-mir-365a-1,xtr-mir-365-1,	gga-mir-365-1	cgcagggaaaatGAGGGACTTTTGGGGGCAGATGTgtttccattacactatcaTAATGCCCCTAAAAATCCTTATtgctcttgca	gga-miR-365-3p	TAATGCCCCTAAAAATCCTTAT	3'	Yes	gp1a	.(((.((((((..((((((((..((((((((((((((((((.......)))).)))....))))))))))).))))))))..)))))).)))...	91	42.1	-39.3	329.831	99.6252	434.772	254.084	374.806	235.164	1111.39	709.009	702.77	284.481	1027.76	4.10986	middle
162	286	gga-miR-367	gga-miR-367_R+1	AATTGCACTTTAGCAATGGTGA	22	806573741	+	9881	9955	aggctaatactgttgctaatatgcaactctgtggtaaaaaaattggAATTGCACTTTAGCAATGGTGAtggactg	12	gga-mir-367,tgu-mir-367,hsa-mir-367,mmu-mir-367,bta-mir-367,ppy-mir-367,ptr-mir-367,mml-mir-367,cfa-mir-367,mdo-mir-367,aca-mir-367,ocu-mir-367,	gga-mir-367	aggctaatactgttgctaacatgcaactctgttgtataaaaattggAATTGCACTTTAGCAATGGTGatggac	gga-miR-367	AATTGCACTTTAGCAATGGTG	3'	Diff	gp1a	.(((((..((..(((((((..(((((.(((..............))).)))))..)))))))..))..))).)).	73	37.3	-22.5	0	0	0	0	0	0	0	0	0.179666	0.31119	0	0	low
163	287	gga-mir-375-p5	gga-mir-375-p5	GCGTCGAGCCCCACGTGCAAGA	22	806558959	+	128	204	cttgcctgGCGTCGAGCCCCACGTGCAAGAcctgacctgaacgtTTTGTTCGTTCGGCTCGCGTTaggcaggtccag	3	gga-mir-375,tgu-mir-375,oha-mir-375,	gga-mir-375	cctggcgtcgagccccacgtgcaagacctgacctgaacgtTTTGTTCGTTCGGCTCGCGTTAggc	gga-mir-375-p5	gcgtcgagccccacgtgcaaga	5'	New	gp1a	(((((((..((.((((((..(((..((((((...........))))))..)))..))))))))..))))))).....	72	61	-37.1	1.13225	1.32102	0.319533	0.553448	0.760549	1.31731	0.225798	0.391094	0.296186	0.513009	0	0	low
163	288	gga-miR-375	gga-miR-375_R-1	TTTGTTCGTTCGGCTCGCGTT	21	806558959	+	128	204	cttgcctgGCGTCGAGCCCCACGTGCAAGAcctgacctgaacgtTTTGTTCGTTCGGCTCGCGTTaggcaggtccag	3	gga-mir-375,tgu-mir-375,oha-mir-375,	gga-mir-375	cctggcgtcgagccccacgtgcaagacctgacctgaacgtTTTGTTCGTTCGGCTCGCGTTAggc	gga-miR-375	TTTGTTCGTTCGGCTCGCGTTA	3'	Diff	gp1a	(((((((..((.((((((..(((..((((((...........))))))..)))..))))))))..))))))).....	72	61	-37.1	366.374	254.277	461.132	410.092	228.616	141.924	664.961	529.113	382.993	222.725	2101.1	2370.58	middle
164	289	gga-miR-383-5p	gga-miR-383-5p_L+1	CAGATCAGAAGGTGATTGTGGCT	23	806606156	-	16898	16998	gtcacctgctcctCAGATCAGAAGGTGATTGTGGCTttgagtcgatattgaacagCCACAGCACTGCCTGGTCAGAaagagcaagtgtactagccttttac	18	gga-mir-383,tgu-mir-383,hsa-mir-383,eca-mir-383,ppy-mir-383,mml-mir-383,mmu-mir-383,bta-mir-383,ptr-mir-383,cfa-mir-383,rno-mir-383,mdo-mir-383,ssc-mir-383,ggo-mir-383,chi-mir-383,aca-mir-383,oha-mir-383,xtr-mir-383,	gga-mir-383	ctcctcAGATCAGAAGGTGATTGTGGCTttgggtaaatattgagcagCCACAGCACTGCCTGGTCAGAaagag	gga-miR-383-5p	AGATCAGAAGGTGATTGTGGCT	5'	Diff	gp1a	(((((.(((((.((.((((((..((((.((((((((((.(((....))).)).))))))))))))..)))))).))..))))).))).))...........	90	48.5	-37.8	236.007	116.29	387.753	227.74	176.268	235.991	798.923	530.676	1201.33	959.414	637.156	48.9822	middle
164	290	gga-miR-383-3p	gga-miR-383-3p	CCACAGCACTGCCTGGTCAGA	21	806606156	-	16898	16998	gtcacctgctcctCAGATCAGAAGGTGATTGTGGCTttgagtcgatattgaacagCCACAGCACTGCCTGGTCAGAaagagcaagtgtactagccttttac	18	gga-mir-383,tgu-mir-383,hsa-mir-383,eca-mir-383,ppy-mir-383,mml-mir-383,mmu-mir-383,bta-mir-383,ptr-mir-383,cfa-mir-383,rno-mir-383,mdo-mir-383,ssc-mir-383,ggo-mir-383,chi-mir-383,aca-mir-383,oha-mir-383,xtr-mir-383,	gga-mir-383	ctcctcAGATCAGAAGGTGATTGTGGCTttgggtaaatattgagcagCCACAGCACTGCCTGGTCAGAaagag	gga-miR-383-3p	CCACAGCACTGCCTGGTCAGA	3'	Yes	gp1a	(((((.(((((.((.((((((..((((.((((((((((.(((....))).)).))))))))))))..)))))).))..))))).))).))...........	90	48.5	-37.8	3.53457	3.0901	3.41887	2.26473	1.69835	2.94162	11.9054	12.5547	5.86249	1.82073	10.7808	3.08808	middle
165	291	gga-miR-429-5p	gga-miR-429-5p_L-1	GTCTTACCAGGCAAAGTTAGA	21	806620789	-	5662	5763	gtgcctgctgattgctGTCTTACCAGGCAAAGTTAGAtctagctagttttgtcTAATACTGTCTGGTAATGCCGTcaatcgcatcggcaaaaatcttcgtct	2	gga-mir-429,oan-mir-429,	gga-mir-429	gcctgctgattgcTGTCTTACCAGGCAAAGTTAGAtctagctatttctgtcTAATACTGTCTGGTAATGCCGTcaatcgcatgg	gga-miR-429-5p	TGTCTTACCAGGCAAAGTTAGA	5'	Diff	gp1a	.(((((((.((((((.(..((((((((((..(((((((..((....))..)))))))..))))))))))..).).))))))))..)))).............	88	44.1	-35.7	5.85074	6.94213	4.85476	4.51992	5.81247	3.02001	3.70814	2.10663	5.02535	2.97958	1.30572	0.179806	middle
165	292	gga-miR-429-3p	gga-miR-429-3p	TAATACTGTCTGGTAATGCCGT	22	806620789	-	5662	5763	gtgcctgctgattgctGTCTTACCAGGCAAAGTTAGAtctagctagttttgtcTAATACTGTCTGGTAATGCCGTcaatcgcatcggcaaaaatcttcgtct	2	gga-mir-429,oan-mir-429,	gga-mir-429	gcctgctgattgcTGTCTTACCAGGCAAAGTTAGAtctagctatttctgtcTAATACTGTCTGGTAATGCCGTcaatcgcatgg	gga-miR-429-3p	TAATACTGTCTGGTAATGCCGT	3'	Yes	gp1a	.(((((((.((((((.(..((((((((((..(((((((..((....))..)))))))..))))))))))..).).))))))))..)))).............	88	44.1	-35.7	1243.5	629.932	1294.98	131.518	946.625	76.3097	1737.39	549.916	1532.2	742.602	1803.51	470.468	middle
166	293	gga-miR-449a	gga-miR-449a	TGGCAGTGTATGTTAGCTGGT	21	806618231	-	1541	1627	cctgtgtgtgacgggaTGGCAGTGTATGTTAGCTGGTtgaaattctgacaTCAGCTAACATGCAGTTGCTATCctgatgcacatacc	3	gga-mir-449a,gga-mir-449b,eca-mir-449b,	gga-mir-449a	ctgtgtgcggtggggTGGCAGTGTATGTTAGCTGGTtgaaactcttgacatcagctaacacgcagttgctaacctgctccacatac	gga-miR-449a	TGGCAGTGTATGTTAGCTGGT	5'	Yes	gp1a	..(((((((..((((((((((((((((((((((((((............))))))))))))))).)))))))))))..)))))))..	83	47.1	-46.2	10.5892	5.4311	14.9807	7.23237	6.30109	3.95583	20.3957	10.7371	16.7369	8.6687	14.698	2.54866	middle
166	294	gga-mir-449a-p3	gga-mir-449a-p3_2ss11CT22AT	TCAGCTAACATGCAGTTGCTATC	23	806618231	-	1541	1627	cctgtgtgtgacgggaTGGCAGTGTATGTTAGCTGGTtgaaattctgacaTCAGCTAACATGCAGTTGCTATCctgatgcacatacc	3	gga-mir-449a,gga-mir-449b,eca-mir-449b,	gga-mir-449a	ctgtgtgcggtggggTGGCAGTGTATGTTAGCTGGTtgaaactcttgacatcagctaacacgcagttgctaacctgctccacatac	gga-mir-449a-p3	tcagctaacacgcagttgctaac	3'	New	gp1a	..(((((((..((((((((((((((((((((((((((............))))))))))))))).)))))))))))..)))))))..	83	47.1	-46.2	0	0	0.257937	0.44676	0	0	0	0	0	0	0	0	low
167	295	gga-miR-449a	gga-miR-449a_R+1_1ss4CA	TGGAAGTGTATGTTAGCTGGTA	22	chrZ	-	16561816	16561901	ctgtgtgcggtggggTGGCAGTGTATGTTAGCTGGTtgaaactcttgacatcagctaacacgcagttgctaacctgctccacatac	1	gga-mir-449a,	gga-mir-449a	ctgtgtgcggtggggTGGCAGTGTATGTTAGCTGGTtgaaactcttgacatcagctaacacgcagttgctaacctgctccacatac	gga-miR-449a	TGGCAGTGTATGTTAGCTGGT	5'	Diff	gp1a	.((((((..(..((.((((((((..(((((((((((..(.....)..))..)))))))))..)).)))))).))..)..)))))).	84	51.2	-39.8	0	0	0.515874	0.893521	0.849173	1.47081	1.1473	1.0412	1.44897	0.149012	0	0	low
168	296	gga-miR-449c-5p	gga-miR-449c-5p_R+2_1ss10GC	TGGCAGTGCCTGTTAGCTGGCTGTTT	26	chrZ	-	16562969	16563040	gtggtcTGGCAGTGCGTGTTAGCTGGCTGTtgtcccaaggtaccaaCAGCTGCTCACGGCACTCCAGActgc	1	gga-mir-449c,	gga-mir-449c	gtggtcTGGCAGTGCGTGTTAGCTGGCTGTtgtcccaaggtaccaaCAGCTGCTCACGGCACTCCAGActgc	gga-miR-449c-5p	TGGCAGTGCGTGTTAGCTGGCTGT	5'	Diff	gp1a	(..((((((.(((((.(((.(((.((((((((.((...))...))))))))))).))))))))))))))..)	72	59.7	-38	0	0	0	0	0	0	0.225798	0.391094	0	0	0	0	low
169	297	tgu-miR-454-5p	tgu-miR-454-5p	ACCCTATCAATATTGCCTCTGCT	23	806567423	+	4211	4327	cattgtccagcttcctaaccttaaggatgagACCCTATCAATATTGCCTCTGCTtttgtgctcagggtagTAGTGCAATATTGCTTATAGGGTcttttcttttgggggtattcttca	4	gga-mir-454,tgu-mir-454,ssa-mir-454,ccr-mir-454b,	tgu-mir-454	gACCCTATCAATATTGCCTCTGCTtttgtgatcagggtagTAGTGCAATATTGCTTATAGGGTcttttctttt	tgu-miR-454-5p	ACCCTATCAATATTGCCTCTGCT	5'	Yes	gp1a	.........((..((.......(((((.(((((((((((((((((((((((((..(.......)..)))).)).)))))))))...)))))))))))))))..))..))........	100	41.9	-39.2	7.07726	5.10948	4.64687	2.06133	2.36844	2.41301	14.1487	6.52214	11.0161	2.70359	15.7726	1.02887	middle
169	298	gga-miR-454-3p	gga-miR-454-3p	TAGTGCAATATTGCTTATAGGGT	23	806567423	+	4211	4327	cattgtccagcttcctaaccttaaggatgagACCCTATCAATATTGCCTCTGCTtttgtgctcagggtagTAGTGCAATATTGCTTATAGGGTcttttcttttgggggtattcttca	4	gga-mir-454,tgu-mir-454,ssa-mir-454,ccr-mir-454b,	gga-mir-454	ccattatccagctTCCTAACCTTAAGGATGAGaccctatcaatattgcctctgcttttgtgctcagggtagTAGTGCAATATTGCTTATAGGGTcttttcttttgagggtattcttcatgg	gga-miR-454-3p	TAGTGCAATATTGCTTATAGGGT	3'	Yes	gp1a	.........((..((.......(((((.(((((((((((((((((((((((((..(.......)..)))).)).)))))))))...)))))))))))))))..))..))........	100	41.9	-39.2	998.254	519.283	1112.54	673.536	1021.2	394.419	1055.31	485.809	1266.7	628.214	266.298	21.5811	middle
170	299	gga-miR-455-5p	gga-miR-455-5p	TATGTGCCCTTGGACTACATCG	22	806605788	-	10964	11058	tgatccctggtgtgagggTATGTGCCCTTGGACTACATCGtggaagccagcaccatGCAGTCCATGGGCATATACACTtgcctcaaggtttattt	23	gga-mir-455,tgu-mir-455,hsa-mir-455,ppy-mir-455,mml-mir-455,bta-mir-455,ptr-mir-455,cfa-mir-455,efu-mir-455,mdo-mir-455,ssc-mir-455,ssa-mir-455,dre-mir-455-1,aca-mir-455,ipu-mir-455a,ipu-mir-455b,oha-mir-455,xtr-mir-455,tch-mir-455,ola-mir-455,ccr-mir-455,tni-mir-455,fru-mir-455,	gga-mir-455	tccctggtgtgagggTATGTGCCCTTGGACTACATCGtggaagccagcaccaTGCAGTCCATGGGCATATACACttgcctcaaggt	gga-miR-455-5p	TATGTGCCCTTGGACTACATCG	5'	Yes	gp1a	(((.((.((..(..((.((((((((((.((((((.(((.(((........))).))).)))))).)))))))))).))..)..)).)).)))...	92	50.5	-42.8	3139	510.661	4131.06	1938.64	3707.79	986.879	3033.3	873.669	3068.37	1309.06	4790.02	1519.71	high
170	300	gga-miR-455-3p	gga-miR-455-3p_L-1R+1	GCAGTCCATGGGCATATACACC	22	806605788	-	10964	11058	tgatccctggtgtgagggTATGTGCCCTTGGACTACATCGtggaagccagcaccatGCAGTCCATGGGCATATACACTtgcctcaaggtttattt	23	gga-mir-455,tgu-mir-455,hsa-mir-455,ppy-mir-455,mml-mir-455,bta-mir-455,ptr-mir-455,cfa-mir-455,efu-mir-455,mdo-mir-455,ssc-mir-455,ssa-mir-455,dre-mir-455-1,aca-mir-455,ipu-mir-455a,ipu-mir-455b,oha-mir-455,xtr-mir-455,tch-mir-455,ola-mir-455,ccr-mir-455,tni-mir-455,fru-mir-455,	gga-mir-455	tccctggtgtgagggTATGTGCCCTTGGACTACATCGtggaagccagcaccaTGCAGTCCATGGGCATATACACttgcctcaaggt	gga-miR-455-3p	TGCAGTCCATGGGCATATACAC	3'	Diff	gp1a	(((.((.((..(..((.((((((((((.((((((.(((.(((........))).))).)))))).)))))))))).))..)..)).)).)))...	92	50.5	-42.8	3216.73	332.434	3215.01	126.936	3294.04	1209.28	1615.64	127.806	1657.27	321.482	2575.52	1026.28	middle
171	301	gga-miR-456-5p	gga-miR-456-5p_L+1R-4	GCAGGCATCTTCTCAGCCTACA	22	806599854	+	35705	35805	tgtgtgtgtgcgtgtgtgaGCAGGCATCTTCTCAGCCTACAtgtggattcctaaatctgCAGGCTGGTTAGATGGTTGTCAtgcattcatctgatatctgc	7	gga-mir-456,tgu-mir-456,ssa-mir-456-1,ssa-mir-456-2,aca-mir-456,ipu-mir-456,oha-mir-456,	gga-mir-456	atttaagctgctgtgtgtgtgcgtgtgtgagCAGGCATCTTCTCAGCCTACATGTGgattcctaaatctgCAGGCTGGTTAGATGGTTGTCAtgcattcatctgataactgc	gga-miR-456-5p	CAGGCATCTTCTCAGCCTACATGTG	5'	Diff	gp1a	.((((..(((..((..(((.((..(((((..(((((((....(..((((....))))..))))))))..)))))..)))))..))..)))...))))....	96	47.5	-32.3	0	0	1.29377	2.24088	1.60972	1.40038	0	0	0.514038	0.0612219	0	0	low
171	302	gga-miR-456-3p	gga-miR-456-3p_1ss22AT	CAGGCTGGTTAGATGGTTGTCT	22	806599854	+	35705	35805	tgtgtgtgtgcgtgtgtgaGCAGGCATCTTCTCAGCCTACAtgtggattcctaaatctgCAGGCTGGTTAGATGGTTGTCAtgcattcatctgatatctgc	7	gga-mir-456,tgu-mir-456,ssa-mir-456-1,ssa-mir-456-2,aca-mir-456,ipu-mir-456,oha-mir-456,	gga-mir-456	atttaagctgctgtgtgtgtgcgtgtgtgagCAGGCATCTTCTCAGCCTACATGTGgattcctaaatctgCAGGCTGGTTAGATGGTTGTCAtgcattcatctgataactgc	gga-miR-456-3p	CAGGCTGGTTAGATGGTTGTCA	3'	Diff	gp1a	.((((..(((..((..(((.((..(((((..(((((((....(..((((....))))..))))))))..)))))..)))))..))..)))...))))....	96	47.5	-32.3	1311.83	245.257	1247.95	77.2982	1349.82	367.32	1164.95	330.818	1367.76	441.973	1980.15	173.155	high
172	303	gga-miR-458a-5p	gga-miR-458a-5p_R-1	AGCGCCATTTTCAGAGCTAT	20	806563804	-	30273	30375	ccgtggtgcagatggcAGCGCCATTTTCAGAGCTATaaacagtatcattgtcATAGCTCTTTGAATGGTACTGCcatatgtactggaaaaccagcatttatgc	6	gga-mir-458a,ssa-mir-458,dre-mir-458,aca-mir-458,ipu-mir-458,oha-mir-458,	gga-mir-458a	agcagagccgcggccgtggtgcagatggcAGCGCCATTTTCAGAGCTATAaacagcgtcattgtcATAGCTCTTTGAATGGTACTGCcatatgtactggaaaaacagcatctatgc	gga-miR-458a-5p	AGCGCCATTTTCAGAGCTATA	5'	Diff	gp1a	((..((((((.(((((((..((((((..((((((((..(((((...))))).))))))))..))))))..))))))).)))))))).......(((....)))	86	43.7	-43.3	2.1666	0.490406	0.862515	1.49392	0	0	0.468571	0.406592	0.893209	1.18336	0	0	low
172	304	gga-miR-458a-3p	gga-miR-458a-3p	ATAGCTCTTTGAATGGTACTGC	22	806563804	-	30273	30375	ccgtggtgcagatggcAGCGCCATTTTCAGAGCTATaaacagtatcattgtcATAGCTCTTTGAATGGTACTGCcatatgtactggaaaaccagcatttatgc	6	gga-mir-458a,ssa-mir-458,dre-mir-458,aca-mir-458,ipu-mir-458,oha-mir-458,	gga-mir-458a	agcagagccgcggccgtggtgcagatggcAGCGCCATTTTCAGAGCTATAaacagcgtcattgtcATAGCTCTTTGAATGGTACTGCcatatgtactggaaaaacagcatctatgc	gga-miR-458a-3p	ATAGCTCTTTGAATGGTACTGC	3'	Yes	gp1a	((..((((((.(((((((..((((((..((((((((..(((((...))))).))))))))..))))))..))))))).)))))))).......(((....)))	86	43.7	-43.3	132.75	39.7632	179.225	43.984	108.605	28.1398	249.121	70.3232	261.64	131.601	180.177	55.2101	middle
173	305	gga-miR-460b-5p	gga-miR-460b-5p_L-2R-1	CTCATTGTACATGCTGTGT	19	806594055	-	39199	39286	cccttaaatccaaatccttCTAATTGTACATGCTGTGTgctatctgcatgtgtatcaacccaattaaataggatttggcatttagttt	3	gga-mir-460b,tgu-mir-460b,aca-mir-460b,	gga-mir-460b	ctcagatctggctctacgttgTCCTCATTGTACATGCTGTGTGtatttgccacgtaCACAGCGCATGCAATGTGGACATaatggagctca	gga-miR-460b-5p	TCCTCATTGTACATGCTGTGTG	5'	Diff	gp1a	...(((((((((((((((..((((((...((((.(..(((.....)))..))))).....))))))...))))))))).))))))...	82	35.2	-25.3	0	0	0.257937	0.44676	0	0	0.112899	0.195547	0	0	0	0	low
174	306	gga-miR-460b-3p	gga-miR-460b-3p_L-1R-1_2ss20AT22AT	ACAGCGCATGCAATGTGGTCT	21	chr4	+	2677836	2677925	ctcagatctggctctacgttgTCCTCATTGTACATGCTGTGTGtatttgccacgtaCACAGCGCATGCAATGTGGACATaatggagctca	1	gga-mir-460b,	gga-mir-460b	ctcagatctggctctacgttgTCCTCATTGTACATGCTGTGTGtatttgccacgtaCACAGCGCATGCAATGTGGACATaatggagctca	gga-miR-460b-3p	CACAGCGCATGCAATGTGGACAT	3'	Diff	gp1a	.........(((((((...(((((.(((((((..(((((((((...........)))))))))..))))))).)))))...)))))))..	79	47.8	-38.4	0.0903508	0.156492	0.0859791	0.14892	0	0	0.15619	0.135531	0.231234	0.112566	0	0	low
175	307	gga-miR-460a-5p	gga-miR-460a-5p	CCTGCATTGTACACACTGTGTG	22	806616541	-	10752	10841	ctgactttatagcaCCTGCATTGTACACACTGTGTGtaacgactggaaatgCACAGCGCATACAATGTGGATTctgtagaagtcgctcac	3	gga-mir-460a,tgu-mir-460a,aca-mir-460a,	gga-mir-460a	ctgactatatagcaCCTGCATTGTACACACTGTGTGtgttaactggaaatgCACAGCGCATACAATGTGGATTctgtagaagtcactcac	gga-miR-460a-5p	CCTGCATTGTACACACTGTGTG	5'	Yes	gp1a	..((((((((((...(..(((((((....(((((..(...........)..)))))....)))))))..)...))))))).)))......	82	45.6	-27.3	394.22	34.3641	593.294	129.964	322.457	80.7947	654.123	258.49	738.814	121.382	744.081	271.122	middle
175	308	gga-miR-460a-3p	gga-miR-460a-3p	CACAGCGCATACAATGTGGATT	22	806616541	-	10752	10841	ctgactttatagcaCCTGCATTGTACACACTGTGTGtaacgactggaaatgCACAGCGCATACAATGTGGATTctgtagaagtcgctcac	3	gga-mir-460a,tgu-mir-460a,aca-mir-460a,	gga-mir-460a	ctgactatatagcaCCTGCATTGTACACACTGTGTGtgttaactggaaatgCACAGCGCATACAATGTGGATTctgtagaagtcactcac	gga-miR-460a-3p	CACAGCGCATACAATGTGGATT	3'	Yes	gp1a	..((((((((((...(..(((((((....(((((..(...........)..)))))....)))))))..)...))))))).)))......	82	45.6	-27.3	172.565	78.1519	224.253	113.816	138.338	105.451	123.715	30.617	149.594	56.1937	40.0153	8.25394	middle
176	309	gga-miR-460b-5p	gga-miR-460b-5p	TCCTCATTGTACATGCTGTGTG	22	806618386	-	27098	27187	gacctggttctatattgTCCTCATTGTACATGCTGTGTGtatttgtcacgtacACAGCGCATGCAATGTGGACAtaatggagctcagttt	9	gga-mir-460b,tgu-mir-460b,ssa-mir-730a-1,ssa-mir-730a-2,dre-mir-730,aca-mir-460b,ipu-mir-730-2,ipu-mir-730-1,ccr-mir-730,	gga-mir-460b	ctcagatctggctctacgttgTCCTCATTGTACATGCTGTGTGtatttgccacgtaCACAGCGCATGCAATGTGGACATaatggagctca	gga-miR-460b-5p	TCCTCATTGTACATGCTGTGTG	5'	Yes	gp1a	...((((((((((..(((((.(((((((..(((((((((...........)))))))))..))))))).)))))..))))))).)))...	84	43.3	-39.7	46.9528	18.6724	87.078	44.7535	48.955	19.05	114.977	25.5275	105.916	36.6076	93.7114	0.813342	middle
176	310	gga-miR-460b-3p	gga-miR-460b-3p_L-1R-1	ACAGCGCATGCAATGTGGACA	21	806618386	-	27098	27187	gacctggttctatattgTCCTCATTGTACATGCTGTGTGtatttgtcacgtacACAGCGCATGCAATGTGGACAtaatggagctcagttt	9	gga-mir-460b,tgu-mir-460b,ssa-mir-730a-1,ssa-mir-730a-2,dre-mir-730,aca-mir-460b,ipu-mir-730-2,ipu-mir-730-1,ccr-mir-730,	gga-mir-460b	ctcagatctggctctacgttgTCCTCATTGTACATGCTGTGTGtatttgccacgtaCACAGCGCATGCAATGTGGACATaatggagctca	gga-miR-460b-3p	CACAGCGCATGCAATGTGGACAT	3'	Diff	gp1a	...((((((((((..(((((.(((((((..(((((((((...........)))))))))..))))))).)))))..))))))).)))...	84	43.3	-39.7	17.3029	10.9634	24.4857	19.1093	12.204	7.80871	33.8607	14.8129	32.4872	5.76012	29.1184	13.8236	middle
177	311	gga-miR-489-5p	gga-miR-489-5p	TGGTCGTATGTATGACGTCATT	22	806597821	-	7633	7730	tgtcaggtggtggcttggTGGTCGTATGTATGACGTCATTtacttggacttctaggagTGACATCATATGTACGGCTGCTaaactgctgcatgggaca	8	gga-mir-489,tgu-mir-489,ssa-mir-489-2,ssa-mir-489-1,aca-mir-489,ipu-mir-489,xtr-mir-489,ccr-mir-489,	gga-mir-489	gtggtggcttggTGGTCGTATGTATGACGTCATTtacttggacttttaggAGTGACATCATATGTACGGCTGCtaaactgctgc	gga-miR-489-5p	TGGTCGTATGTATGACGTCATT	5'	Yes	gp1a	.(((..(..(..(.((((..((((((..(((((.((((((..(((((....))))))))))).)))))..))))))..)))).)..)..)....))).	96	48	-47.1	0.542105	0.938953	0.431257	0.74696	0	0	0.460752	0.399259	0	0	0	0	low
177	312	gga-miR-489-3p	gga-miR-489-3p_L-2R+1	TGACATCATATGTACGGCTGCT	22	806597821	-	7633	7730	tgtcaggtggtggcttggTGGTCGTATGTATGACGTCATTtacttggacttctaggagTGACATCATATGTACGGCTGCTaaactgctgcatgggaca	8	gga-mir-489,tgu-mir-489,ssa-mir-489-2,ssa-mir-489-1,aca-mir-489,ipu-mir-489,xtr-mir-489,ccr-mir-489,	gga-mir-489	gtggtggcttggTGGTCGTATGTATGACGTCATTtacttggacttttaggAGTGACATCATATGTACGGCTGCtaaactgctgc	gga-miR-489-3p	AGTGACATCATATGTACGGCTGC	3'	Diff	gp1a	.(((..(..(..(.((((..((((((..(((((.((((((..(((((....))))))))))).)))))..))))))..)))).)..)..)....))).	96	48	-47.1	6.11816	1.47578	6.98795	4.04998	5.22734	4.53135	7.67355	3.60179	8.40064	5.37984	30.4009	18.6769	middle
178	313	gga-miR-490-5p	gga-miR-490-5p	CCATGGATCTCCAGGTGGGT	20	806616933	+	33442	33541	tcataagttcatggttcgacaCCATGGATCTCCAGGTGGGTcaagattatagagatacacCAACCTGGAGGACTCCATGCTGTtgagctgttcacaagca	11	gga-mir-490,tgu-mir-490-2,tgu-mir-490-1,mmu-mir-490,rno-mir-490,eca-mir-490,cfa-mir-490,ssc-mir-490-2,ssc-mir-490-1,ggo-mir-490,aca-mir-490,	gga-mir-490	aagttcatggttcgacaCCATGGATCTCCAGGTGGGTcaagattatagagatacacCAACCTGGAGGACTCCATGCTGttgagctgttcacaa	gga-miR-490-5p	CCATGGATCTCCAGGTGGGT	5'	Yes	gp1a	......((..(..((((((((.(((((((((((((((.(((....(((.....)))..))).)))))))))..)))))).))))))))..)..)).....	89	47	-40.2	2.85465	4.25962	0.257937	0.44676	0	0	0.460752	0.399259	0.520651	0.562737	0	0	low
178	314	gga-miR-490-3p	gga-miR-490-3p_R+1	CAACCTGGAGGACTCCATGCTGT	23	806616933	+	33442	33541	tcataagttcatggttcgacaCCATGGATCTCCAGGTGGGTcaagattatagagatacacCAACCTGGAGGACTCCATGCTGTtgagctgttcacaagca	11	gga-mir-490,tgu-mir-490-2,tgu-mir-490-1,mmu-mir-490,rno-mir-490,eca-mir-490,cfa-mir-490,ssc-mir-490-2,ssc-mir-490-1,ggo-mir-490,aca-mir-490,	gga-mir-490	aagttcatggttcgacaCCATGGATCTCCAGGTGGGTcaagattatagagatacacCAACCTGGAGGACTCCATGCTGttgagctgttcacaa	gga-miR-490-3p	CAACCTGGAGGACTCCATGCTG	3'	Diff	gp1a	......((..(..((((((((.(((((((((((((((.(((....(((.....)))..))).)))))))))..)))))).))))))))..)..)).....	89	47	-40.2	1.4033	1.30615	3.39176	3.10958	3.13082	3.45955	2.07796	1.8451	2.41036	1.97265	6.50541	4.13409	middle
179	315	gga-miR-499-5p	gga-miR-499-5p_R-2	TTAAGACTTGTAGTGATGTTT	21	806573601	+	10567	10657	tttgagagagcggcagTTAAGACTTGTAGTGATGTTTagataatgtattacatgAACATCACTTTAAGTCTGTGCTacttctctcctcatt	7	gga-mir-499,tgu-mir-499,ssa-mir-499b-3,ssa-mir-499b-1,ssa-mir-499b-2,ipu-mir-499-2,ipu-mir-499-1,	gga-mir-499	tttgagggagcggcagTTAAGACTTGTAGTGATGTTTAGataatgtattacatgAACATCACTTTAAGTCTGTGCTacttctctcctcatt	gga-miR-499-5p	TTAAGACTTGTAGTGATGTTTAG	5'	Diff	gp1a	..((((((((..(.(((..((((((..(((((((((((..(((....)))..)))))))))))..))))))..))).)..))))).)))..	87	36.3	-33.9	18.9529	12.0739	30.6687	18.4448	30.1713	15.8869	30.6069	16.665	67.6634	70.4356	41.0546	23.6115	middle
179	316	gga-miR-499-3p	gga-miR-499-3p	AACATCACTTTAAGTCTGTGCT	22	806573601	+	10567	10657	tttgagagagcggcagTTAAGACTTGTAGTGATGTTTagataatgtattacatgAACATCACTTTAAGTCTGTGCTacttctctcctcatt	7	gga-mir-499,tgu-mir-499,ssa-mir-499b-3,ssa-mir-499b-1,ssa-mir-499b-2,ipu-mir-499-2,ipu-mir-499-1,	gga-mir-499	tttgagggagcggcagTTAAGACTTGTAGTGATGTTTAGataatgtattacatgAACATCACTTTAAGTCTGTGCTacttctctcctcatt	gga-miR-499-3p	AACATCACTTTAAGTCTGTGCT	3'	Yes	gp1a	..((((((((..(.(((..((((((..(((((((((((..(((....)))..)))))))))))..))))))..))).)..))))).)))..	87	36.3	-33.9	0.271052	0.469477	1.21654	1.48814	0	0	1.64982	0.464249	1.31103	1.15108	1.17858	1.66677	low
180	317	gga-miR-551-5p	gga-miR-551-5p_R+1_1ss11GA	GAAATCAAGGATGGGTAAGACCTT	24	806608530	+	7566	7650	ccccatggctccaGAAATCAAGGATGGGTAAGACCTCgtaggaaaacctgaagGCGACCCATACTTGGTTTCAGGggctgtgtgt	12	gga-mir-551,hsa-mir-551b,mmu-mir-551b,bta-mir-551b,ppy-mir-551b,ptr-mir-551b,mml-mir-551b,cfa-mir-551b,rno-mir-551b,oan-mir-551,ggo-mir-551b,pma-mir-551,	gga-mir-551	ccaccagagctgccccatggctccaGAAATCAAGGGTGGGTAAGACCTtgtaggataactggcagGCGACCCATACTTGGTTTCAGgggctgtgtgggtatcgtcagtggtgg	gga-miR-551-5p	GAAATCAAGGGTGGGTAAGACCT	5'	Diff	gp1a	...((..(((((.(((((((((.((((((....(((..((((....)))).)))..)))))).))))))))).)))))..))...	79	52.9	-40.1	0	0	0	0	0	0	0	0	0.359331	0.62238	0.358216	0.506594	low
180	318	gga-miR-551-3p	gga-miR-551-3p_R+1	GCGACCCATACTTGGTTTCAGT	22	806608530	+	7566	7650	ccccatggctccaGAAATCAAGGATGGGTAAGACCTCgtaggaaaacctgaagGCGACCCATACTTGGTTTCAGGggctgtgtgt	12	gga-mir-551,hsa-mir-551b,mmu-mir-551b,bta-mir-551b,ppy-mir-551b,ptr-mir-551b,mml-mir-551b,cfa-mir-551b,rno-mir-551b,oan-mir-551,ggo-mir-551b,pma-mir-551,	gga-mir-551	ccaccagagctgccccatggctccaGAAATCAAGGGTGGGTAAGACCTtgtaggataactggcagGCGACCCATACTTGGTTTCAGgggctgtgtgggtatcgtcagtggtgg	gga-miR-551-3p	GCGACCCATACTTGGTTTCAG	3'	Diff	gp1a	...((..(((((.(((((((((.((((((....(((..((((....)))).)))..)))))).))))))))).)))))..))...	79	52.9	-40.1	27.254	17.9552	22.3964	15.2512	16.9348	16.5717	11.5802	5.55651	22.5037	12.2677	7.24505	1.91222	middle
181	319	gga-miR-1306-5p	gga-miR-1306-5p_L-1R-3	CCACCTCCCCTGCAAACGTCC	21	806567489	-	6516	6606	aacgaacagcctccaCCACCTCCCCTGCAAACGTCCagtgacgcagaggtaatgGACGTTGGCTCTGGTGGTGATggacagtcagataccc	16	gga-mir-1306,aca-mir-1306,hsa-mir-1306,ppy-mir-1306,mmu-mir-1306,bta-mir-1306,cfa-mir-1306,ptr-mir-1306,mml-mir-1306,rno-mir-1306,ssc-mir-1306,dre-mir-1306,cgr-mir-1306,oha-mir-1306,tch-mir-1306,xla-mir-1306,	gga-mir-1306	tccACCACCTCCCCTGCAAACGTCCAGTgacgcagaggtaaTGGACGTTGGCTCTGGTGGTGATggaca	gga-miR-1306-5p	ACCACCTCCCCTGCAAACGTCCAGT	5'	Diff	gp1a	...((....((..(((((((......((.((((((((...((......))..)))))))).))...)))))))..))....))........	80	57.1	-33.7	72.6356	35.5845	60.9375	22.9099	113.959	53.7511	23.694	9.28767	28.1864	21.6645	41.4592	13.0387	middle
181	320	gga-miR-1306-3p	gga-miR-1306-3p_L-2	GACGTTGGCTCTGGTGGTGAT	21	806567489	-	6516	6606	aacgaacagcctccaCCACCTCCCCTGCAAACGTCCagtgacgcagaggtaatgGACGTTGGCTCTGGTGGTGATggacagtcagataccc	16	gga-mir-1306,aca-mir-1306,hsa-mir-1306,ppy-mir-1306,mmu-mir-1306,bta-mir-1306,cfa-mir-1306,ptr-mir-1306,mml-mir-1306,rno-mir-1306,ssc-mir-1306,dre-mir-1306,cgr-mir-1306,oha-mir-1306,tch-mir-1306,xla-mir-1306,	gga-mir-1306	tccACCACCTCCCCTGCAAACGTCCAGTgacgcagaggtaaTGGACGTTGGCTCTGGTGGTGATggaca	gga-miR-1306-3p	TGGACGTTGGCTCTGGTGGTGAT	3'	Diff	gp1a	...((....((..(((((((......((.((((((((...((......))..)))))))).))...)))))))..))....))........	80	57.1	-33.7	103.396	46.2148	107.927	49.6785	107.961	29.085	44.2461	20.8645	45.7848	27.5858	88.0263	1.14739	middle
182	321	gga-miR-1329-5p	gga-miR-1329-5p_R+2_2ss8AT20TA	TACAGTGTTCACGTTACGAAGGAT	24	chr3	+	96487080	96487174	tcttggtctggttgtagagaTACAGTGATCACGTTACGATGGatttctcaagtaacaaCCTCGTAGCTTGATCACGATATccctatgacttgaga	1	gga-mir-1329,	gga-mir-1329	tcttggtctggttgtagagaTACAGTGATCACGTTACGATGGatttctcaagtaacaaCCTCGTAGCTTGATCACGATATccctatgacttgaga	gga-miR-1329-5p	TACAGTGATCACGTTACGATGG	5'	Diff	gp1a	......((..((..(((.((((..(((((((.(((((((.((................))))))))).)))))))..)))).)))..))..))..	87	42.1	-33.3	0.271052	0.469477	0	0	0	0	0	0	0	0	0	0	low
183	322	gga-miR-1329-5p	gga-miR-1329-5p_1ss12CG	TACAGTGATCAGGTTACGATGG	22	806589413	+	4267	4361	tcttggtctggttgtagagaTACAGTGATCAGGTTACGATGGatttctcaagtaacaaCCTCGTAGCTTGATCACGATATccctatgacttgaga	2	gga-mir-1329,tgu-mir-1329,	gga-mir-1329	tcttggtctggttgtagagaTACAGTGATCACGTTACGATGGatttctcaagtaacaaCCTCGTAGCTTGATCACGATATccctatgacttgaga	gga-miR-1329-5p	TACAGTGATCACGTTACGATGG	5'	Diff	gp1a	......((..((..(((.((((..(((((((((((((((.((................)))))))))))))))))..)))).)))..))..))..	87	42.1	-37.1	209.109	97.8673	246.406	107.706	131.984	19.7006	232.175	88.2596	523.869	280.217	146.288	81.8757	middle
183	323	gga-miR-1329-3p	gga-miR-1329-3p	CCTCGTAGCTTGATCACGATAT	22	806589413	+	4267	4361	tcttggtctggttgtagagaTACAGTGATCAGGTTACGATGGatttctcaagtaacaaCCTCGTAGCTTGATCACGATATccctatgacttgaga	2	gga-mir-1329,tgu-mir-1329,	gga-mir-1329	tcttggtctggttgtagagaTACAGTGATCACGTTACGATGGatttctcaagtaacaaCCTCGTAGCTTGATCACGATATccctatgacttgaga	gga-miR-1329-3p	CCTCGTAGCTTGATCACGATAT	3'	Yes	gp1a	......((..((..(((.((((..(((((((((((((((.((................)))))))))))))))))..)))).)))..))..))..	87	42.1	-37.1	5.14637	0.556437	5.53649	2.34112	4.29137	0.96869	10.8466	2.86446	13.7171	10.6827	11.8554	1.56829	middle
184	324	gga-miR-1397-5p	gga-miR-1397-5p_R-1_1ss18TC	TGCATTGCGACGGGTTACATC	21	806602621	+	1603	1714	tgactgaatgcgatgtgtgcatTGCATTGCGACGGGTTACATCactagtcgtaacatgATGTAACCCAACGCAGCATGAtgtaagcgtcgtgaaacattggagatttaaaga	4	gga-mir-1397,tgu-mir-1397,oan-mir-1397,oha-mir-1397,	gga-mir-1397	agctgttgactgaatgcgatgtgtgcatTGCATTGCGACGGGTTATATCActaatcgtaacatGATGTAACCCAACGCAGCATGAtgtaagcgtcgtgaaacgtt	gga-miR-1397-5p	TGCATTGCGACGGGTTATATCA	5'	Diff	gp1a	......(((((((((....)))))))))(((..(((((((((((............)))))))))))..)))..(((((((....)))))))....................	44	43.8	-39.1	7.7907	5.24284	8.00414	2.45315	6.48256	5.86131	9.027	4.59052	5.64268	2.04324	5.81218	0.114158	middle
184	325	gga-miR-1397-3p	gga-miR-1397-3p_L-1	ATGTAACCCAACGCAGCATGA	21	806602621	+	1603	1714	tgactgaatgcgatgtgtgcatTGCATTGCGACGGGTTACATCactagtcgtaacatgATGTAACCCAACGCAGCATGAtgtaagcgtcgtgaaacattggagatttaaaga	4	gga-mir-1397,tgu-mir-1397,oan-mir-1397,oha-mir-1397,	gga-mir-1397	agctgttgactgaatgcgatgtgtgcatTGCATTGCGACGGGTTATATCActaatcgtaacatGATGTAACCCAACGCAGCATGAtgtaagcgtcgtgaaacgtt	gga-miR-1397-3p	GATGTAACCCAACGCAGCATGA	3'	Diff	gp1a	......(((((((((....)))))))))(((..(((((((((((............)))))))))))..)))..(((((((....)))))))....................	44	43.8	-39.1	1.24285	1.29458	1.92875	1.93455	0	0	1.17343	0.815458	0.848409	0.29142	1.43287	2.02638	low
185	326	gga-miR-1416-5p	gga-miR-1416-5p_R+1	TCCTTAACTCATGCCGCTGTGC	22	806565238	+	690	765	tactcttTCCTTAACTCATGCCGCTGTGCctttttattttatttcACAATTGTGTGAGTTGAGTACAgagtgtcag	1	gga-mir-1416,	gga-mir-1416	tgaggctgatacttttTCCTTAACTCATGCCGCTGTGcctttatattttatttcACAATTGTATGAGTTGAGTACAgagtatcagtcca	gga-miR-1416-5p	TCCTTAACTCATGCCGCTGTG	5'	Diff	gp1a	((((((...(((((((((..(...((((................))))...)..)))))))))...))))))....	72	38.2	-22	178.881	68.8915	337.298	158.888	116.479	15.913	604.918	314.14	485.796	162.426	488.763	175.502	middle
185	327	gga-miR-1416-3p	gga-miR-1416-3p_1ss9AG	ACAATTGTGTGAGTTGAGTACA	22	806565238	+	690	765	tactcttTCCTTAACTCATGCCGCTGTGCctttttattttatttcACAATTGTGTGAGTTGAGTACAgagtgtcag	1	gga-mir-1416,	gga-mir-1416	tgaggctgatacttttTCCTTAACTCATGCCGCTGTGcctttatattttatttcACAATTGTATGAGTTGAGTACAgagtatcagtcca	gga-miR-1416-3p	ACAATTGTATGAGTTGAGTACA	3'	Diff	gp1a	((((((...(((((((((..(...((((................))))...)..)))))))))...))))))....	72	38.2	-22	7.05462	2.82675	7.24188	4.79951	2.4589	2.55214	15.4463	2.65048	18.9347	4.36798	13.5194	0.881893	middle
186	328	gga-miR-1434	gga-miR-1434_R+5	GTGCGTGATGATGGAAAATTTCTTC	25	806570950	+	6373	6442	aGTGCGTGATGATGGAAAATTTCTTCactttgacctgacgcGTTTGATTGAAGAAATTCGAGTATCTgac	1	gga-mir-1434,	gga-mir-1434	aGTGCGTGATGATGGAAAATTtcttcactttgacctgacttgtttgattgaagaaatttgagtatctgacgcgagct	gga-miR-1434	GTGCGTGATGATGGAAAATT	5'	Diff	gp1a	.......((((......((((((((((.((..((.......))..)).))))))))))....))))....	59	40	-11.5	32.7094	5.3765	24.4863	4.32024	62.7875	24.8639	36.8899	5.99167	63.0432	44.6611	49.0282	7.66602	middle
186	329	gga-mir-1434-p3	gga-mir-1434-p3_1ss18TC	GTTTGATTGAAGAAATTCGAGTATCT	26	806570950	+	6373	6442	aGTGCGTGATGATGGAAAATTTCTTCactttgacctgacgcGTTTGATTGAAGAAATTCGAGTATCTgac	1	gga-mir-1434,	gga-mir-1434	aGTGCGTGATGATGGAAAATTtcttcactttgacctgacttgtttgattgaagaaatttgagtatctgacgcgagct	gga-mir-1434-p3	gtttgattgaagaaatttgagtatct	3'	New	gp1a	.......((((......((((((((((.((..((.......))..)).))))))))))....))))....	59	40	-11.5	0	0	0	0	1.29651	1.17226	0.485545	0.840988	0.365945	0.317073	0.947507	0.326788	low
187	330	gga-miR-1451-5p	gga-miR-1451-5p	TCGCACAGGAGCAAGTTACCGC	22	806602079	-	10438	10538	cagagcaagcgcaggagctgctgccTCGCACAGGAGCAAGTTACCGCgttcggctcacctgcAGTAACTTGCTCCTGTGAGAggcagcggctcctagctcc	2	gga-mir-1451,tgu-mir-1451,	gga-mir-1451	cagagcaagcgcaggagctgctgccTCGCACAGGAGCAAGTTACCGCgttcagctcgcctgcCGTAACTCGCTGCTGTGAGAGGCagcggctcctggctctccctgctcc	gga-miR-1451-5p	TCGCACAGGAGCAAGTTACCGC	5'	Yes	gp1a	.......(((..(((((((((((((((.((((((((((((((((.(((...((....))))).)))))))))))))))).))))))))))))))).)))..	92	62.4	-70.9	1446.95	188.074	1539.36	92.1858	1235.81	160.497	1048.7	247.012	1075.21	253.259	1170.14	281.955	middle
187	331	tgu-miR-1451-3p	tgu-miR-1451-3p_L-1	AGTAACTTGCTCCTGTGAGA	20	806602079	-	10438	10538	cagagcaagcgcaggagctgctgccTCGCACAGGAGCAAGTTACCGCgttcggctcacctgcAGTAACTTGCTCCTGTGAGAggcagcggctcctagctcc	2	gga-mir-1451,tgu-mir-1451,	tgu-mir-1451	gagcaagcgcaggagctgctgccTCGCACAGGAGCAAATTACCGCGttcagctaatccgCAGTAACTTGCTCCTGTGAGAggtagcggctcctggctcctc	tgu-miR-1451-3p	CAGTAACTTGCTCCTGTGAGA	3'	Diff	gp1a	.......(((..(((((((((((((((.((((((((((((((((.(((...((....))))).)))))))))))))))).))))))))))))))).)))..	92	62.4	-70.9	84.552	14.2803	103.97	5.71347	61.7794	19.7569	96.3705	31.9089	90.3638	14.2442	100.944	27.2533	middle
188	332	gga-miR-1467-3p	gga-miR-1467-3p_L+1_2ss22TA23CT	TTCACACCAGAGTAACTGGGAAT	23	chr2	-	135256279	135256388	gggacaggacaggttgtttTCTCAGCTACATCGGTGTAAATCcagggcaattctactgaggtTCACACCAGAGTAACTGGGATCagaatctggccaccatcgtccacctg	2	gga-mir-1467-2,gga-mir-1467-1,	gga-mir-1467-2	gggacaggacaggttgtttTCTCAGCTACATCGGTGTAAATCcagggcaattctactgaggtTCACACCAGAGTAACTGGGATCagaatctggccaccatcgtccacctg	gga-miR-1467-3p	TCACACCAGAGTAACTGGGATC	3'	Diff	gp1a	.((((.((.((((((....((((((.(((.(((((((.(((((((..........))).)))).))))).))))).))))))....)))))).))......)))).....	104	50.9	-36.2	0.271052	0.469477	0	0	0	0	0	0	0	0	0	0	low
189	333	gga-miR-1467-3p	gga-miR-1467-3p_L+1R-2	TTCACACCAGAGTAACTGGGA	21	806607459	+	25906	25969	tctcagctacgtcggtgtaaatccagaacaactccactgagaTTCACACCAGAGTAACTGGGAg	2	gga-mir-1467-2,gga-mir-1467-1,	gga-mir-1467-2	gggacaggacaggttgtttTCTCAGCTACATCGGTGTAAATCcagggcaattctactgaggtTCACACCAGAGTAACTGGGATCagaatctggccaccatcgtccacctg	gga-miR-1467-3p	TCACACCAGAGTAACTGGGATC	3'	Diff	gp1a	((((((.(((.(((((((.(((((((..........))).)))).))))).))))).)))))).	63	48.4	-23	0.923756	0.835417	0	0	0.849173	1.47081	1.1721	0.407828	1.06822	1.40944	0.716433	1.01319	low
190	334	gga-miR-1552-5p	gga-miR-1552-5p_R+1_1ss10GA	TTAGTGCGCAGTAAGCTAGGGTGT	24	806535547	-	28432	28514	tctacatggggaagTTAGTGCGCAGTAAGCTAGGGTGTgaattgacagcaCGCTAGCTGCTCTGCACTAACTccccctgtgga	1	gga-mir-1552,	gga-mir-1552	tctacatggggaggTTAGTGCGCGGTAAGCTAGGGTGtgagctgacagcacgCTAGCTGCTCTGCACTGACTGcccctgtgga	gga-miR-1552-5p	TTAGTGCGCGGTAAGCTAGGGTG	5'	Diff	gp1a	((((((.((((.(((((((((..((((.(((((.((((.........)))).)))))))))..))))))))))))).))))))	83	53	-46.9	1665.13	670.3	1635.09	272.411	1982.12	1393.14	1119.57	142.471	1065.97	310.4	1036.15	551.445	middle
190	335	gga-miR-1552-3p	gga-miR-1552-3p_L+2R-1_1ss19GA	CGCTAGCTGCTCTGCACTAACT	22	806535547	-	28432	28514	tctacatggggaagTTAGTGCGCAGTAAGCTAGGGTGTgaattgacagcaCGCTAGCTGCTCTGCACTAACTccccctgtgga	1	gga-mir-1552,	gga-mir-1552	tctacatggggaggTTAGTGCGCGGTAAGCTAGGGTGtgagctgacagcacgCTAGCTGCTCTGCACTGACTGcccctgtgga	gga-miR-1552-3p	CTAGCTGCTCTGCACTGACTG	3'	Diff	gp1a	((((((.((((.(((((((((..((((.(((((.((((.........)))).)))))))))..))))))))))))).))))))	83	53	-46.9	109.386	53.1706	141.328	99.2266	117.4	39.9261	116.601	63.8096	89.1011	66.2903	214.033	70.6676	middle
191	336	gga-miR-1552-5p	gga-miR-1552-5p_2ss22TA23GA	TTAGTGCGCGGTAAGCTAGGGAA	23					tctacatggggaggTTAGTGCGCGGTAAGCTAGGGTGtgagctgacagcacgCTAGCTGCTCTGCACTGACTGcccctgtgga	1	gga-mir-1552,	gga-mir-1552	tctacatggggaggTTAGTGCGCGGTAAGCTAGGGTGtgagctgacagcacgCTAGCTGCTCTGCACTGACTGcccctgtgga	gga-miR-1552-5p	TTAGTGCGCGGTAAGCTAGGGTG	5'	Diff	gp1a	((((((.((((..(((((((((..(((.(((((.((((.........)))).))))))))..)))))))))..))))))))))	83	59	-47.4	26.7156	46.2727	0	0	46.6288	80.7635	32.1245	29.1535	18.0956	16.363	27.4656	37.829	middle
192	337	gga-miR-1559-5p	gga-miR-1559-5p	TTCGATGCTTGTATGCTACTCC	22	806551205	+	23927	24002	tagactcctTTCGATGCTTGTATGCTACTCCcaagaatgctaacaggagTTACATGTATGCATCGAGCAGAgacta	1	gga-mir-1559,	gga-mir-1559	tagactcctTTCGATGCTTGTATGCTACTCCcaagaatgctaacaggAGTTACATGTATGCATCGAGCAgagacta	gga-miR-1559-5p	TTCGATGCTTGTATGCTACTCC	5'	Yes	gp1a	(((.(((..((((((((.(..(((..(((((..............)))))..)))..).))))))))..))).)))	76	43.4	-24.9	1016.25	101.794	1007.74	165.215	928.958	173.06	1289.55	290.863	1611.73	385.518	1177.34	19.9178	middle
192	338	gga-miR-1559-3p	gga-miR-1559-3p_L-2R+2	TTACATGTATGCATCGAGCAGA	22	806551205	+	23927	24002	tagactcctTTCGATGCTTGTATGCTACTCCcaagaatgctaacaggagTTACATGTATGCATCGAGCAGAgacta	1	gga-mir-1559,	gga-mir-1559	tagactcctTTCGATGCTTGTATGCTACTCCcaagaatgctaacaggAGTTACATGTATGCATCGAGCAgagacta	gga-miR-1559-3p	AGTTACATGTATGCATCGAGCA	3'	Diff	gp1a	(((.(((..((((((((.(..(((..(((((..............)))))..)))..).))))))))..))).)))	76	43.4	-24.9	23.1963	2.6885	21.3066	6.64278	16.6277	1.04489	27.1217	7.30017	47.7418	19.3963	16.258	1.32429	middle
193	339	gga-miR-1563	gga-miR-1563_L+1R+1_2ss14GA17GA	AGCACATGATGAGAAAACACTGAAAC	26	806556046	+	4310	4376	caaAGCATATGATGAGAAAACACTGAAACtgactctgtatgaAGTGCATTCAGTCCAACGCTGAGCt	1	gga-mir-1563,	gga-mir-1563	agcccaaaGCACATGATGAGGAAGCACTGAAActgactctgtatgaagtgcattcaatccaatgctgagct	gga-miR-1563	GCACATGATGAGGAAGCACTGAAA	5'	Diff	gp1a	...(((....(((..(((..((((...((.......))....))))..))).)))....))).....	59	41.8	-8.9	0.271052	0.469477	0.639067	1.1069	1.83248	1.65428	0	0	0.296186	0.513009	0.589291	0.833383	low
193	340	gga-mir-1563-p3	gga-mir-1563-p3_2ss11AG17TC	AGTGCATTCAGTCCAACGCTGAGC	24	806556046	+	4310	4376	caaAGCATATGATGAGAAAACACTGAAACtgactctgtatgaAGTGCATTCAGTCCAACGCTGAGCt	1	gga-mir-1563,	gga-mir-1563	agcccaaaGCACATGATGAGGAAGCACTGAAActgactctgtatgaagtgcattcaatccaatgctgagct	gga-mir-1563-p3	agtgcattcaatccaatgctgagc	3'	New	gp1a	...(((....(((..(((..((((...((.......))....))))..))).)))....))).....	59	41.8	-8.9	6.38922	1.17926	6.60273	1.28557	18.6435	9.98579	5.0368	5.62429	4.24866	2.00268	10.1683	7.28781	middle
194	341	gga-mir-1576-p5	gga-mir-1576-p5_2ss14CG18AC	CGGGCGGGCGGAGGGGCC	18	806627607	+	16	75	gggcgctgCGGGCGGGCGGAGGGGCCgggagcggggctggtgcggggtccggaggcgatg	1	gga-mir-1576,	gga-mir-1576	cgccgcgctgcagggcgtgccccgctccgcccgccccgtcgggtacggcgcagCTCGGGCGGGCGGAGCGGCACcgggatgctcctaccgcggcg	gga-mir-1576-p5	CGGGCGGGCGGAGCGGCA	5'	New	gp1a	..((.((.(((((..(((..((..(((....)))..))..)))...))))).))))....	54	85	-23.2	0.861198	1.49164	0.431257	0.74696	0	0	0	0	0	0	1.17858	1.66677	low
195	342	gga-mir-1587-p5	gga-mir-1587-p5	ACGGGCTGGGCTGGGCTGGG	20	806586990	-	2119	2176	ACGGGCTGGGCTGGGCTGGGacacgctgggaaaggtgcccgtgcctgaggctggcgct	2	gga-mir-1587,tgu-mir-2974,	gga-mir-1587	ggcgccgccggggcacGGGCTGGGCTGGGCTGGGCAgcggagcgcggcatcgcggctgctcccgtccttttcttcttcctgcccttcgtaaccgct	gga-mir-1587-p5	acGGGCTGGGCTGGGCTGGG	5'	New	gp1a	....((..(.((((((((((.(((.((.....))))))))).)))).)).)..))...	51	72.4	-27.1	0.271052	0.469477	1.15494	1.01713	2.4589	2.55214	0.451597	0.782189	1.03665	1.79553	0	0	low
196	343	gga-miR-1587	gga-miR-1587_L+2_1ss22AC	CAGGGCTGGGCTGGGCTGGGCC	22	806545641	+	2511	2581	cCAGGGCTGGGCTGGGCTGGGCCaggccccatgctgatggacgcggtctgtcccccccaggccagctctcc	5	gga-mir-1587,gga-mir-1587,hsa-mir-3620,hsa-mir-3620,hsa-mir-4537,	gga-mir-1587	ggcgccgccggggcacGGGCTGGGCTGGGCTGGGCAgcggagcgcggcatcgcggctgctcccgtccttttcttcttcctgcccttcgtaaccgct	gga-miR-1587	GGGCTGGGCTGGGCTGGGCA	5'	Diff	gp1a	..((((((((.(((((..(((.((((((((((....))))....)))))).))).))))).))))))))..	67	74.6	-43.1	0.135526	0.234738	0	0	0	0	0	0	0.222139	0.384757	0	0	low
197	344	gga-mir-1587-p3	gga-mir-1587-p3_2ss17AT19CA	CTGGGCTGGGCTGGGCTGAGG	21	806614283	-	11199	11250	ctccccagcggggtcttgggcacctcccaagCTGGGCTGGGCTGGGCTGGGG	3	gga-mir-1587,hsa-mir-4537,hsa-mir-3620,	gga-mir-1587	ggcgccgccggggcacGGGCTGGGCTGGGCTGGGCAgcggagcgcggcatcgcggctgctcccgtccttttcttcttcctgcccttcgtaaccgct	gga-mir-1587-p3	CTGGGCTGGGCTGGGCAgcgg	3'	New	gp1a	..(((((((..(((((..(((.((.........))))))))))..)))))))	50	75	-24.8	0.430599	0.745819	0	0	0	0	0.121386	0.210247	0	0	0	0	low
198	345	gga-miR-1587	gga-miR-1587_R-2	GGGCTGGGCTGGGCTGGG	18	chr19	-	1820497	1820592	ggcgccgccggggcacGGGCTGGGCTGGGCTGGGCAgcggagcgcggcatcgcggctgctcccgtccttttcttcttcctgcccttcgtaaccgct	2	gga-mir-1587,hsa-mir-3620,	gga-mir-1587	ggcgccgccggggcacGGGCTGGGCTGGGCTGGGCAgcggagcgcggcatcgcggctgctcccgtccttttcttcttcctgcccttcgtaaccgct	gga-miR-1587	GGGCTGGGCTGGGCTGGGCA	5'	Diff	gp1a	((((..((.((((((.(((..(((..((((.(((.(((((..((((....)))).))))))))))))...)))...)))))))))..))...))))	96	72.9	-42.9	0.652704	0.5891	0.706439	0.620085	2.23431	2.60464	0.71268	0.704991	0.60387	0.186238	1.89501	0.653577	low
199	346	gga-mir-1591-p5	gga-mir-1591-p5_2ss1AC17AC	CTTGCCTGGCTCTGCACA	18	806625368	+	3773	3836	ctgtaCTTGCCTGGCTCTGCACAatgtgggaaggagcacaaactgcagagtggaaggagtgatc	1	gga-mir-1591,	gga-mir-1591	cccatgatcTGATTCATTGCCTGGCTCTGCaaatgcttccctaatgttgCAGACTTGGCCATGGGTAGGAgcaatggg	gga-mir-1591-p5	ATTGCCTGGCTCTGCaaa	5'	New	gp1a	...((((..(((.((((((((...((((........))))...))))))))...)))))))...	58	53.1	-19.1	0	0	0	0	0	0	0.234954	0.406952	0	0	0	0	low
200	347	gga-miR-1597-5p	gga-miR-1597-5p_L+2R-1	ACATGTTTACAGGGCTCTTCAT	22	806569229	-	41891	41963	ttttattACATGTTTACAGGGCTCTTCATtgtggtctcagcaatatgAAGAGCTCTGCAAGCATGCAataaaa	1	gga-mir-1597,	gga-mir-1597	ttttattacATGTTTACAGGGCTCTTCATTgtggtctcagcaataTGAGGAGCTCTGCAAGCATGCAataaaa	gga-miR-1597-5p	ATGTTTACAGGGCTCTTCATT	5'	Diff	gp1a	(((((((.(((((((.((((((((((((((((.......)))..))))))))))))).))))))).)))))))	73	37	-32.6	3.73036	2.24366	9.16317	1.0296	9.70201	5.62562	6.02887	2.60427	6.46929	2.47144	8.78185	0.752048	middle
200	348	gga-miR-1597-3p	gga-miR-1597-3p_L-2_1ss4GA	AAGAGCTCTGCAAGCATGCA	20	806569229	-	41891	41963	ttttattACATGTTTACAGGGCTCTTCATtgtggtctcagcaatatgAAGAGCTCTGCAAGCATGCAataaaa	1	gga-mir-1597,	gga-mir-1597	ttttattacATGTTTACAGGGCTCTTCATTgtggtctcagcaataTGAGGAGCTCTGCAAGCATGCAataaaa	gga-miR-1597-3p	TGAGGAGCTCTGCAAGCATGCA	3'	Diff	gp1a	(((((((.(((((((.((((((((((((((((.......)))..))))))))))))).))))))).)))))))	73	37	-32.6	0.271052	0.469477	0.257937	0.44676	0	0	0.234954	0.406952	0.372558	0.645289	0.358216	0.506594	low
201	349	gga-miR-1607	gga-miR-1607_L-1R-1_1ss14GC	GGGGCGGGAGGGCTCGGG	18	chr2	+	46000263	46000341	gtctgtgaggagagAGGGGCGGGAGGGGTCGGGCgcgccatggcggcggagcccgcggctcctgcgaggtggccgaggc	1	gga-mir-1607,	gga-mir-1607	gtctgtgaggagagAGGGGCGGGAGGGGTCGGGCgcgccatggcggcggagcccgcggctcctgcgaggtggccgaggc	gga-miR-1607	AGGGGCGGGAGGGGTCGGGC	5'	Diff	gp1a	((((....((........(((((((..(.(((((.((((.....))))..))))))..))))))).......)).))))	47	78.5	-33.1	0	0	0	0	0	0	0.234954	0.406952	0.148093	0.256504	0	0	low
202	350	gga-miR-1623	gga-miR-1623_L-1	CAGGCACAGACAGGCAGTA	19	806626148	+	18868	18998	aagggactggctggacggagttgtcatgtgtcTGCCTGTCTACACTTGCTGTGCagaacatcctctcacctgtacagCAGGCACAGACAGGCAGTCacatgacaacccagcctgaatgacagccggccagt	2	gga-mir-1623,ola-mir-214,	gga-mir-1623	gagcatgaaggcatagcacggatGCAGGCACAGACAGGCAGTActgcagagatgcaacctctgcctactaacctcaagtgaaagtacctcctgctc	gga-miR-1623	GCAGGCACAGACAGGCAGTA	3'	Diff	gp1a	.....(((((((((..((.(((((((((((.((((((((((...((((((((((((.............))))))))))))...)))))))))).)))))))))))))...(((.....))))))))))))	92	55.7	-77	0.381651	0.661039	0	0	0.849173	1.47081	0	0	0	0	0.589291	0.833383	low
203	351	gga-miR-1641	gga-miR-1641	TGAGGATTAATGACTGTCTGGG	22	806626505	-	47734	47828	gatgcagggcatttccTGAGGATTAATGACTGTCTGGGgtcatcatctcctcccagttagttattaatccccaggaaatactctgtgccttgatc	2	gga-mir-1641,tgu-mir-1641,	gga-mir-1641	gatgcagggcatttccTGAGGATTAATGACTGTCTGGGgtcatcatctcctcccagttagttattaatccccaggaaatactctgtgccttgatc	gga-miR-1641	TGAGGATTAATGACTGTCTGGG	5'	Yes	gp1a	...((((((.((((((((.((((((((((((..((((((...........))))))..)))))))))))).)))))))).)))))).........	83	46.3	-46.4	1.03435	1.16087	0.319533	0.553448	0.849173	1.47081	0.954116	1.11845	0.538997	0.93357	0.358216	0.506594	low
204	352	gga-mir-1648-p3	gga-mir-1648-p3_2ss7TA19CG	GGCGGCACGGCTCGGCTCGGCT	22	806582400	-	29	118	ggacgggttgccgggcagagccgggcgggcagctggcggggcgcgaccctccGGCGGCACGGCTCGGCTCGGCTccgctcggcaccggga	2	gga-mir-1648,tgu-mir-2974,	gga-mir-1648	tggccggCGGCTCGGCTCGGCTCCGCTCacaccaggagcagcggctcggcgtggTGGGAGTGGAGCGGAGCTGTCcgccgtagccg	gga-mir-1648-p3	ggCGGCTCGGCTCGGCTCCGCT	3'	New	gp1a	...(((..((((((((.(((((((((((((.((((.(((((.......))))).))))...)))).))))))))).)))))))))))...	84	82.2	-58.4	1.5139	0.941118	0	0	0	0	0	0	0	0	0	0	low
205	353	gga-miR-1648-5p	gga-miR-1648-5p_L+2	CTCGGCTCGGCTCGGCTCCGCTC	23	806626794	-	38	103	ttaggaagtcaagcgcaggggccgggaaacgcgtgcgcagtgcCTCGGCTCGGCTCGGCTCCGCTC	3	gga-mir-1648,tgu-mir-2974,tgu-mir-2974,	gga-mir-1648	tggccggCGGCTCGGCTCGGCTCCGCTCacaccaggagcagcggctcggcgtggTGGGAGTGGAGCGGAGCTGTCcgccgtagccg	gga-miR-1648-5p	CGGCTCGGCTCGGCTCCGCTC	3'	Diff	gp1a	...((.((((.(((....((((((((..((((....)).))..)))))))).))).))))))....	59	69.7	-26.9	0	0	0.719993	0.499051	2.48165	1.81048	0	0	0	0	0	0	low
206	354	gga-miR-1662	gga-miR-1662	TTGACATCATCATACTTGGGAT	22	806601191	-	13380	13452	tctatgggtTTGACATCATCATACTTGGGATgtatgacacaaagtCCCAAGCAGGCTGATGTCAGGCccaaga	2	gga-mir-1662,tgu-mir-1662,	gga-mir-1662	tctatgggtTTGACATCATCATACTTGGGATgtatgacacaaagtcccaagcaggctgatgtcaggcccaaga	gga-miR-1662	TTGACATCATCATACTTGGGAT	5'	Yes	gp1a	(((.((((..((((((((((...((((((((............))))))))..)).))))))))..)))))))	73	46.6	-33.1	182.216	77.3199	310.362	130.901	143.285	62.9387	463.313	201.446	434.74	180.312	237.247	52.8383	middle
206	355	gga-mir-1662-p3	gga-mir-1662-p3	CCCAAGCAGGCTGATGTCAGGC	22	806601191	-	13380	13452	tctatgggtTTGACATCATCATACTTGGGATgtatgacacaaagtCCCAAGCAGGCTGATGTCAGGCccaaga	2	gga-mir-1662,tgu-mir-1662,	gga-mir-1662	tctatgggtTTGACATCATCATACTTGGGATgtatgacacaaagtcccaagcaggctgatgtcaggcccaaga	gga-mir-1662-p3	cccaagcaggctgatgtcaggc	3'	New	gp1a	(((.((((..((((((((((...((((((((............))))))))..)).))))))))..)))))))	73	46.6	-33.1	3.1257	4.08715	1.5246	0.710135	1.83248	1.65428	3.94576	2.20182	2.91629	1.69749	6.86362	3.62749	low
207	356	gga-miR-1677-5p	gga-miR-1677-5p	TCCTGCACCGCTGAAGTCAAT	21	806601921	-	19986	20061	tagggtctgaTCCTGCACCGCTGAAGTCAATggaagttttgtcaTTGACTTCAATAGGAGCAGGATTtgaacctta	2	gga-mir-1677,tgu-mir-1677,	gga-mir-1677	agggtctgaTCCTGCACCGCTGAAGTCAATggaagttttgtcatTGACTTCAGTAGGAGCAGGATTtgaacct	gga-miR-1677-5p	TCCTGCACCGCTGAAGTCAAT	5'	Yes	gp1a	(((((((..(((((((.((..((((((((((((........))))))))))))...)).)))))))..)).)))))	76	43.4	-37.3	131.242	114.854	129.424	122.96	225.231	191.981	85.1419	66.072	73.4793	68.7904	249.979	121.504	middle
207	357	gga-miR-1677-3p	gga-miR-1677-3p_L+1_1ss10GA	TTGACTTCAATAGGAGCAGGATT	23	806601921	-	19986	20061	tagggtctgaTCCTGCACCGCTGAAGTCAATggaagttttgtcaTTGACTTCAATAGGAGCAGGATTtgaacctta	2	gga-mir-1677,tgu-mir-1677,	gga-mir-1677	agggtctgaTCCTGCACCGCTGAAGTCAATggaagttttgtcatTGACTTCAGTAGGAGCAGGATTtgaacct	gga-miR-1677-3p	TGACTTCAGTAGGAGCAGGATT	3'	Diff	gp1a	(((((((..(((((((.((..((((((((((((........))))))))))))...)).)))))))..)).)))))	76	43.4	-37.3	60.5598	4.25965	82.9105	2.48879	73.4146	36.1298	42.3312	13.3958	41.0435	2.7175	12.2369	3.97142	middle
208	358	gga-miR-1720-5p	gga-miR-1720-5p_R-1_1ss17TC	TGATCACCTCGGACGTCGCTT	21	chr10	-	12627132	12627196	ttcTGATCACCTCGGACGTTGCTTTggtgacaacccggagcaAAGCAACGAGAGGTCGGTCTGAa	1	gga-mir-1720,	gga-mir-1720	ttcTGATCACCTCGGACGTTGCTTTggtgacaacccggagcaAAGCAACGAGAGGTCGGTCTGAa	gga-miR-1720-5p	TGATCACCTCGGACGTTGCTTT	5'	Diff	gp1a	(((.(((((((((...((((((((((..............)))))))))).))))).)))).)))	65	53.8	-24.8	3.73036	2.24366	1.69792	0.824808	1.9211	1.69694	2.78015	1.30431	1.66525	0.975385	2.4843	1.48696	low
209	359	gga-miR-1730-3p	gga-miR-1730-3p_L-1R-3_1ss7AT	AGGCCTTGGCTGTTTGCT	18	chr4	+	47627247	47627339	cagagctgtttgcaggcacaCAGCTAACAGAGGTGGAACCTTGgggagaaaagtgctgcAAGGCCATGGCTGTTTGCTGCTggtaaagctctg	1	gga-mir-1730,	gga-mir-1730	cagagctgtttgcaggcacaCAGCTAACAGAGGTGGAACCTTGgggagaaaagtgctgcAAGGCCATGGCTGTTTGCTGCTggtaaagctctg	gga-miR-1730-3p	AAGGCCATGGCTGTTTGCTGCT	3'	Diff	gp1a	(((((((..((((..(((....((.(((((..((((..(((((..(.........)..)))))))))..))))).)))))..)))))))))))	93	53.8	-34.3	0	0	0	0	0	0	0.234954	0.406952	0	0	0	0	low
210	360	gga-mir-1756a-p5	gga-mir-1756a-p5_2ss8CG18AT	AGAATCTGAGCTGGTGTT	18	806620546	-	29939	30035	atcttgggccAGAATCTCAGCTGGTGTAagtcagcagagctccactgacattattagtgcTCCAGTGATTCACACCAGCTGTggatctggtcttctg	2	gga-mir-1756a,tgu-mir-1756,	gga-mir-1756a	tgggccagaatctcagctggtgtaagtcagcagagctccactgacattattagtgcTCCAGTGATTCACACCAGCTGTgaatctggtcta	gga-mir-1756a-p5	agaatctcagctggtgta	5'	New	gp1a	.....((((((((..(.((((((((((.(((((...((((...(((((.....)))))))))...))))).)))))))))).)..))))))))....	88	49.5	-44.9	0	0	0	0	0	0	0	0	0	0	0	0	low
210	361	gga-miR-1756a	gga-miR-1756a	TCCAGTGATTCACACCAGCTGT	22	806620546	-	29939	30035	atcttgggccAGAATCTCAGCTGGTGTAagtcagcagagctccactgacattattagtgcTCCAGTGATTCACACCAGCTGTggatctggtcttctg	2	gga-mir-1756a,tgu-mir-1756,	gga-mir-1756a	tgggccagaatctcagctggtgtaagtcagcagagctccactgacattattagtgcTCCAGTGATTCACACCAGCTGTgaatctggtcta	gga-miR-1756a	TCCAGTGATTCACACCAGCTGT	3'	Yes	gp1a	.....((((((((..(.((((((((((.(((((...((((...(((((.....)))))))))...))))).)))))))))).)..))))))))....	88	49.5	-44.9	0	0	1.27813	2.21379	0	0	0.234954	0.406952	0.186279	0.322645	0	0	low
211	362	gga-mir-1763-p5	gga-mir-1763-p5_2ss1AC18CG	CGGGCGGGAGCGGAGCGGGG	20	806579682	+	6940	7007	aaCGGGAGGGAGCGGAGCGGGGtgcgggctgggatagctccttggctggtctctgcgttcctcccggc	1	gga-mir-1763,	gga-mir-1763	gcggagcgcgcgttcccgtcccgcccgcgggcgccgtgcgGAGGGCGGGAGCGGAGCGCGGGAcgc	gga-mir-1763-p5	AGGGCGGGAGCGGAGCGCGG	5'	New	gp1a	..(((((((((((((((......((..((..((.......))..))..)))))))).)))))))))..	64	70.6	-33.8	0	0	0	0	0	0	0.117477	0.203476	0.0898328	0.155595	0	0	low
212	363	gga-mir-1765-p3	gga-mir-1765-p3_2ss16CG18GC	GGGAGGAGCGGAGCGGGC	18	806548148	-	36	120	acccccccctcagtaaccccctttccccgcgcatgcgcctcccgccgGGGAGGAGCGGGGCGGGCgggggctcgaggcggggcgg	4	gga-mir-1765,ppy-mir-639,mml-mir-639,rno-mir-207,	gga-mir-1765	cgagggctcccggcagccacgggaggagCGGAGCGCGGCCCTGCGCTGcgggcccggagccgcggggagcgcctgtgccgtgcgggggttgcgggctgcgggtcg	gga-mir-1765-p3	gggaggagCGGAGCGCGG	3'	New	gp1a	.((((((((((((...(((((....(((((...(((.((((((....)))))).)))..))))).))))))).)))).)))).))	84	81.2	-53.4	0	0	0.431257	0.74696	0	0	0.234954	0.406952	0.179666	0.31119	0.716433	1.01319	low
213	364	gga-miR-1770	gga-miR-1770_L+1R+2_2ss9GC20GC	GCTGCGGGCGAGGAGGGAGCGGGGC	25	chr2	+	145493414	145493510	tgcaccatgggatgcgcgctgccctctccctccctcgctccccgcactaacatggCTGCGGGGGAGGAGGGAGGGGGtcaggctgccgcccctcgca	1	gga-mir-1770,	gga-mir-1770	tgcaccatgggatgcgcgctgccctctccctccctcgctccccgcactaacatggCTGCGGGGGAGGAGGGAGGGGGtcaggctgccgcccctcgca	gga-miR-1770	CTGCGGGGGAGGAGGGAGGGGG	3'	Diff	gp1a	.((.....(((..(((.((.(((..(((((((((((.(((((((((((.....)).))).)))))))))))))))))...))).))))))))..)).	95	72.2	-58.5	0.923756	0.835417	0	0	0	0	0	0	0.186279	0.322645	0	0	low
214	365	gga-miR-1784-5p	gga-miR-1784-5p	TTCTGCTCTTATTGAAATCAGT	22	806600074	-	17555	17657	tggaccaatttctttgggcccaaTTCTGCTCTTATTGAAATCAGTgagagttctgccatTGACTTAAATAGGAGCAGAATTgggacctaagaagacatttcca	2	gga-mir-1784,tgu-mir-1784,	gga-mir-1784	tggaccaatttcttggggcccaaTTCTGCTCTTATTGAAATCAGTgagagttctgccattgacttaaataggagcagaattgggacctaagaagagatttcca	gga-miR-1784-5p	TTCTGCTCTTATTGAAATCAGT	5'	Yes	gp1a	.(((....((((.(((((((((((((((((((((((.((.((((((((....))..)))))).)).)))))))))))))))))).))))))))).....))).	101	40.8	-45.7	2.00797	2.5514	1.09334	1.16657	2.77027	2.57657	0.677395	1.17328	1.63171	1.97523	0.589291	0.833383	low
214	366	tgu-miR-1784-3p	tgu-miR-1784-3p_1ss11GA	TGACTTAAATAGGAGCAGAATT	22	806600074	-	17555	17657	tggaccaatttctttgggcccaaTTCTGCTCTTATTGAAATCAGTgagagttctgccatTGACTTAAATAGGAGCAGAATTgggacctaagaagacatttcca	2	gga-mir-1784,tgu-mir-1784,	tgu-mir-1784	tgatttcttggggcccaaTTCTGCTCTTATTGAAATCAGTgagagtcctgccatTGACTTAAATGGGAGCAGAATTgggacctaagaggaca	tgu-miR-1784-3p	TGACTTAAATGGGAGCAGAATT	3'	Diff	gp1a	.(((....((((.(((((((((((((((((((((((.((.((((((((....))..)))))).)).)))))))))))))))))).))))))))).....))).	101	40.8	-45.7	3.15292	2.7346	4.88187	3.78519	2.36844	2.41301	7.49466	5.49959	9.61367	6.6737	7.58005	2.61431	middle
215	367	gga-mir-1785-p3	gga-mir-1785-p3	CTCGGAGCACATGGCTGC	18	806562706	-	3528	3642	cgttctgcacggtgtctgattatgctctcccctgcctgcagcctgtcctctcCTCGGAGCACATGGCTGCccttggcgtctttggcttgtgtcagatccatgcctttgtagacta	1	gga-mir-1785,	gga-mir-1785	ggagcgagccctgtgtgctcTGAGGGCAGCACTGTGTCCGGGctgtgatgcttctgcccaggcgctgcctgctgctgctcggagcacatggctgcgtgctct	gga-mir-1785-p3	ctcggagcacatggctgc	3'	New	gp1a	...((((((.((((((((((...(((......((((.(((((((((.((((....)))).))).))))))....)))).....)))....)))))))....)))..))))))...	109	56.5	-41	0.381651	0.661039	1.00873	0.26358	0	0	0	0	0	0	0	0	low
216	368	gga-mir-1787-p5	gga-mir-1787-p5_1ss22CG	TTTTCCCCCTTCCCTAAACCTGTCT	25	806576538	+	475	560	cTTTTCCCCCTTCCCTAAACCTGTCTttgcttccatgttacgtgggtcagaattttggtcagtgttgtttacggaagggggaaaaa	1	gga-mir-1787,	gga-mir-1787	gccggtccttttcccccttccctaaacctctctttgcttccatggtgcggtggtcagTGTTGTTTACGGAAGGGGGAaaaaaaacgaggc	gga-mir-1787-p5	ttttcccccttccctaaacctctct	5'	New	gp1a	.(((((((((((((.((((((((.((...((((((((...))))))..))......)).)))....))))).))))))))))))).	84	45.3	-34.6	0	0	0	0	0	0	0.225798	0.391094	0.186279	0.322645	0	0	low
217	369	gga-miR-1788-5p	gga-miR-1788-5p	GGCTTGTTTTCCGTTGCCTGCG	22	chr7	+	21851756	21851843	ccaccctgctgtgtcccgGGCTTGTTTTCCGTTGCCTGCGgtgtgttgcagtgactCAGGCAGCGAAAGCAAGTCTGggaggctgtgg	8	gga-mir-1788,tgu-mir-1788,ssa-mir-1788,dre-mir-1788,aca-mir-1788,ipu-mir-1788,oha-mir-1788,hhi-mir-1788,	gga-mir-1788	ccaccctgctgtgtcccgGGCTTGTTTTCCGTTGCCTGCGgtgtgttgcagtgactCAGGCAGCGAAAGCAAGTCTGggaggctgtgg	gga-miR-1788-5p	GGCTTGTTTTCCGTTGCCTGCG	5'	Yes	gp1a	((((...(((...((((((((((((((((.((((((((.(((...........)))))))))))))))))))))))))))))).))))	88	61.4	-45.9	52.2723	11.5445	66.0325	13.6246	35.0478	16.6797	120.915	115.421	43.3568	21.9004	146.661	81.7742	middle
217	370	gga-miR-1788-5p	gga-miR-1788-5p	GGCTTGTTTTCCGTTGCCTGCG	22	chr7	+	21851756	21851843	ccaccctgctgtgtcccgGGCTTGTTTTCCGTTGCCTGCGgtgtgttgcagtgactCAGGCAGCGAAAGCAAGTCTGggaggctgtgg	7	gga-mir-1788,ssa-mir-1788,dre-mir-1788,aca-mir-1788,pma-mir-1788a,oha-mir-1788,ola-mir-1788,	gga-mir-1788	ccaccctgctgtgtcccgGGCTTGTTTTCCGTTGCCTGCGgtgtgttgcagtgactCAGGCAGCGAAAGCAAGTCTGggaggctgtgg	gga-miR-1788-5p	GGCTTGTTTTCCGTTGCCTGCG	5'	Yes	gp1a	((((...(((...((((((((((((((((.((((((((.(((...........)))))))))))))))))))))))))))))).))))	88	61.4	-45.9	52.2723	11.5445	66.0325	13.6246	35.0478	16.6797	120.915	115.421	43.3568	21.9004	146.661	81.7742	middle
217	371	gga-miR-1788-3p	gga-miR-1788-3p_R-1	CAGGCAGCGAAAGCAAGTCT	20	chr7	+	21851756	21851843	ccaccctgctgtgtcccgGGCTTGTTTTCCGTTGCCTGCGgtgtgttgcagtgactCAGGCAGCGAAAGCAAGTCTGggaggctgtgg	8	gga-mir-1788,tgu-mir-1788,ssa-mir-1788,dre-mir-1788,aca-mir-1788,ipu-mir-1788,oha-mir-1788,hhi-mir-1788,	gga-mir-1788	ccaccctgctgtgtcccgGGCTTGTTTTCCGTTGCCTGCGgtgtgttgcagtgactCAGGCAGCGAAAGCAAGTCTGggaggctgtgg	gga-miR-1788-3p	CAGGCAGCGAAAGCAAGTCTG	3'	Diff	gp1a	((((...(((...((((((((((((((((.((((((((.(((...........)))))))))))))))))))))))))))))).))))	88	61.4	-45.9	5.15998	3.35745	6.69152	4.99012	3.68743	2.32305	2.59488	2.40006	3.32975	0.79443	0.947507	0.326788	middle
217	372	gga-miR-1788-3p	gga-miR-1788-3p_R-1	CAGGCAGCGAAAGCAAGTCT	20	chr7	+	21851756	21851843	ccaccctgctgtgtcccgGGCTTGTTTTCCGTTGCCTGCGgtgtgttgcagtgactCAGGCAGCGAAAGCAAGTCTGggaggctgtgg	7	gga-mir-1788,ssa-mir-1788,dre-mir-1788,aca-mir-1788,pma-mir-1788a,oha-mir-1788,ola-mir-1788,	gga-mir-1788	ccaccctgctgtgtcccgGGCTTGTTTTCCGTTGCCTGCGgtgtgttgcagtgactCAGGCAGCGAAAGCAAGTCTGggaggctgtgg	gga-miR-1788-3p	CAGGCAGCGAAAGCAAGTCTG	3'	Diff	gp1a	((((...(((...((((((((((((((((.((((((((.(((...........)))))))))))))))))))))))))))))).))))	88	61.4	-45.9	5.15998	3.35745	6.69152	4.99012	3.68743	2.32305	2.59488	2.40006	3.32975	0.79443	0.947507	0.326788	middle
218	373	gga-mir-1790-p5	gga-mir-1790-p5_2ss16GC18AG	GGTGAGGGCGGTGGGCGG	18	806589745	-	20358	20450	gctggcggtgtgtGGTGAGGGCGGTGGCCGGggcggagctgcttgtcaggagccaccaggattcgtgccaccggctctcattgcacccccaaa	2	gga-mir-1790,hsa-mir-3195,	gga-mir-1790	ggcggggcgggatgccgctggggccgggcctcgtgccgtgctctgctgggccggagaaggCGGGTGAGGGCGGTGGGGGAagggaagcggagctgtttcttcgct	gga-mir-1790-p5	GGTGAGGGCGGTGGGGGA	5'	New	gp1a	..(((.((.(((..(((((((((((((((((((.((..((........))..)).)).....))).)))))).))))))))..))))))))..	89	67.7	-48.8	0	0	0.215629	0.37348	0	0	0	0	0.186279	0.322645	0	0	low
219	374	gga-mir-1790-p3	gga-mir-1790-p3_2ss16GA17GT	AGGGCGGTGGGGGAAATG	18	806575437	+	1	62	ggagcctgcgccccgcacgcccggcgggaagcggaaAGGGCGGTGGGGGAAATGcgggcagg	1	gga-mir-1790,	gga-mir-1790	ggcggggcgggatgccgctggggccgggcctcgtgccgtgctctgctgggccggagaaggCGGGTGAGGGCGGTGGGGGAagggaagcggagctgtttcttcgct	gga-mir-1790-p3	AGGGCGGTGGGGGAaggg	3'	New	gp1a	...(((((((((((((.(((((..((.....))....)))))))))))....)))))))...	56	77.4	-34.6	0	0	0	0	0	0	0.225798	0.391094	0.148093	0.256504	0	0	low
220	375	gga-mir-1794-p5	gga-mir-1794-p5_1ss7TG	AGCCCTGTGTTCTCTCTGGCA	21	806598599	-	6156	6277	acggggggatgctggaagtccttgctttcAGCCCTGTGTTCTCTCTGGCAggcacgtggctggaaaattgccagaatggacacggggcagcaaagttttgacacgtgcagccatgccccagg	1	gga-mir-1794,	gga-mir-1794	ggccatgtcctttccttcagccctttgttctctctggcaggaacatgggtggaaaacaGCCAGAATGGACATGGGCAGCAAaggtgcgacatgcagct	gga-mir-1794-p5	agccctttgttctctctggca	5'	New	gp1a	...((((.((((((...(((...(((((..(((((((((((..((((((((((.....))).......)))))))..)))))))))))...)))))...))).....)))).)).))))...	116	58.2	-55.2	0.923756	0.835417	0.773812	1.34028	1.07193	1.85663	0	0	0	0	0	0	low
221	376	gga-miR-1799	gga-miR-1799_R-1_1ss4AG	TGAGGTGATGATGCCTGATT	20	chr5	+	39215817	39215900	cttattagttagatgtcattattttacaagccgtaactgatcaaacatgagtactggcTGAAGTGATGATGCCTGATTAgcaag	2	gga-mir-1799,tni-mir-216a,	gga-mir-1799	cttattagttagatgtcattattttacaagccgtaactgatcaaacatgagtactggcTGAAGTGATGATGCCTGATTAgcaag	gga-miR-1799	TGAAGTGATGATGCCTGATTA	3'	Diff	gp1a	(((..(((((((..(((((((((((...(((((..(((.((.....)).)))..))))))))))))))))..)))))))..)))	84	36.9	-25.8	0	0	0	0	0	0	0	0	0	0	0.589291	0.833383	low
222	377	gga-miR-1803	gga-miR-1803_R+1	ATTGACTTCAGCGGGGTTTGGA	22	806617696	-	15135	15223	ggacttagggcatgatccagagcccattgtagtcaatgggattttttttccATTGACTTCAGCGGGGTTTGGAtcaggcctttacttcc	1	gga-mir-1803,	gga-mir-1803	ggacttagggcatgatccagagcccattgtagtcaatgggagtctttttccATTGACTTCAGCGGGGTTTGGatcaggcctttacttcc	gga-miR-1803	ATTGACTTCAGCGGGGTTTGG	3'	Diff	gp1a	(((...(((((.(((((((((.(((..((.(((((((((((......))))))))))).))..))).))))))))).)))))....)))	89	47.2	-48.3	0	0	0.750791	0.671454	0.535963	0.928316	0.477726	0.413889	0.334372	0.295185	0	0	low
223	378	gga-miR-1805-5p	gga-miR-1805-5p_L-1	AGTTGTAGTCTTTCAAACAGA	21	806591184	+	14534	14621	gtggaatattctgggAGTTGTAGTCTTTCAAACAGAgctttgcaagaacataccTGTATTGGAACACTACAGCTCCctgaacttcctc	5	gga-mir-1805,tgu-mir-1805,mdo-mir-1805,aca-mir-1805,oha-mir-1805,	gga-mir-1805	ggaatattctggGAGTTGTAGTCTTTCAAACAGAgctttgcaaggacataccTGTATTGGAACACTACAGCTCcctgaacttcc	gga-miR-1805-5p	GAGTTGTAGTCTTTCAAACAGA	5'	Diff	gp1a	..((((..(((.((((((((((((.((((((((((.....((......))...)))).)))))).)))))))))))).))).))))..	84	43.2	-33.8	0.652704	0.5891	0	0	0.849173	1.47081	0	0	0.148093	0.256504	0	0	low
223	379	gga-miR-1805-3p	gga-miR-1805-3p_R+1	TGTATTGGAACACTACAGCTCC	22	806591184	+	14534	14621	gtggaatattctgggAGTTGTAGTCTTTCAAACAGAgctttgcaagaacataccTGTATTGGAACACTACAGCTCCctgaacttcctc	5	gga-mir-1805,tgu-mir-1805,mdo-mir-1805,aca-mir-1805,oha-mir-1805,	gga-mir-1805	ggaatattctggGAGTTGTAGTCTTTCAAACAGAgctttgcaaggacataccTGTATTGGAACACTACAGCTCcctgaacttcc	gga-miR-1805-3p	TGTATTGGAACACTACAGCTC	3'	Diff	gp1a	..((((..(((.((((((((((((.((((((((((.....((......))...)))).)))))).)))))))))))).))).))))..	84	43.2	-33.8	15.7464	9.16979	20.4704	7.12005	19.7925	16.2977	20.7026	6.63756	24.0383	8.86121	24.4848	15.3762	middle
224	380	gga-mir-2127-p5	gga-mir-2127-p5_2ss1GC18GT	CGGGAGGGAGGGCGGGCTA	19	806597770	-	7481	7545	acCGGGAGGGAGGGCGGGCTGcgggggggggctcctctttaatccagctcgccttcgctcctttc	1	gga-mir-2127,	gga-mir-2127	cctccttgtcccggctcgtccccgcttcctccctttgtctgcggccgccgaacaggccgtgtggcggcCGGGAGGGGAGGGAGGGCGGGcgagaggcagggagg	gga-mir-2127-p5	GGGGAGGGAGGGCGGGcga	5'	New	gp1a	...(((((.((((((((((((.((((((....))))))......)))))))))))).)))))...	59	69.2	-39.9	0	0	0.319533	0.553448	0.535963	0.928316	0	0	0	0	0	0	low
225	381	gga-mir-2127-p3	gga-mir-2127-p3_3ss9CG17GA18AC	GTGGCGGCGGGGAGGGAC	18	806620165	-	907	977	gagggctgcgctccgctctccaccctgcgaacgcctctGTGGCGGCGGGGAGGGAGcgggagcgggccggg	2	gga-mir-7455,gga-mir-2127,	gga-mir-2127	cctccttgtcccggctcgtccccgcttcctccctttgtctgcggccgccgaacaggccgtgtggcggcCGGGAGGGGAGGGAGGGCGGGcgagaggcagggagg	gga-mir-2127-p3	gtggcggcCGGGAGGGGA	3'	New	gp1a	...((((.((((((((((.((.((((((...((((.....)))))))))).)))))).))))))))))...	65	78.9	-46.5	0	0	0	0	0	0	0.242772	0.420494	0	0	1.17858	1.66677	low
226	382	gga-miR-2131-5p	gga-miR-2131-5p	ATGCAGAAGTGCACGGAAACAGCT	24	806568666	+	2472	2560	tctcgtggcttccATGCAGAAGTGCACGGAAACAGCTatttgcttttgaaaagttggCTGTTACTGTTCTTCTGATGGatgctgctgga	1	gga-mir-2131,	gga-mir-2131	tctcgtggcttccATGCAGAAGTGCACGGAAACAGCTgtttgctatcgaaaagttggCTGTTACTGTTCTTCTGATGGaggctgctgga	gga-miR-2131-5p	ATGCAGAAGTGCACGGAAACAGCT	5'	Yes	gp1a	((..(..((.(((((.((((((...((((.((((((((...(((((...))))))))))))).)))).))))))))))).))..)..))	89	46.1	-37.1	518	240.028	371.711	127.836	394.194	85.1205	512.846	188.429	556.634	272.736	193.652	37.1841	middle
226	383	gga-miR-2131-3p	gga-miR-2131-3p	CTGTTACTGTTCTTCTGATGG	21	806568666	+	2472	2560	tctcgtggcttccATGCAGAAGTGCACGGAAACAGCTatttgcttttgaaaagttggCTGTTACTGTTCTTCTGATGGatgctgctgga	1	gga-mir-2131,	gga-mir-2131	tctcgtggcttccATGCAGAAGTGCACGGAAACAGCTgtttgctatcgaaaagttggCTGTTACTGTTCTTCTGATGGaggctgctgga	gga-miR-2131-3p	CTGTTACTGTTCTTCTGATGG	3'	Yes	gp1a	((..(..((.(((((.((((((...((((.((((((((...(((((...))))))))))))).)))).))))))))))).))..)..))	89	46.1	-37.1	21.7277	12.8864	20.7595	3.99184	17.1618	4.70023	16.5505	6.29907	25.1871	9.11975	23.5605	10.0163	middle
227	384	gga-miR-2188-5p	gga-miR-2188-5p	AAGGTCCAACCTCACATGTCCT	22	806585579	+	36642	36810	gaggttagatggcactttggggtttccttctgaggaatatcagacctgtgggaAAGGTCCAACCTCACATGTCCTgtatagaataaagagggATATATGTGGTCAGACCTATCCcacaggtcctgtattcttacacatgtgcagagaccttgacatgccatctgatctt	2	gga-mir-2188,tgu-mir-2188,	gga-mir-2188	gaggttagatggcactttggggtttccttctgaggaatatcagacctgtgggaAAGGTCCAACCTCACATGTCCTgtatagaataaggaggGATATATGTGGTCAGACCTATCccacaggccctgtattcttacacaagtgcagagaccttgacatgccatctgatctt	gga-miR-2188-5p	AAGGTCCAACCTCACATGTCCT	5'	Yes	gp1a	((((((((((((((..(..(((((((......((((((((..(((((((((((.(((((..(((.((.(((((((..............))))))).)).)))..))))).)))))))))))..)))))))).((....))..)))))))..)..))))))))))))))	100	45.6	-84.4	1213.78	258.163	1283.6	700.228	1313.38	397.306	1402.22	546.339	1557.87	1003.57	931.01	443.262	middle
227	385	gga-miR-2188-3p	gga-miR-2188-3p_L-1R+1	ATATATGTGGTCAGACCTATCT	22	806585579	+	36642	36810	gaggttagatggcactttggggtttccttctgaggaatatcagacctgtgggaAAGGTCCAACCTCACATGTCCTgtatagaataaagagggATATATGTGGTCAGACCTATCCcacaggtcctgtattcttacacatgtgcagagaccttgacatgccatctgatctt	2	gga-mir-2188,tgu-mir-2188,	gga-mir-2188	gaggttagatggcactttggggtttccttctgaggaatatcagacctgtgggaAAGGTCCAACCTCACATGTCCTgtatagaataaggaggGATATATGTGGTCAGACCTATCccacaggccctgtattcttacacaagtgcagagaccttgacatgccatctgatctt	gga-miR-2188-3p	GATATATGTGGTCAGACCTATC	3'	Diff	gp1a	((((((((((((((..(..(((((((......((((((((..(((((((((((.(((((..(((.((.(((((((..............))))))).)).)))..))))).)))))))))))..)))))))).((....))..)))))))..)..))))))))))))))	100	45.6	-84.4	38.6227	5.35464	41.5166	23.8751	40.7559	31.4055	54.1991	22.5517	74.2072	32.4017	27.6977	12.5022	middle
228	386	tgu-miR-2954-5p	tgu-miR-2954-5p_L+1	TGCTGAGAGGGCTTGGGGAGAGGA	24	806568666	-	14764	14840	ggagcagTGCTGAGAGGGCTTGGGGAGAGGAttgtagtggagctcCATCCCCATTCCACTCCTAGCAGctctctggc	2	gga-mir-2954,tgu-mir-2954,	tgu-mir-2954	ggagcagtGCTGAGAGGGCTTGGGGAGAGGAttgtagtggagctcCATCCCCATTCCACTCCTAGCAGctct	tgu-miR-2954-5p	GCTGAGAGGGCTTGGGGAGAGGA	5'	Diff	gp1a	(((((..((((..(((((..((((((..(((..((......))))).))))))..)).)))..))))))))).....	72	59.7	-32.6	1264.1	1235.98	485.801	140.603	1520.31	806.576	595.364	244.006	527.347	209.302	1143.04	273.092	middle
228	387	gga-miR-2954	gga-miR-2954_R+1	CATCCCCATTCCACTCCTAGCAG	23	806568666	-	14764	14840	ggagcagTGCTGAGAGGGCTTGGGGAGAGGAttgtagtggagctcCATCCCCATTCCACTCCTAGCAGctctctggc	2	gga-mir-2954,tgu-mir-2954,	gga-mir-2954	ctgagagggcttggggagaggattgtagtggagctcCATCCCCATTCCACTCCTAGCAgctctctggc	gga-miR-2954	CATCCCCATTCCACTCCTAGCA	3'	Diff	gp1a	(((((..((((..(((((..((((((..(((..((......))))).))))))..)).)))..))))))))).....	72	59.7	-32.6	37694.2	26977.5	26039.7	18559.5	64164.7	35044.8	21739.4	14552.3	14093.3	7345.52	45369.7	9806.91	high
229	388	gga-miR-3064-5p	gga-miR-3064-5p_L+2R-1	TTTGGCTGTTGTGGTGTGCAAA	22	806590135	+	4716	4838	ctattgtctaacgtttatcttcgaTTTGGCTGTTGTGGTGTGCAAAactttgtacctcgctttTTGCCACACTGCAACGCTTTACagatgtggaagatgtgaaatttgtcatcaattatgact	1	gga-mir-3064,	gga-mir-3064	actattgtctaacgtttatcttcgattTGGCTGTTGTGGTGTGCAAAActttgtaccttgctttTTGCCACACTGCAACACTTTACAgatgtggaagatgtgaaatttgtcatcaattatgact	gga-miR-3064-5p	TGGCTGTTGTGGTGTGCAAAA	5'	Diff	gp1a	...............(((((((.((..(((.((((..((((((((((...((.....))..))))).)))))..)))))))........)).)))))))........(((((.....))))).	84	39	-30.8	0	0	0.750791	0.671454	0	0	0	0	0.514038	0.0612219	0.947507	0.326788	low
229	389	gga-miR-3064-3p	gga-miR-3064-3p_R-1_1ss16AG	TTGCCACACTGCAACGCTTTAC	22	806590135	+	4716	4838	ctattgtctaacgtttatcttcgaTTTGGCTGTTGTGGTGTGCAAAactttgtacctcgctttTTGCCACACTGCAACGCTTTACagatgtggaagatgtgaaatttgtcatcaattatgact	1	gga-mir-3064,	gga-mir-3064	actattgtctaacgtttatcttcgattTGGCTGTTGTGGTGTGCAAAActttgtaccttgctttTTGCCACACTGCAACACTTTACAgatgtggaagatgtgaaatttgtcatcaattatgact	gga-miR-3064-3p	TTGCCACACTGCAACACTTTACA	3'	Diff	gp1a	...............(((((((.((..(((.((((..((((((((((...((.....))..))))).)))))..)))))))........)).)))))))........(((((.....))))).	84	39	-30.8	2.3751	2.4237	0.947132	0.830002	0.760549	1.31731	0.93066	1.0798	1.07287	1.00784	0.947507	0.326788	low
230	390	gga-miR-3528	gga-miR-3528_R-3_1ss2AC	CCTGCCCCAGTCGTGTTGC	19	806578640	+	1088	1152	gcCCTGCCCCAGTCGTGTTGCagatgtggctgtagtgccatgtttgtgtcattaggtggcagaaa	1	gga-mir-3528,	gga-mir-3528	gcattacacaggtcCATGCCCCAGTCGTGTTGCAGAtatggctgtagtgccatgtttgtgtcattaggtggcagaaaggaaaaggctgtgtctttgc	gga-miR-3528	CATGCCCCAGTCGTGTTGCAGA	5'	Diff	gp1a	...(((((((....(((..(((((..((((......))))..)))))..)))..)).)))))...	59	53.8	-27.6	8.19958	4.80483	4.61238	0.671489	5.22917	4.32159	3.11695	2.93455	0.855023	0.838758	3.79003	1.30715	middle
231	391	gga-mir-3528-p5	gga-mir-3528-p5_1ss17AG	CAGTCGTGTTGCAGATGT	18	806578640	+	1092	1172	tgcccCAGTCGTGTTGCAGATGTggctgtagtgcCATGTTTGTGTCATTAGGTGGCagaaaggaaaaggctacgtctttgc	1	gga-mir-3528,	gga-mir-3528	gcattacacaggtcCATGCCCCAGTCGTGTTGCAGAtatggctgtagtgccatgtttgtgtcattaggtggcagaaaggaaaaggctgtgtctttgc	gga-mir-3528-p5	CAGTCGTGTTGCAGAtat	5'	New	gp1a	((((((....(((..(((((..((((......))))..)))))..)))..)).)))).......((((((...))))))..	57	50.6	-27.1	7.21508	1.99822	5.2942	5.50276	7.46165	6.64414	5.97548	5.19949	5.48136	1.06076	6.73648	5.47407	middle
231	392	gga-mir-3528-p3	gga-mir-3528-p3	CATGTTTGTGTCATTAGGTGGC	22	806578640	+	1092	1172	tgcccCAGTCGTGTTGCAGATGTggctgtagtgcCATGTTTGTGTCATTAGGTGGCagaaaggaaaaggctacgtctttgc	1	gga-mir-3528,	gga-mir-3528	gcattacacaggtcCATGCCCCAGTCGTGTTGCAGAtatggctgtagtgccatgtttgtgtcattaggtggcagaaaggaaaaggctgtgtctttgc	gga-mir-3528-p3	catgtttgtgtcattaggtggc	3'	New	gp1a	((((((....(((..(((((..((((......))))..)))))..)))..)).)))).......((((((...))))))..	57	50.6	-27.1	8.77883	1.5577	8.99402	6.35986	1.9211	1.69694	1.19822	1.10772	0.918168	0.849606	1.5368	1.16017	middle
232	393	gga-miR-3531-5p	gga-miR-3531-5p_L-1R+1	CCTTGTTTGGGTTGTAATGAA	21	806546176	-	4052	4135	cagatcaaagcctCCTTGTTTGGGTTGTAATGAAgtgtcaaactgcttCCTTGCAACACAAACAGGAGACactttgatctgcaa	1	gga-mir-3531,	gga-mir-3531	ttgcagatcaaagccTCCTTGTTTGGGTTGTAATGAagtgtcgaactgtttCCTTGCAACACAAACAGGAGACActttgatctgcaa	gga-miR-3531-5p	TCCTTGTTTGGGTTGTAATGA	5'	Diff	gp1a	((((((((((.(((((.(((((.(((((((.(((((........))))).))))))).))))))))))...))))))))))...	81	42.9	-39.2	0	0	0	0	0.849173	1.47081	0.225798	0.391094	0.186279	0.322645	0	0	low
232	394	gga-miR-3531-3p	gga-miR-3531-3p_R-1	CCTTGCAACACAAACAGGAGAC	22	806546176	-	4052	4135	cagatcaaagcctCCTTGTTTGGGTTGTAATGAAgtgtcaaactgcttCCTTGCAACACAAACAGGAGACactttgatctgcaa	1	gga-mir-3531,	gga-mir-3531	ttgcagatcaaagccTCCTTGTTTGGGTTGTAATGAagtgtcgaactgtttCCTTGCAACACAAACAGGAGACActttgatctgcaa	gga-miR-3531-3p	CCTTGCAACACAAACAGGAGACA	3'	Diff	gp1a	((((((((((.(((((.(((((.(((((((.(((((........))))).))))))).))))))))))...))))))))))...	81	42.9	-39.2	0	0	0	0	0	0	0.477726	0.413889	0.372558	0.645289	0	0	low
233	395	gga-mir-3532-p5	gga-mir-3532-p5_1ss19GT	CACTGCAGCTGCTCTTGGTCT	21	806558095	-	13259	13339	gtgcttctcacgttgCACTGCAGCTGCTCTTGGTCTtaattaatctgaccctcggcggctgcagtgccatggtataaagca	1	gga-mir-3532,	gga-mir-3532	tgtgcttctcacGTTGCACTGCAGCTGCTCTTGGgcttaattaatctgacccTTGGAGGCTGCAGTGTCATGGTgtaaagcaca	gga-mir-3532-p5	CACTGCAGCTGCTCTTGGgct	5'	New	gp1a	.(((((....(((.((((((((((((((...((((...........))))...)))))))))))))).))).....)))))	80	51.9	-39.9	0	0	0.257937	0.44676	0	0	0	0	0	0	0	0	low
234	396	gga-mir-3533-p5	gga-mir-3533-p5_1ss8TC	AGTCCTGCGGTATCCATGAAACT	23	806608078	-	6217	6300	ggtatggAGTCCTGCGGTATCCATGAAACTaccttcaactctatcatgaagtgtgatgtggacATCCGTAAGGACCTGTATGCC	1	gga-mir-3533,	gga-mir-3533	ggtatggagtcctgtggtatccatgaaactaccttcaactccatcATGAAGTGTGATGTGGATATccgtaaggatctgtatgcc	gga-mir-3533-p5	agtcctgtggtatccatgaaact	5'	New	gp1a	((((((..(((((((((..(((((.....((((((((.........))))).)))..)))))...)))).)))))...))))))	84	47.6	-27.2	12.0985	9.69231	8.69742	2.60301	9.20916	6.03509	0.460752	0.399259	2.29384	1.88951	1.89501	0.653577	middle
234	397	gga-mir-3533-p3	gga-mir-3533-p3_1ss12TC	ATCCGTAAGGACCTGTATGCC	21	806608078	-	6217	6300	ggtatggAGTCCTGCGGTATCCATGAAACTaccttcaactctatcatgaagtgtgatgtggacATCCGTAAGGACCTGTATGCC	1	gga-mir-3533,	gga-mir-3533	ggtatggagtcctgtggtatccatgaaactaccttcaactccatcATGAAGTGTGATGTGGATATccgtaaggatctgtatgcc	gga-mir-3533-p3	ATccgtaaggatctgtatgcc	3'	New	gp1a	((((((..(((((((((..(((((.....((((((((.........))))).)))..)))))...)))).)))))...))))))	84	47.6	-27.2	13.7375	6.1048	13.3099	7.39591	6.21247	1.55128	0.963271	1.11516	5.39083	6.99736	6.65576	2.7456	middle
235	398	gga-miR-3535	gga-miR-3535_L+1R-8	TGGATATGATGACTGATT	18	806556319	+	4456	4537	tgcTGGATATGATGACTGATTatctgaaatgatgatgaaactgtttgtaaagtcctcTAGATAGTCAAGTGCTGATCcagca	1	gga-mir-3535,	gga-mir-3535	tgctGGATATGATGACTGATTATCTGAAAtgctgatgaaaccacttctaaagtcctctagatagtcaagtgctgatccagca	gga-miR-3535	GGATATGATGACTGATTATCTGAAA	5'	Diff	gp1a	.(((((((......((((((((((((....((.(((...((.....))...))).)))))))))))).))....))))))).	80	37.8	-24.5	27.0916	14.596	20.301	3.57645	39.5486	20.9541	18.6715	6.68738	21.9565	8.08732	51.8011	8.41371	middle
235	399	gga-mir-3535-p3	gga-mir-3535-p3	TAGATAGTCAAGTGCTGATC	20	806556319	+	4456	4537	tgcTGGATATGATGACTGATTatctgaaatgatgatgaaactgtttgtaaagtcctcTAGATAGTCAAGTGCTGATCcagca	1	gga-mir-3535,	gga-mir-3535	tgctGGATATGATGACTGATTATCTGAAAtgctgatgaaaccacttctaaagtcctctagatagtcaagtgctgatccagca	gga-mir-3535-p3	tagatagtcaagtgctgatc	3'	New	gp1a	.(((((((......((((((((((((....((.(((...((.....))...))).)))))))))))).))....))))))).	80	37.8	-24.5	92.9526	54.5073	85.0836	36.5439	211.338	39.2177	29.5759	17.758	18.8824	10.0489	68.4284	29.9019	middle
236	400	gga-mir-3538-p5	gga-mir-3538-p5_1ss14AG	AGTTCGGTGATGAGACCA	18	806582883	-	6509	6582	cAGTTCGGTGATGAGACCAtggaataagcGCTGGGCACAGCGCCTGACATCtgtgaggagtcattccatgctgc	1	gga-mir-3538,	gga-mir-3538	gcaGTTCGGTGATGAAACCATGGAataagcgctgggcacagcgcctgacatccgtgaggagtcgttccatgctgc	gga-mir-3538-p5	aGTTCGGTGATGAAACCA	5'	New	gp1a	((((..(((......))).(((((...((((((....))))))..(((.(((....)))))).))))).)))).	73	55.4	-24.4	157.008	143	70.4594	31.2089	208.765	115.392	71.0854	27.0252	62.0135	28.6764	128.144	45.4564	middle
236	401	gga-mir-3538-p3	gga-mir-3538-p3	GCTGGGCACAGCGCCTGACATC	22	806582883	-	6509	6582	cAGTTCGGTGATGAGACCAtggaataagcGCTGGGCACAGCGCCTGACATCtgtgaggagtcattccatgctgc	1	gga-mir-3538,	gga-mir-3538	gcaGTTCGGTGATGAAACCATGGAataagcgctgggcacagcgcctgacatccgtgaggagtcgttccatgctgc	gga-mir-3538-p3	gctgggcacagcgcctgacatc	3'	New	gp1a	((((..(((......))).(((((...((((((....))))))..(((.(((....)))))).))))).)))).	73	55.4	-24.4	14.2905	6.69495	7.61555	3.35695	39.6827	18.5668	6.62809	3.44204	2.15432	1.86965	36.8953	0.508046	middle
237	402	gga-miR-3540	gga-miR-3540_R+1_2ss2TC22CT	ACGGTGGAAGAACAAGGCCTGTT	23	chr10	+	10562408	10562469	aggaaATGGTGGAAGAACAAGGCCTGCccgcgaggtaagggcagggcctgcttcctccacct	1	gga-mir-3540,	gga-mir-3540	aggaaATGGTGGAAGAACAAGGCCTGCccgcgaggtaagggcagggcctgcttcctccacct	gga-miR-3540	ATGGTGGAAGAACAAGGCCTGC	5'	Diff	gp1a	.......((((((.(((..((((((((((.........))))))).)))..))).)))))).	54	61.3	-32.6	0	0	0	0	0	0	0	0	0.179666	0.31119	0	0	low
238	403	gga-mir-3607-p5	gga-mir-3607-p5_2ss5TG18GT	TACAGATGATGAGCTTTT	18	806552598	-	6966	7038	tgtggTACAGATGATGAGCTTTTgcagtatgaggagaaacaGTGATACTGTAAACGCTTTCTGATGtaccttt	2	gga-mir-3607,hsa-mir-3607,	gga-mir-3607	tgtccttccctatagccttatatggTACATATGATGAGCTTTGCAGTatgagtagaaacattgatgCTGTAAACGCTTTCTGATGTGCCattatgctccaagtgctct	gga-mir-3607-p5	TACATATGATGAGCTTTG	5'	New	gp1a	...((((((...((.((((.((((((((((..............)))))))))).))))))...))))))...	67	39.7	-24.2	0.381651	0.661039	0	0	0	0	0.234954	0.406952	0.296186	0.513009	0.358216	0.506594	low
239	404	gga-miR-6516-5p	gga-miR-6516-5p_L+1R-2_1ss2AT	CTTGCAGTAACAGGTGTGAGC	21	806589763	+	333	399	ccCGTGCAGTAACAGGTGTGAGCatccatgcagcgtttggtgGTCATGTATGATACTGCACACAgtg	4	gga-mir-6516,hsa-mir-6516,mmu-mir-6516,cfa-mir-6516,	gga-mir-6516	agaggtccccctgctgggttcctcctATGCAGTAACAGGTGTGAGCATccatgcagcattctgatggtCATGTATGATACTGCACACAACGagttgctgtcttcagccaa	gga-miR-6516-5p	ATGCAGTAACAGGTGTGAGCAT	5'	Diff	gp1a	...((((((((.((...((((.((.(((.........))))).))))...)).))))))))......	58	52.2	-23.3	0.861198	1.49164	0.431257	0.74696	0	0	0.677395	1.17328	0.334372	0.295185	2.12609	1.99355	low
239	405	gga-miR-6516-3p	gga-miR-6516-3p_L+2R-3	GTCATGTATGATACTGCACACA	22	806589763	+	333	399	ccCGTGCAGTAACAGGTGTGAGCatccatgcagcgtttggtgGTCATGTATGATACTGCACACAgtg	4	gga-mir-6516,hsa-mir-6516,mmu-mir-6516,cfa-mir-6516,	gga-mir-6516	agaggtccccctgctgggttcctcctATGCAGTAACAGGTGTGAGCATccatgcagcattctgatggtCATGTATGATACTGCACACAACGagttgctgtcttcagccaa	gga-miR-6516-3p	CATGTATGATACTGCACACAACG	3'	Diff	gp1a	...((((((((.((...((((.((.(((.........))))).))))...)).))))))))......	58	52.2	-23.3	9.27108	1.3447	9.23098	7.4745	8.6477	6.0561	6.42441	1.19054	5.80679	0.559014	8.06541	0.26114	middle
240	406	gga-mir-6542-p5	gga-mir-6542-p5	CGAATTACCTGGCGCCAGT	19	806600817	-	4805	4927	gcccctcgttccccatcaCGAATTACCTGGCGCCAGTgtctgccagcatcagccccagtgccgtcaccagtgccaACGGGACCGTGCTGAAGACTactggagccagtgctgtgacgtccgggg	1	gga-mir-6542,	gga-mir-6542	agcggcccctcgttccccatcacgaattacctggcgccagtGTCTGCCAGCATCAGCCCCAGTgccgtcaccagtgccaACGGGACAGTGCTGAAGACTActggagccagtgcagtgacatccgggg	gga-mir-6542-p5	cgaattacctggcgccagt	5'	New	gp1a	..........((((...(((..(((((((((.(((((((((..((((((...(((..(..(........)..)....)))...)))))).)))).))))).)))))....)))))))..))))	113	64.2	-46.9	0.381651	0.661039	1.12045	1.32814	0.849173	1.47081	0.451597	0.782189	1.18278	0.583414	1.30572	0.179806	low
240	407	gga-miR-6542-3p	gga-miR-6542-3p_R-1_1ss8AC	ACGGGACCGTGCTGAAGACT	20	806600817	-	4805	4927	gcccctcgttccccatcaCGAATTACCTGGCGCCAGTgtctgccagcatcagccccagtgccgtcaccagtgccaACGGGACCGTGCTGAAGACTactggagccagtgctgtgacgtccgggg	1	gga-mir-6542,	gga-mir-6542	agcggcccctcgttccccatcacgaattacctggcgccagtGTCTGCCAGCATCAGCCCCAGTgccgtcaccagtgccaACGGGACAGTGCTGAAGACTActggagccagtgcagtgacatccgggg	gga-miR-6542-3p	ACGGGACAGTGCTGAAGACTA	3'	Diff	gp1a	..........((((...(((..(((((((((.(((((((((..((((((...(((..(..(........)..)....)))...)))))).)))).))))).)))))....)))))))..))))	113	64.2	-46.9	7.8759	8.85457	6.66424	7.67036	17.0374	13.2882	2.07796	1.8451	2.78292	2.57109	6.27433	2.79411	middle
241	408	gga-mir-6561-p5	gga-mir-6561-p5_1ss12TC	TTGTGGCCCTCCGCTGGACTCTTTCC	26	806582527	+	14181	14277	TTGTGGCCCTCTGCTGGACTCTTTCCaggagatccctgtctttttttgttccagggagcCCAGAACTGGACACAGTACtccaggtgaggcctgacca	1	gga-mir-6561,	gga-mir-6561	ttgtggccctctgctggacTCTTTCCAGGCAGGAGCTCCCTgccttttttttgcatcaGGGAGCCCAGAACTGGAAACAGtagcccaggtgaggcctgaccaata	gga-mir-6561-p5	ttgtggccctctgctggacTCTTTCC	5'	New	gp1a	(((.(((..(((.(((((.....))))).)))((((((.............)))))))))))).((((....))))....((((.....))))....	23	54.6	-30.9	0.652704	0.5891	4.76606	6.66402	1.69835	2.94162	29.5905	36.8707	9.14912	7.35295	1.76787	2.50015	middle
241	409	gga-mir-6561-p3	gga-mir-6561-p3_2ss12AC19GC	CCAGAACTGGACACAGTAC	19	806582527	+	14181	14277	TTGTGGCCCTCTGCTGGACTCTTTCCaggagatccctgtctttttttgttccagggagcCCAGAACTGGACACAGTACtccaggtgaggcctgacca	1	gga-mir-6561,	gga-mir-6561	ttgtggccctctgctggacTCTTTCCAGGCAGGAGCTCCCTgccttttttttgcatcaGGGAGCCCAGAACTGGAAACAGtagcccaggtgaggcctgaccaata	gga-mir-6561-p3	CCAGAACTGGAAACAGtag	3'	New	gp1a	(((.(((..(((.(((((.....))))).)))((((((.............)))))))))))).((((....))))....((((.....))))....	23	54.6	-30.9	0	0	1.46301	1.55455	0	0	0.703525	0.0254871	2.31219	1.27605	0	0	low
242	410	gga-miR-6562-3p	gga-miR-6562-3p_L-1R-2_1ss11CG	CAGTCATTTGTTGCTCTCT	19	AADN03009929.1	-	42	151	tcttttgtagctccggagttcttgtAGGGGAAAGGAATGTGCTGTGGtgggaatttcagacgccTCAGTCATTTCTTGCTCTCTGTcaggatctcgggtgatcctgaggg	2	gga-mir-6562,tni-mir-216a,	gga-mir-6562	tcttttgtagctccggagttcttgtAGGGGAAAGGAATGTGCTGTGGtgggaatttcagacgccTCAGTCATTTCTTGCTCTCTGTcaggatctcgggtgatcctgaggg	gga-miR-6562-3p	TCAGTCATTTCTTGCTCTCTGT	3'	Diff	gp1a	.((((.......((.(((.(((((((((((.((((((((.((((.((((...........)))).))))))))))))..)))))).))))).))).)).......)))).	86	50.9	-40.9	0	0	0.257937	0.44676	0	0	0	0	0	0	0	0	low
243	411	gga-mir-6567-p5	gga-mir-6567-p5_2ss8CG18AG	CGGGCAGGGCGGAGCGGG	18	806599515	+	101	160	accgccacccCGGGCAGGGCGGAGCGGGgtggccccacgtccctgtacgggggctgccgg	8	gga-mir-6567,hsa-mir-92b,bta-mir-92b,ppy-mir-92b,ptr-mir-92b,mml-mir-92b,efu-mir-92b,ggo-mir-92b,	gga-mir-6567	ccggctccgcatccagccccggggcAGCTCCGAACTCGCGGTGCCCGcggaaggcgctcggccggcgGGCAGCGCGGAGCGGAGCTTTggcgtctccatccctttcc	gga-mir-6567-p5	cgGGCAGCGCGGAGCGGA	5'	New	gp1a	.(((.(((((((..(((((((....((((...)))).)).)))))..)))))..)).)))	59	81.7	-32.5	0.861198	1.49164	0	0	0	0	0	0	0	0	0	0	low
244	412	gga-mir-6580-p5	gga-mir-6580-p5_2ss3GA17AC	CAATGCTGACTGGAAACT	18	806599586	+	12044	12143	ttttcttctttgttacacagagaattgacttCAATGCTGACTGGAAAATcataactgtgcttattggaggaaacgatctgtgcaactattgcaaggaccc	1	gga-mir-6580,	gga-mir-6580	agactttttctgctttgttacacagAGAATTGACTTCAGTGCTGACTggaaaatcataacaGTGCATATTGGAGGCAATGATCTatgcaactattgcaaagaccc	gga-mir-6580-p5	CAGTGCTGACTggaaaat	5'	New	gp1a	......(((((((..((((((...((..((((((((...((...............))...))))))))..))...))))))........)))))))...	91	39	-19.6	0	0	0	0	0	0	0	0	0.186279	0.322645	0	0	low
245	413	gga-miR-6588-3p	gga-miR-6588-3p_R-4_1ss5TA	TTGCAGGGCTGGGGGAAGA	19	chr13	-	16922251	16922360	ggggctgagcagggagctcctgccctcagctgctcttccacagcctgagctgtgtcacctccaacacaTTGCTGGGCTGGGGGAAGAGGATtttcagttctgtttccttt	1	gga-mir-6588,	gga-mir-6588	ggggctgagcagggagctcctgccctcagctgctcttccacagcctgagctgtgtcacctccaacacaTTGCTGGGCTGGGGGAAGAGGATtttcagttctgtttccttt	gga-miR-6588-3p	TTGCTGGGCTGGGGGAAGAGGAT	3'	Diff	gp1a	((..((((((((((...)))))).........(((((((.((((((.((((((((........)))))..)))))))))..))))))).....))))..)).........	56	57.3	-47.5	0	0	0	0	0	0	0.234954	0.406952	0	0	0	0	low
246	414	gga-mir-6591-p5	gga-mir-6591-p5_3ss3CG17CG18CA	CGGAGCCGCCGGGCCGGAC	19	806552423	-	178	275	CGGAGCCGCCGGGCCGGGCgctaccactcggtgccggctccacggggcagttgcagcctcggccgctgcacgctgagggttgtgcaaggccaggctcc	1	gga-mir-6591,	gga-mir-6591	cgcctccgtctgcgcagccgccgggccgccctgggcggggcccgctacgctcctctcagcggtaggGCAGCCCGACGGACCGGCTgccgcggggcgggaccctcgctcgc	gga-mir-6591-p5	cgcagccgccgggccgccc	5'	New	gp1a	.((((((....((((..((((.(((.(((((((.((((....((((((.......))))))...))))..)))))))))).))))..)))).))))))	97	75.5	-56.7	0	0	0.319533	0.553448	0.760549	1.31731	0	0	0	0	0	0	low
247	415	gga-mir-6593-p3	gga-mir-6593-p3_2ss10TG17GA	CTGTGCGGCGCTGTGCAGC	19	806557213	-	44	116	gacgggtgggagcggcgctgtgcggtgctgtgcggtgCTGTGCGGCGCTGTGCGGCgagctcagcctccctct	3	gga-mir-6593,gga-mir-6593,gga-mir-6593,	gga-mir-6593	cgggcggtgcggtgctgtgggTGCTGGGAGGGCTCTGTGCGGCTctgtgcggctctgtgcggctctgggcccaccCGAGCTCTGTCCCTGCAGaaatattacccgccggacttcgat	gga-mir-6593-p3	ctgtgcggctctgtgcggc	3'	New	gp1a	((.(((.((((((..(((((..((((((((..((....))..))))))))..))))).))))..)).))))).	72	74	-47.1	0	0	0.431257	0.74696	0	0	0	0	0.186279	0.322645	0	0	low
248	416	gga-mir-6596-p3	gga-mir-6596-p3_2ss13CG18CT	GCCGAGCCCGGGGCTTCTC	19	806589732	-	1740	1830	cctgcccctgctcgcagccggcagccgcggcagctgcctcccatgGCCGAGCCCGGGGCTGCTCcccggcgtgcgacgtgtccggggcgct	1	gga-mir-6596,	gga-mir-6596	ccctcagggcgggggcgggacgaggGCCGAGCCCGGGCCTTCCCgctcggctcCGGAGCTCGGACGGCGTCCCGAagcaccctggcacgttaaa	gga-mir-6596-p3	GCCGAGCCCGGGCCTTCCC	3'	New	gp1a	...(((((.(((((((((((((((((.(((..((((((......)))..)))))).))))))....)))).))))).))....)))))...	85	80.2	-50.3	1.24285	1.29458	0.9586	1.66034	0	0	0	0	0	0	0.358216	0.506594	low
249	417	gga-mir-6614-p5	gga-mir-6614-p5_3ss8CA17GA18TC	GAGAAGGAGGCTGCGGAC	18	806559010	-	1363	1422	gcaGAGAAGGAGGCTGCGGACtccgacctctccatccttcgcctcgcgtctcctctccat	1	gga-mir-6614,	gga-mir-6614	ccccggcaaacgtgattcgtggccgcgcacggcgcgtgttctgttccatggcataggagcatctgctACAGGACAGCGAGAAGGCggctgcgggtttctgttctcacact	gga-mir-6614-p5	GAGAAGGCggctgcgggt	5'	New	gp1a	...(((.(((((((.((((....(((............)))..))))))))))))))...	54	63.3	-18.5	0	0	0	0	0	0	0.234954	0.406952	0.186279	0.322645	0	0	low
250	418	gga-mir-6615-p5	gga-mir-6615-p5_1ss5GC	TGGGCCTTGGGGACACCA	18	806543093	+	579	688	cttggggacactggggcctggtcccctccttttcgtTGGGCCTTGGGGACACCAggacatgggtccctccttcccaagcgacttggggacacgggacctgggtcccctct	1	gga-mir-6615,	gga-mir-6615	cctgaattccagacaagacactggggcTTGGGGACACCATCAGAACAGCCAcagctgtgctggattctgTGGCACTGATGTGTTCTCCACAggtcctcgtgcggacagagc	gga-mir-6615-p5	tggggcTTGGGGACACCA	5'	New	gp1a	...((((((.(..((.((((((((((......((((((((....((((((.(((.....)))))))))....))))).)))...)))))).)))).))..)))))))...	104	65.5	-62.7	0	0	0.431257	0.74696	0	0	0.469907	0.813903	0	0	0	0	low
251	419	gga-mir-6615-p3	gga-mir-6615-p3_2ss6CA18GA	CTGTGATGGATTCTGTGA	18	806570355	-	7358	7427	taggttctacgattctatgatagaagctatgataggttttatctttCTGTGATGGATTCTGTGAtgcgtt	1	gga-mir-6615,	gga-mir-6615	cctgaattccagacaagacactggggcTTGGGGACACCATCAGAACAGCCAcagctgtgctggattctgTGGCACTGATGTGTTCTCCACAggtcctcgtgcggacagagc	gga-mir-6615-p3	ctgtgctggattctgTGG	3'	New	gp1a	...((..(((((.(((((.(((((((..((((......)))).))))))).))))).)).)))..))...	64	35.7	-16.2	0	0	0.689195	0.651024	0	0	0	0	0	0	0	0	low
252	420	gga-mir-6626-p3	gga-mir-6626-p3_1ss22CT	AGCCTGCTTTCCTTTCTCCCTTCA	24	806568883	-	27712	27821	ctgtagcctgcataaagcgaagtgctaaggcgagaggagggttgctgtactcaAGCCTGCTTTCCTTTCTCCCTTCAggctagtagtgagttctttagaagcgctggaaa	1	gga-mir-6626,	gga-mir-6626	ctgtagcccgcataaagcaaagtgctaAGGAGAGAGAAGGGTTGCTgtactcaagcctgctttcctttctccctccaggctagtagtgagttctttagaagcgctggaaa	gga-mir-6626-p3	agcctgctttcctttctccctcca	3'	New	gp1a	...(((((((.....(((.....)))..((.(((((((..((.(((.......)))..))..))))))).))...))))))).(((((..(((....))).)))))....	44	50	-37	0	0	0	0	0	0	0	0	0.186279	0.322645	0	0	low
253	421	gga-mir-6631-p3	gga-mir-6631-p3_2ss4TG18GC	GGTGCTGCTGAGGACCTCTGG	21	806610383	-	458	522	aatgggaccttcagaaggagctcctgacgtctttgggactacacGGTGCTGCTGAAGACCTCTGG	1	gga-mir-6631,	gga-mir-6631	gaaaattgaagagctggtggGAAGAGAATGCTGTGGTTCTGCtgaggacctgtgggccccacagctctctctcctctttagctttctgcatctcagtatgtttgttactc	gga-mir-6631-p3	GGTTCTGCtgaggacctgtgg	3'	New	gp1a	...(((..((((((....(((.((((..(((.....)))..)).)).))).))))))..)))...	59	55.4	-17.8	0	0	1.20711	1.76634	0.267982	0.464158	0.121386	0.210247	0	0	0	0	low
254	422	gga-mir-6637-2-p5	gga-mir-6637-2-p5_2ss7TG18AG	GGGCGGGCAGGCGGAGGG	18	806576940	-	185	290	tgtgggtgtgggaagaggaaagcagcccagactgcgGGGCGAGCAGGCGGAGGGagctgctgggctgcgcctgcactcggtgcgttgcccctttaattgtgtcccc	2	gga-mir-6637-2,gga-mir-6637-1,	gga-mir-6637-2	cggcgtgtgggtgtgagagaggaaggcagcgaaggctgcagggcggtcaggcggaggaagccGCTGGGCTGTGCCTGCAATCGGTgcgttgcccctttaattgtgtcccc	gga-mir-6637-2-p5	gggcggtcaggcggagga	5'	New	gp1a	...((..(..(..(((((..(((.((((.((.((((((((.(((.(((((......)))))..))))).)))))).)))).)))))...)))))..)..)..))..	101	66	-42.6	0	0	0	0	0	0	0.234954	0.406952	0	0	0	0	low
255	423	gga-mir-6642-p5	gga-mir-6642-p5_2ss16TG17CG	CGGGGCGGGCGGCCGGGGG	19	806618335	+	208	262	CGGGGCGGGGGGCCGGGGGgccggctgtgcagggctcaggcccttcctctcctcc	1	gga-mir-6642,	gga-mir-6642	acacgacgccgccgccgcgTTCCCCGACGGCCGAGCGGGCCgctccgcggggCGGGCGGCCGTCGGGGAAAGCGGaggcggtagcggctattcctccgcct	gga-mir-6642-p5	cggggCGGGCGGCCGTCGG	5'	New	gp1a	.((((.((((((((..(((.((.((...)).)).))).)))))).)).))))...	51	81.8	-30.6	0	0	0	0	0.267982	0.464158	0.117477	0.203476	0.0740465	0.128252	0.294645	0.416691	low
256	424	gga-mir-6642-p3	gga-mir-6642-p3_2ss14CG17TG	GCGGGGCGGGCGGGCGGCG	19	806578889	-	2727	2815	gccccgcttcggccggccctgcccgccccggtgcgcgccccgccagGTGGGGCGGGCGGGCGGCGtgctcggctggcagaaagcggtcc	1	gga-mir-6642,	gga-mir-6642	acacgacgccgccgccgcgTTCCCCGACGGCCGAGCGGGCCgctccgcggggCGGGCGGCCGTCGGGGAAAGCGGaggcggtagcggctattcctccgcct	gga-mir-6642-p3	gcggggCGGGCGGCCGTCG	3'	New	gp1a	...(((((((.(((((((..((.((((((..(((.((((((((...)))))))).))))).)))).))..))))))).))).))))...	83	84.3	-59.5	0	0	0.689195	0.651024	0.849173	1.47081	0	0	0.148093	0.256504	0.358216	0.506594	low
257	425	gga-mir-6642-p3	gga-mir-6642-p3_3ss2CT17TG18CG	GTGGGGCGGGCGGCCGGGG	19	806612946	+	2626	2721	gggcggcatgtcggccccgccacggcacctgttgggcttgcgcagcgcgacaatgcccttgatgggtctattatggaGTGGGGCGGGCAGCCGGGG	1	gga-mir-6642,	gga-mir-6642	acacgacgccgccgccgcgTTCCCCGACGGCCGAGCGGGCCgctccgcggggCGGGCGGCCGTCGGGGAAAGCGGaggcggtagcggctattcctccgcct	gga-mir-6642-p3	gcggggCGGGCGGCCGTCG	3'	New	gp1a	...((((.((((.(((((((..((..(((..((((((((((((...))).))).))))..))..)))......))..))))))).))))))))...	90	69.8	-48.6	0	0	0	0	0	0	0	0	0	0	0.716433	1.01319	low
258	426	gga-miR-6665-5p	gga-miR-6665-5p	TGCCTGAAGGATTTTGATGCCC	22	806626106	-	3096	3197	aaaaatcgagatttgcaaaccTGCCTGAAGGATTTTGATGCCCtgaaatgaagggaaagggctgtctgagtcctccaggctgggttttgtttatctcggtcc	1	gga-mir-6665,	gga-mir-6665	ctccaaaaatcgagatctgcaaagcTGCCTGAAGGATTTTGATGCCCtgaaatgaagggaaagaaagggctgtctgagtcctccaggccgggttttgtttatctcagtcc	gga-miR-6665-5p	TGCCTGAAGGATTTTGATGCCC	5'	Yes	gp1a	....((((((((..(((((((((((((.((((((..((((((((.............))))).)))..)))))).))))).))).)))))..))))))))..	96	47.1	-47.7	0	0	0	0	0	0	0	0	0	0	0	0	low
259	427	gga-mir-6687-p5	gga-mir-6687-p5_2ss1GC18GC	CCGGCGGGGAGGGGCGGCG	19	806542571	-	458	583	cgaccggacgcggtacccccacccgcagacagccgcgcacgggggCCGGCGGGGAGGGGGGGCGgccgccctccccgccggcccccgtgcgcggctgtctgcgggtgggggtaccgcgtccggtgc	1	gga-mir-6687,	gga-mir-6687	ggagcggcggggaggggcggggctgaggagcagagccccgcggcggccggatcgggcgggagtcacgAGCGACTGCCGGGAGGGGCTCGCcgcccccaggccggacggca	gga-mir-6687-p5	gcggcggggaggggcgggg	5'	New	gp1a	..((((((((((((((((((((((((((((((((((((((((((((((((((((((((.((....)).))))))))))))))))))))))))))))))))))))))))))))))))))))))))..	122	84.1	-154.8	0	0	0	0	0.535963	0.928316	0	0	0	0	0	0	low
260	428	gga-miR-6695-5p	gga-miR-6695-5p_R-6_2ss17CG18AC	TTGGGAAGGAACAAAGGC	18	chr27	+	1155019	1155128	taatgagattttgaaagaggTTGGGAAGGAACAAAGCATGACTTggcacataaccacatggcttctgctccttcccagccacacgggagtctgcgtttgtccacgccatc	1	gga-mir-6695,	gga-mir-6695	taatgagattttgaaagaggTTGGGAAGGAACAAAGCATGACTTggcacataaccacatggcttctgctccttcccagccacacgggagtctgcgtttgtccacgccatc	gga-miR-6695-5p	TTGGGAAGGAACAAAGCATGACTT	5'	Diff	gp1a	.....((((((.......((((((((((((.(((((((((...(((.......)))))).)))).)).))))))))))))......))))))((((......))))....	62	50	-36.3	0	0	0.431257	0.74696	0	0	0	0	0.179666	0.31119	0	0	low
261	429	gga-mir-6698-p5	gga-mir-6698-p5_1ss26AG	CAGTATCTTCCTCTGACCTGGTCTCG	26	806616033	-	20109	20213	gaagcaaacaactcgactttcttctCAGTATCTTCCTCTGACCTGGTCTCGaagtggttaggagagAGCGAAAAGTAAGTTGGAGTtgccagaggtccagagaaa	1	gga-mir-6698,	gga-mir-6698	aacggaagcgaacaattccacattcttctcagtatcttcctctgacctggtctcaaagtggTTAGGAGAGAGTGAGAAGTAAGTtggagttgccagagttccaggaaaat	gga-mir-6698-p5	cagtatcttcctctgacctggtctca	5'	New	gp1a	........(((((((((((.(((.((.((.(((..(.((((((............)))))))..))))))).))).)))))).))))).................	80	46.7	-25.6	0	0	0	0	0	0	0.234954	0.406952	0.558837	0.967934	0	0	low
261	430	gga-mir-6698-p3	gga-mir-6698-p3_2ss6GA17GA	AGTGAAAAGTAAGTTGAAGT	20	806616033	-	20109	20213	gaagcaaacaactcgactttcttctCAGTATCTTCCTCTGACCTGGTCTCGaagtggttaggagagAGCGAAAAGTAAGTTGGAGTtgccagaggtccagagaaa	1	gga-mir-6698,	gga-mir-6698	aacggaagcgaacaattccacattcttctcagtatcttcctctgacctggtctcaaagtggTTAGGAGAGAGTGAGAAGTAAGTtggagttgccagagttccaggaaaat	gga-mir-6698-p3	AGTGAGAAGTAAGTtggagt	3'	New	gp1a	........(((((((((((.(((.((.((.(((..(.((((((............)))))))..))))))).))).)))))).))))).................	80	46.7	-25.6	0	0	0.431257	0.74696	0	0	0	0	0	0	0	0	low
262	431	gga-miR-6701-3p	gga-miR-6701-3p_L+1R+1	GATTATTTTACAGACAGATCGCT	23	806603032	+	8576	8647	agcgaagtgatctgcctgcaaagtaccccagtaaacaaaaacggGATTATTTTACAGACAGATCGCTttccc	1	gga-mir-6701,	gga-mir-6701	caaatccttccaataggccagatgagtgaagtgatctgcctgcaaagtaccccgggaaacaaaaacaggATTATTTTACAGACAGATCGCtttcctcagccagctcaccc	gga-miR-6701-3p	ATTATTTTACAGACAGATCGC	3'	Diff	gp1a	...(((((((((((.(((.((((((.(((.((........)))))..)))))).))).)))))))))))...	66	44.4	-25.5	0	0	0.431257	0.74696	0	0	0.234954	0.406952	0	0	0	0	low
263	432	gga-mir-6705-p5	gga-mir-6705-p5	GGAGAATATGAAGATCATTCTGGG	24	806592752	+	40809	40910	tGGAGAATATGAAGATCATTCTGGGaagcaatggggtaaggagcagtgtatattttaccttgtttcctgcttcagtgctgttcagccagcacatttctcagt	1	gga-mir-6705,	gga-mir-6705	tggagaatatgaagatcattctgggAAGCAATGGGGTAAGGAACAGtgtgagttttccttctgttcctggttcagtgttgctcacccagcatgtttctcagtcacagaag	gga-mir-6705-p5	ggagaatatgaagatcattctggg	5'	New	gp1a	....................((((((((...((..(((.((((((..(((.....)))..)))))).)))..))((((((......)))))).)))))))).	81	43.1	-30.8	0.271052	0.469477	0	0	0	0	0	0	0.186279	0.322645	0	0	low
264	433	gga-miR-6707-5p	gga-miR-6707-5p_R-2_2ss10AG20AG	ACTGGAACAGGCTGCCTGGGGA	22	chr2	+	106512944	106513053	tttgctttgaggatgacagtACTGGAACAAGCTGCCTGGAGAGGttacagaatctccttctctggagatgctcaaagctcacaaggatgctttccagtgtaacatactct	1	gga-mir-6707,	gga-mir-6707	tttgctttgaggatgacagtACTGGAACAAGCTGCCTGGAGAGGttacagaatctccttctctggagatgctcaaagctcacaaggatgctttccagtgtaacatactct	gga-miR-6707-5p	ACTGGAACAAGCTGCCTGGAGAGG	5'	Diff	gp1a	........(((.(((....((((((((..(((..(((...(((.((..((.((((((......)))))).))..)).)))...)))..)))))))))))...))).))).	101	45.5	-34.4	0	0	0	0	0	0	0	0	0.186279	0.322645	0	0	low
265	434	gga-miR-7452-5p	gga-miR-7452-5p_R+3	ACAGGGCTGGCTGATCCGTGCATT	24	chr1	+	105985416	105985483	ACAGGGCTGGCTGATCCGTGCactttcacttaatgatgttgcGCGGATTCTTGAACCAGTCCTGCTGC	1	gga-mir-7452,	gga-mir-7452	ACAGGGCTGGCTGATCCGTGCactttcacttaatgatgttgcGCGGATTCTTGAACCAGTCCTGCTGC	gga-miR-7452-5p	ACAGGGCTGGCTGATCCGTGC	5'	Diff	gp1a	.(((((((((..((((((((((...(((.....)))...))))))))))......)))))))))....	63	52.9	-31.3	0	0	0	0	0.760549	1.31731	0	0	0	0	0	0	low
266	435	gga-miR-7452-5p	gga-miR-7452-5p	ACAGGGCTGGCTGATCCGTGC	21	806581868	-	18078	18159	gctgcagcACAGGGCTGGCTGATCCGTGCtctctcacttaatgatgttgcacGGATTCTTGAACCTGTCCTGCTgctgctgc	1	gga-mir-7452,	gga-mir-7452	ACAGGGCTGGCTGATCCGTGCactttcacttaatgatgttgcGCGGATTCTTGAACCAGTCCTGCTGC	gga-miR-7452-5p	ACAGGGCTGGCTGATCCGTGC	5'	Yes	gp1a	((.((((((((((((.((..(((((((((....(((.....)))....)))))))))......)).)))))).)))))).))	82	56.1	-38.8	1.19481	1.2205	1.50158	1.34291	6.97119	3.7196	0.703525	0.0254871	0.444279	0.769513	2.35716	3.33353	middle
266	436	gga-miR-7452-3p	gga-miR-7452-3p_L-2R-2_1ss16AT	GGATTCTTGAACCTGTCCTGCT	22	806581868	-	18078	18159	gctgcagcACAGGGCTGGCTGATCCGTGCtctctcacttaatgatgttgcacGGATTCTTGAACCTGTCCTGCTgctgctgc	1	gga-mir-7452,	gga-mir-7452	ACAGGGCTGGCTGATCCGTGCactttcacttaatgatgttgcGCGGATTCTTGAACCAGTCCTGCTGC	gga-miR-7452-3p	GCGGATTCTTGAACCAGTCCTGCTGC	3'	Diff	gp1a	((.((((((((((((.((..(((((((((....(((.....)))....)))))))))......)).)))))).)))))).))	82	56.1	-38.8	0	0	0	0	0	0	0.242772	0.420494	0	0	0	0	low
267	437	gga-mir-7461-p3	gga-mir-7461-p3_2ss2GA22GA	CATGGTGGGACAGCTCACATGAC	23	806564858	-	1251	1325	caggagattatgatctggtggcagttacagagaCATGGTGGGACAGCTCACATGGCtggaatgcggtcagggatg	1	gga-mir-7461,	gga-mir-7461	TCTGTGATCAGGCAGGAGATGATgatctggtggcagttacggagacgtggtgggacagctcaCATGGCTGGAATGTGGTCATGGATG	gga-mir-7461-p3	cgtggtgggacagctcaCATGGC	3'	New	gp1a	.............(((((..(((....(((...(((.(((((....)))))))).)))...)))..)))))....	58	53.3	-18	0	0	0.431257	0.74696	0	0	0	0	0.186279	0.322645	0	0	low
268	438	gga-miR-7463-3p	gga-miR-7463-3p	ATTACTTTCAATGGGACTAAGT	22	806626336	-	34528	34589	tgagtctccttgaaagtaatggcatgtgattgcttaccccATTACTTTCAATGGGACTAAGT	1	gga-mir-7463,	gga-mir-7463	TGAGTCTCCTTGAAAGTAATGGcatgtgattgcttaccccATTACTTTCAATGGGACTAAGT	gga-miR-7463-3p	ATTACTTTCAATGGGACTAAGT	3'	Yes	gp1a	..((((((.(((((((((((((...((((....)))).))))))))))))).))))))....	56	40.3	-26.5	0	0	0	0	0	0	0.242772	0.420494	0	0	0	0	low
269	439	gga-miR-7475-5p	gga-miR-7475-5p_L-2_1ss3GA	ACCGCCGCCGCGCCCTCC	18					CCGCCGCCGCCGCGCCCTCCgcaccgcggccggcagcgctgtgaggACGGGCGGGTGGGCGCGGT	1	gga-mir-7475,	gga-mir-7475	CCGCCGCCGCCGCGCCCTCCgcaccgcggccggcagcgctgtgaggACGGGCGGGTGGGCGCGGT	gga-miR-7475-5p	CCGCCGCCGCCGCGCCCTCC	5'	Diff	gp1a	(((.(((((((.((((((((.(((.(((........))).))).))).)))))))))).))))).	64	86.2	-39.9	444.839	450.093	291.995	167.537	481.036	144.273	41.6419	32.6571	30.1055	7.65234	90.2089	65.7701	middle
270	440	gga-mir-7475-p5	gga-mir-7475-p5_2ss16AG19GC	CGCCGCGCCCTCCGCGCCCC	20	806546733	-	1294	1355	gccgcccCGCCGCGCCCTCCGGGCCCCgcgctggcacggcacggcacggcacggcacgcacg	1	gga-mir-7475,	gga-mir-7475	CCGCCGCCGCCGCGCCCTCCgcaccgcggccggcagcgctgtgaggACGGGCGGGTGGGCGCGGT	gga-mir-7475-p5	CGCCGCGCCCTCCgcaccgc	5'	New	gp1a	((.(((..((((.(((..(((.(((.......))).)))...))).))))..)))..))...	59	87.1	-28.6	69.022	62.6193	58.0067	31.4227	56.9873	32.3303	1.63943	1.94388	1.18376	1.12745	5.35003	2.5658	middle
271	441	gga-miR-7477-5p	gga-miR-7477-5p_L-3R-2_1ss9GA	GCGCGAATCGGGGCTGGG	18	gb|JH376268.1|	-	9814	9875	ACAGCGCGGATCGGGGCTGGGAGctgcaggagcgccgctTACCGCCCCGTTCTGCGCTCGGA	1	gga-mir-7477,	gga-mir-7477	ACAGCGCGGATCGGGGCTGGGAGctgcaggagcgccgctTACCGCCCCGTTCTGCGCTCGGA	gga-miR-7477-5p	ACAGCGCGGATCGGGGCTGGGAG	5'	Diff	gp1a	..((((((((.((((((.((((((.((......)).)))).)))))))).))))))))....	56	72.6	-37.5	0.271052	0.469477	2.38712	1.46247	0	0	0.460752	0.399259	0	0	0	0	low
1	1	tgu-miR-7-5p	tgu-miR-7-5p_R+3	TGGAAGACTAGTGATTTTGTTGTTGT	26	806605313	-	899	966	ccctgTGGAAGACTAGTGATTTTGTTGTTGTtgtatggctcatcccaCAACAAGTCACAGTCTGCCCT	2	tgu-mir-7-2,tgu-mir-7-3,	tgu-mir-7-2	tgcttccctgTGGAAGACTAGTGATTTTGTTGTtgtatggctcatcccaccacaacaagtcacagtctgccct	tgu-miR-7-5p	TGGAAGACTAGTGATTTTGTTGT	5'	Diff	gp1b	......((.(((((.((((.((((((((...((.......))....)))))))))))))))))..)).	61	47.1	-19.8	3.69321	2.79227	1.95586	0.873842	4.82917	4.20115	0.937142	0.813184	1.54211	0.183666	1.89501	0.653577	middle
1	2	tgu-mir-7-2-p3	tgu-mir-7-2-p3	CAACAAGTCACAGTCTGCCCT	21	806605313	-	899	966	ccctgTGGAAGACTAGTGATTTTGTTGTTGTtgtatggctcatcccaCAACAAGTCACAGTCTGCCCT	2	tgu-mir-7-2,tgu-mir-7-3,	tgu-mir-7-2	tgcttccctgTGGAAGACTAGTGATTTTGTTGTtgtatggctcatcccaccacaacaagtcacagtctgccct	tgu-mir-7-2-p3	caacaagtcacagtctgccct	3'	New	gp1b	......((.(((((.((((.((((((((...((.......))....)))))))))))))))))..)).	61	47.1	-19.8	0.923756	0.835417	1.12045	1.32814	0	0	0	0	0.327759	0.287771	0	0	low
2	3	tgu-miR-9-5p	tgu-miR-9-5p_L+2	AATCTTTGGTTATCTAGCTGTATGA	25	806546975	+	10	108	cttcaggggttggttgtTATCTTTGGTTATCTAGCTGTATGAgtggtgtcaattcttcaTAAAGCTAGATAACCGAAAGTAAaaataaccccagtacac	35	tgu-mir-9-2,hsa-mir-9-1,mmu-mir-9-1,ppy-mir-9-1,mml-mir-9-1,rno-mir-9a-1,ssc-mir-9-1,mmu-mir-9-2,eca-mir-9a,eca-mir-9a-2,ptr-mir-9-1,cfa-mir-9-1,cfa-mir-9-2,mdo-mir-9a-3,oan-mir-9-2,ssa-mir-9a-8,ssa-mir-9a-4,ssa-mir-9a-5,ssa-mir-9a-3,dre-mir-9-1,ipu-mir-9-1,ipu-mir-9-6,ipu-mir-9-5,ipu-mir-9-2,ipu-mir-9-3,cgr-mir-9,xtr-mir-9a-1,tch-mir-9-3,tch-mir-9-1,ola-mir-9a-1,ccr-mir-9,tni-mir-9-2,fru-mir-9-2…	tgu-mir-9-2	cgagttgttaTCTTTGGTTATCTAGCTGTATGAgtgttttggtcttcATAAAGCTAGATAACCGAAAGTaaaa	tgu-miR-9-5p	TCTTTGGTTATCTAGCTGTATGA	5'	Diff	gp1b	.....(((((((....(((..(((((((((((((((.((((((..((....))..)))))).)))))))))))))))..)))...))))))).......	87	38.4	-43.9	0	0	0	0	0	0	0	0	0.365945	0.317073	0	0	low
2	4	tgu-miR-9-3p	tgu-miR-9-3p_L-1R+2_2	TAAAGCTAGATAACCGAAAGTAT	23	806546975	+	10	108	cttcaggggttggttgtTATCTTTGGTTATCTAGCTGTATGAgtggtgtcaattcttcaTAAAGCTAGATAACCGAAAGTAAaaataaccccagtacac	35	tgu-mir-9-2,hsa-mir-9-1,mmu-mir-9-1,ppy-mir-9-1,mml-mir-9-1,rno-mir-9a-1,ssc-mir-9-1,mmu-mir-9-2,eca-mir-9a,eca-mir-9a-2,ptr-mir-9-1,cfa-mir-9-1,cfa-mir-9-2,mdo-mir-9a-3,oan-mir-9-2,ssa-mir-9a-8,ssa-mir-9a-4,ssa-mir-9a-5,ssa-mir-9a-3,dre-mir-9-1,ipu-mir-9-1,ipu-mir-9-6,ipu-mir-9-5,ipu-mir-9-2,ipu-mir-9-3,cgr-mir-9,xtr-mir-9a-1,tch-mir-9-3,tch-mir-9-1,ola-mir-9a-1,ccr-mir-9,tni-mir-9-2,fru-mir-9-2…	tgu-mir-9-2	cgagttgttaTCTTTGGTTATCTAGCTGTATGAgtgttttggtcttcATAAAGCTAGATAACCGAAAGTaaaa	tgu-miR-9-3p	ATAAAGCTAGATAACCGAAAGT	3'	Diff	gp1b	.....(((((((....(((..(((((((((((((((.((((((..((....))..)))))).)))))))))))))))..)))...))))))).......	87	38.4	-43.9	8.57034	3.15012	16.1045	9.56357	10.638	2.69417	33.9101	28.5714	41.5349	14.5672	7.93827	2.10771	middle
3	5	rno-miR-9b-3p	rno-miR-9b-3p_R+4	ATACAGCTAGATAACCAAAGAT	22	806546975	-	15	108	gtgtactggggttatttttactttcggttatctagctttatgaagaattgacaccactcATACAGCTAGATAACCAAAGATaacaaccaacccc	3	rno-mir-9b-1,oha-mir-9-4,oha-mir-9-2,	rno-mir-9b-1	gcgcagtgtatggggttatttttactTTCGGTTATCTAGCTTTATgaagactccacaccactcATACAGCTAGATAACCAAagataacaaccaaccccgcctcctggc	rno-miR-9b-3p	ATACAGCTAGATAACCAA	3'	Diff	gp1b	.......((((((.((.(((((((.((((((((((((.(((((..............))))).)))))))))))))))).))).))..))))))	87	38.3	-32.8	0	0	0	0	0	0	0	0	0	0	0.589291	0.833383	low
4	6	tgu-miR-19b-2-5p	tgu-miR-19b-2-5p	AGTTTTGCAGGTTTGCATCCCAGC	24	806618474	+	787	859	gtcAGTTTTGCAGGTTTGCATCCCAGCttactaaAATTGCTGTGCAAATCCAtgcaaaactgactgtggtggt	3	tgu-mir-19b-2,ssa-mir-19c-2,fru-mir-19b,	tgu-mir-19b-2	gtcAGTTTTGCAGGTTTGCATCCCAGCttactaaaattgcTGTGCAAATCCATGCAAAACTGActgtggtggt	tgu-miR-19b-2-5p	AGTTTTGCAGGTTTGCATCCCAGC	5'	Yes	gp1b	((((((((((((((((((((...((((...........)))))))))).)).)))))))))))).........	64	43.8	-31.2	9.40432	5.571	8.55121	3.84692	6.8844	2.05357	14.6889	8.21538	7.98721	5.10604	12.0058	5.3114	middle
4	7	tgu-mir-19b-2-p3	tgu-mir-19b-2-p3_2ss11CG18AC	AATTGCTGTGGAAATCCC	18	806618474	+	787	859	gtcAGTTTTGCAGGTTTGCATCCCAGCttactaaAATTGCTGTGCAAATCCAtgcaaaactgactgtggtggt	3	tgu-mir-19b-2,ssa-mir-19c-2,fru-mir-19b,	tgu-mir-19b-2	gtcAGTTTTGCAGGTTTGCATCCCAGCttactaaaattgcTGTGCAAATCCATGCAAAACTGActgtggtggt	tgu-mir-19b-2-p3	aattgcTGTGCAAATCCA	3'	New	gp1b	((((((((((((((((((((...((((...........)))))))))).)).)))))))))))).........	64	43.8	-31.2	0	0	0	0	0	0	0	0	0	0	0	0	low
5	8	mdo-mir-24-1-p5	mdo-mir-24-1-p5	GGTGCCTACTGAGCTGATA	19	806573027	-	1	47	GGTGCCTACTGAGCTGATAtcagttctgattttacacactggctcag	1	mdo-mir-24-1,	mdo-mir-24-1	ggtgcctactgagctgataacagttctgattttacacacTGGCTCAGTTCAGCAGga	mdo-mir-24-1-p5	ggtgcctactgagctgata	5'	New	gp1b	........(((((((((.((((....)))).)).......)))))))	39	46.8	-10.1	0	0	0.257937	0.44676	0	0	0.234954	0.406952	0.148093	0.256504	0	0	low
6	9	mmu-miR-30f	mmu-miR-30f_L+1R-1_1ss17AG	TGTAAACATCCGACTGGAAGCT	22	806576817	+	11664	11753	gcagcctgccgcTGTAAACATCCGACTGAAAGCTccttctaacaccttacagcTTCCAGTCAAGGATGTTTACAgtagcaatgactgccc	1	mmu-mir-30f,	mmu-mir-30f	tggcagcctgccgctGTAAACATCCGACTGAAAGCTCctctcaacaccttacagcttccagtcaaggatgtttacagtagcaaagactgccc	mmu-miR-30f	GTAAACATCCGACTGAAAGCTC	5'	Diff	gp1b	((((..(((..(((((((((((((((((.(((((................))))).)))))..))))))))))))..)))....))))..	88	50	-39.2	0	0	0.257937	0.44676	0	0	0	0	0.552224	0.558954	0	0	low
6	10	mmu-mir-30f-p3	mmu-mir-30f-p3_1ss9AG	TTCCAGTCGAGGATGTTTACA	21	806576817	+	11664	11753	gcagcctgccgcTGTAAACATCCGACTGAAAGCTccttctaacaccttacagcTTCCAGTCAAGGATGTTTACAgtagcaatgactgccc	1	mmu-mir-30f,	mmu-mir-30f	tggcagcctgccgctGTAAACATCCGACTGAAAGCTCctctcaacaccttacagcttccagtcaaggatgtttacagtagcaaagactgccc	mmu-mir-30f-p3	ttccagtcaaggatgtttaca	3'	New	gp1b	((((..(((..(((((((((((((((((.(((((................))))).)))))..))))))))))))..)))....))))..	88	50	-39.2	0	0	0	0	0	0	0.242772	0.420494	0	0	0	0	low
7	11	tgu-miR-92-2-5p	tgu-miR-92-2-5p_L+2R-1	GGGTGGGGATTTGTTGCATTACT	23	806618474	+	924	1015	ccttgcgctggtttctccatGGGTGGGGATTTGTTGCATTACTtgtagctatgtgtagagtATTGCACTTGTCCCGGCCTGTGgaggaaagg	7	tgu-mir-92-2,bta-mir-92a-2,eca-mir-92a-2,mdo-mir-92a-2,ssc-mir-92a-2,tch-mir-92a-2,lca-mir-92-2,	tgu-mir-92-2	ccttgcactgatttctccatggGTGGGGATTTGTTGCATTACTTgtagctgtatgtagagTATTGCACTTGTCCCGGCCTGTggaggaaagg	tgu-miR-92-2-5p	GTGGGGATTTGTTGCATTACTT	5'	Diff	gp1b	.......((..((((((((..((..(((((..((.(((.(((((...((...))...))))).)))))..)))))..))..)))))))).))	85	51.1	-38.8	60.8261	74.9077	30.3923	10.9758	40.3255	24.3343	77.3773	61.4738	59.9405	32.1829	173.465	58.6395	middle
7	12	tgu-miR-92-3p	tgu-miR-92-3p_L-1R+1	ATTGCACTTGTCCCGGCCTGTG	22	806618474	+	924	1015	ccttgcgctggtttctccatGGGTGGGGATTTGTTGCATTACTtgtagctatgtgtagagtATTGCACTTGTCCCGGCCTGTGgaggaaagg	7	tgu-mir-92-2,bta-mir-92a-2,eca-mir-92a-2,mdo-mir-92a-2,ssc-mir-92a-2,tch-mir-92a-2,lca-mir-92-2,	tgu-mir-92-2	ccttgcactgatttctccatggGTGGGGATTTGTTGCATTACTTgtagctgtatgtagagTATTGCACTTGTCCCGGCCTGTggaggaaagg	tgu-miR-92-3p	TATTGCACTTGTCCCGGCCTGT	3'	Diff	gp1b	.......((..((((((((..((..(((((..((.(((.(((((...((...))...))))).)))))..)))))..))..)))))))).))	85	51.1	-38.8	847.654	933.537	403.633	196.064	971.133	404.801	253.261	146.418	177.1	123.897	745.181	161.226	middle
8	13	ssa-miR-96-5p	ssa-miR-96-5p	TTTGGCACTAGCACATTTTTGCT	23	806565555	-	688	763	ggcccgcTTTGGCACTAGCACATTTTTGCTtttgtctatgtattttgagCAATTATGTGTAGTGCCAATATgggag	5	ssa-mir-96-1,ssa-mir-96-2,ipu-mir-96,xtr-mir-96,tni-mir-96,	ssa-mir-96-2	TTTGGCACTAGCACATTTTTGCTtctgtatatatctgtttgagCAATCATGTGTAGTGCCAATAT	ssa-miR-96-5p	TTTGGCACTAGCACATTTTTGCT	5'	Yes	gp1b	..((((..(((((((((.(((((..((((((...............))))))..))))))))))))))..))))..	72	42.1	-34.1	75.5384	16.2468	51.625	2.78006	78.1689	41.685	55.9112	17.3784	82.3198	48.8766	26.3687	7.28927	middle
8	14	ssa-miR-96-3p	ssa-miR-96-3p_1ss5CT	CAATTATGTGTAGTGCCAATAT	22	806565555	-	688	763	ggcccgcTTTGGCACTAGCACATTTTTGCTtttgtctatgtattttgagCAATTATGTGTAGTGCCAATATgggag	5	ssa-mir-96-1,ssa-mir-96-2,ipu-mir-96,xtr-mir-96,tni-mir-96,	ssa-mir-96-2	TTTGGCACTAGCACATTTTTGCTtctgtatatatctgtttgagCAATCATGTGTAGTGCCAATAT	ssa-miR-96-3p	CAATCATGTGTAGTGCCAATAT	3'	Diff	gp1b	..((((..(((((((((.(((((..((((((...............))))))..))))))))))))))..))))..	72	42.1	-34.1	0.861198	1.49164	0	0	0.849173	1.47081	0.234954	0.406952	0.873369	0.646538	0	0	low
9	15	tgu-miR-125-5p	tgu-miR-125-5p_R+1	TCCCTGAGACCCTAACTTGTGAT	23	806557429	+	357	445	ttgcgcccctctcaaTCCCTGAGACCCTAACTTGTGATgtttagcttttaaatccACGGGTTAGGCTCTTGGGAGCTgtgagttgtgct	23	tgu-mir-125-2,hsa-mir-125b-1,ppy-mir-125b-1,ptr-mir-125b-1,mml-mir-125b-1,ggo-mir-125b-1,mne-mir-125b-1,age-mir-125b-1,lla-mir-125b-1,sla-mir-125b,mmu-mir-125b-1,bta-mir-125b-1,oar-mir-125b,eca-mir-125b,cfa-mir-125b-1,rno-mir-125b-1,mdo-mir-125b-2,ssc-mir-125b-1,aca-mir-125b-1,oha-mir-125b,xtr-mir-125b-1,tch-mir-125b,ppa-mir-125b,	tgu-mir-125-2	cccctctcaaTCCCTGAGACCCTAACTTGTGAtgtttagcttttaaatccACGGGTTAGGCTCTTGGGAGCt	tgu-miR-125-5p	TCCCTGAGACCCTAACTTGTGA	5'	Diff	gp1b	..((((..(((.((.((((.((((.((((((..(((..((((((...)))))).)))..)))))).))))))))..)).)))..)))).	86	49.4	-35.5	3182.29	465.829	3457.59	910.033	3244.48	1032.25	4259.79	558.544	4523.73	2252.37	5358.11	801.311	high
9	16	tgu-miR-125-2-3p	tgu-miR-125-2-3p_R+1	ACGGGTTAGGCTCTTGGGAGCT	22	806557429	+	357	445	ttgcgcccctctcaaTCCCTGAGACCCTAACTTGTGATgtttagcttttaaatccACGGGTTAGGCTCTTGGGAGCTgtgagttgtgct	23	tgu-mir-125-2,hsa-mir-125b-1,ppy-mir-125b-1,ptr-mir-125b-1,mml-mir-125b-1,ggo-mir-125b-1,mne-mir-125b-1,age-mir-125b-1,lla-mir-125b-1,sla-mir-125b,mmu-mir-125b-1,bta-mir-125b-1,oar-mir-125b,eca-mir-125b,cfa-mir-125b-1,rno-mir-125b-1,mdo-mir-125b-2,ssc-mir-125b-1,aca-mir-125b-1,oha-mir-125b,xtr-mir-125b-1,tch-mir-125b,ppa-mir-125b,	tgu-mir-125-2	cccctctcaaTCCCTGAGACCCTAACTTGTGAtgtttagcttttaaatccACGGGTTAGGCTCTTGGGAGCt	tgu-miR-125-2-3p	ACGGGTTAGGCTCTTGGGAGC	3'	Diff	gp1b	..((((..(((.((.((((.((((.((((((..(((..((((((...)))))).)))..)))))).))))))))..)).)))..)))).	86	49.4	-35.5	1238.13	553.978	915.703	357.88	1338.85	111.259	1255.1	398.607	1009.7	218.763	1993.46	217.353	middle
10	17	mmu-miR-126b-5p	mmu-miR-126b-5p	ATTATTACTCACGGTACGAGTT	22	806578636	+	10074	10129	ATTATTACTCACGGTACGAGTTtgaagtgtcacagCGCGTACCAAAAGTAATAATG	1	mmu-mir-126b,	mmu-mir-126b	ATTATTACTCACGGTACGAGTTtgaagtgtcacagCGCGTACCAAAAGTAATAATGTG	mmu-miR-126b-5p	ATTATTACTCACGGTACGAGTT	5'	Yes	gp1b	(((((((((...((((((.((((((....))).))).))))))...))))))))).	55	39.3	-19.3	1.13225	1.32102	0.897004	0.964519	0.760549	1.31731	0.225798	0.391094	0.444279	0.769513	0.947507	0.326788	low
10	18	mmu-miR-126b-3p	mmu-miR-126b-3p_R-2	CGCGTACCAAAAGTAATAATG	21	806578636	+	10074	10129	ATTATTACTCACGGTACGAGTTtgaagtgtcacagCGCGTACCAAAAGTAATAATG	1	mmu-mir-126b,	mmu-mir-126b	ATTATTACTCACGGTACGAGTTtgaagtgtcacagCGCGTACCAAAAGTAATAATGTG	mmu-miR-126b-3p	CGCGTACCAAAAGTAATAATGTG	3'	Diff	gp1b	(((((((((...((((((.((((((....))).))).))))))...))))))))).	55	39.3	-19.3	0.271052	0.469477	0	0	0	0	0	0	0.475851	0.447632	0	0	low
11	19	ssa-miR-137-3p	ssa-miR-137-3p	TTATTGCTTGAGAATACGCGTAG	23	806542503	+	22	98	cccttcggcgacgggtattctcgggcggataatacggacgcgctgTTATTGCTTGAGAATACGCGTAGccgagggga	3	ssa-mir-137-1,ssa-mir-137-2,oha-mir-137,	ssa-mir-137-2	ACGGGTATTCTTGGGTTGATAAtacagatgtggatgTTATTGCTTGAGAATACGCGTAG	ssa-miR-137-3p	TTATTGCTTGAGAATACGCGTAG	3'	Yes	gp1b	(((((((((.(((.((((((((..(((.((((((((....)).)))))))))..)))))))).))).))))))))).	76	58.4	-46.7	27.0835	4.13157	42.4031	33.657	16.0013	3.27864	43.7396	23.9694	52.6161	15.5617	14.7212	2.48446	middle
12	20	mmu-mir-142b-p3	mmu-mir-142b-p3_1ss23GA	TAGTGCTTTCTACTTTATGGGTA	23	806627387	+	3997	4096	tctccgtagcccacagtacactcatccataaagtaggaaacactacaccctgcagtgctgtttagTAGTGCTTTCTACTTTATGGGTGactgcactgtct	1	mmu-mir-142b,	mmu-mir-142b	gcgtggtctccgaagcccacagtgcactcaTCCATAAAGTAGGAAACACTacaccctccagtgctgttagtagtgctttctactttatgggtgactgcactgtctgtctgtccac	mmu-mir-142b-p3	tagtgctttctactttatgggtg	3'	New	gp1b	............(((((.((.((((((((((((((((((.((((((.....(((....)))...)))))).)))))))))))))))))).)).)))))..	86	46	-42.1	0	0	0	0	0	0	0	0	0.186279	0.322645	0	0	low
13	21	mmu-miR-143-5p	mmu-miR-143-5p_R+1	GGTGCAGTGCTGCATCTCTGGT	22	806563791	-	44388	44475	atgtctcccagcccaaGGTGCAGTGCTGCATCTCTGGTcaattgggagtcTGAGATGAAGCACTGTAGCTCGggaagggaggaactgt	14	mmu-mir-143,eca-mir-143,cfa-mir-143,mdo-mir-143,oan-mir-143,ssc-mir-143,ssa-mir-143,aca-mir-143,ipu-mir-143,cgr-mir-143,oha-mir-143,xtr-mir-143,tch-mir-143,aja-mir-143,	mmu-mir-143	cctgaGGTGCAGTGCTGCATCTCTGGtcagttgggagtcTGAGATGAAGCACTGTAGCTCagg	mmu-miR-143-5p	GGTGCAGTGCTGCATCTCTGG	5'	Diff	gp1b	...((((((..(((.((.(((((((((.((((((.((((......)).)).)))))).))))))))).)).)))..))))))......	79	54.5	-44.7	2314.38	788.818	2358.45	400.881	2641.04	918.773	4522.04	1307.36	3987.61	266.922	4439.46	19.6389	high
13	22	mmu-miR-143-3p	mmu-miR-143-3p_R+1	TGAGATGAAGCACTGTAGCTCT	22	806563791	-	44388	44475	atgtctcccagcccaaGGTGCAGTGCTGCATCTCTGGTcaattgggagtcTGAGATGAAGCACTGTAGCTCGggaagggaggaactgt	14	mmu-mir-143,eca-mir-143,cfa-mir-143,mdo-mir-143,oan-mir-143,ssc-mir-143,ssa-mir-143,aca-mir-143,ipu-mir-143,cgr-mir-143,oha-mir-143,xtr-mir-143,tch-mir-143,aja-mir-143,	mmu-mir-143	cctgaGGTGCAGTGCTGCATCTCTGGtcagttgggagtcTGAGATGAAGCACTGTAGCTCagg	mmu-miR-143-3p	TGAGATGAAGCACTGTAGCTC	3'	Diff	gp1b	...((((((..(((.((.(((((((((.((((((.((((......)).)).)))))).))))))))).)).)))..))))))......	79	54.5	-44.7	290374	68318.1	319729	84390.1	267013	83661	431649	192058	475968	164499	310938	27583.5	high
14	23	mmu-miR-145a-5p	mmu-miR-145a-5p	GTCCAGTTTTCCCAGGAATCCCT	23	806563791	-	43663	43739	ctcaggGTCCAGTTTTCCCAGGAATCCCTtaggcgctctgttggGGATTCCTGGAAATACTGTTCTtggggccatgg	8	mmu-mir-145a,eca-mir-145,cfa-mir-145,mdo-mir-145,ssc-mir-145,ssa-mir-145-2,ipu-mir-145,oha-mir-145,	mmu-mir-145a	ctcacgGTCCAGTTTTCCCAGGAATCCCTtggatgctaagatggggATTCCTGGAAATACTGTTCTTGag	mmu-miR-145a-5p	GTCCAGTTTTCCCAGGAATCCCT	5'	Yes	gp1b	(((((((..((((.((.((((((((((((..((....))...)))))))))))).)).)))).))))))).......	70	54.5	-34.8	25373.1	2994.71	28937.7	9876.71	32344.6	19340.3	53657	20813.5	32318	1669.85	26845.4	4026.47	high
14	24	mmu-miR-145a-3p	mmu-miR-145a-3p_L+2R-2	GGATTCCTGGAAATACTGTTCT	22	806563791	-	43663	43739	ctcaggGTCCAGTTTTCCCAGGAATCCCTtaggcgctctgttggGGATTCCTGGAAATACTGTTCTtggggccatgg	8	mmu-mir-145a,eca-mir-145,cfa-mir-145,mdo-mir-145,ssc-mir-145,ssa-mir-145-2,ipu-mir-145,oha-mir-145,	mmu-mir-145a	ctcacgGTCCAGTTTTCCCAGGAATCCCTtggatgctaagatggggATTCCTGGAAATACTGTTCTTGag	mmu-miR-145a-3p	ATTCCTGGAAATACTGTTCTTG	3'	Diff	gp1b	(((((((..((((.((.((((((((((((..((....))...)))))))))))).)).)))).))))))).......	70	54.5	-34.8	5815.47	1137.16	5875.62	1132.43	4857.49	584.189	9391.04	1912.06	12611.1	7923.24	7452.48	745.492	high
15	25	cfa-miR-302a	cfa-miR-302a_R-1_1ss8CT	ACTTAAATGTGGATGTACTTGC	22	806573741	+	9413	9475	ACTTAAATGTGGATGTACTTGCtttgttccttaaaagTAAGTGCTTCCATGTTTTAGTGAtgg	4	bta-mir-302a,eca-mir-302a,cfa-mir-302a,mdo-mir-302a,	cfa-mir-302a	ccaccACTTAAACGTGGATGTACTTGCTttgaaactcaaaaagtaagtgcttccatgttttagtgatgg	cfa-miR-302a	ACTTAAACGTGGATGTACTTGCT	5'	Diff	gp1b	(((.(((..((((.(((((((((((........))))))))))).))))..))).))).....	58	34.9	-25.2	0	0	0.319533	0.553448	0	0	0	0	0	0	0	0	low
15	26	bta-miR-302d	bta-miR-302d_R+2	TAAGTGCTTCCATGTTTTAGTGA	23	806573741	+	9413	9475	ACTTAAATGTGGATGTACTTGCtttgttccttaaaagTAAGTGCTTCCATGTTTTAGTGAtgg	4	bta-mir-302a,eca-mir-302a,cfa-mir-302a,mdo-mir-302a,	bta-mir-302a	cccaccacttaaacgtggatgtacttgctttatagctaaaaaagTAAGTGCTTCCATGTTTTAGTgatgg	bta-miR-302d	TAAGTGCTTCCATGTTTTAGT	3'	Diff	gp1b	(((.(((..((((.(((((((((((........))))))))))).))))..))).))).....	58	34.9	-25.2	0.381651	0.661039	0	0	0	0	0	0	0.186279	0.322645	0	0	low
16	27	tgu-miR-338-3p	tgu-miR-338-3p_R-1	TCCAGCATCAGTGATTTTGTT	21	806560482	+	26976	27047	agcagcactatcctgaagctgtcagagtaagtggtaaagcTCCAGCATCAGTGATTTTGTTgttagtggtaa	1	tgu-mir-338,	tgu-mir-338	agcAACACTATCCTGATGCTGTCAgagtaagtggtaaagcTCCAGCATCAGTGATTTTGTTGttagtggtaa	tgu-miR-338-3p	TCCAGCATCAGTGATTTTGTTG	3'	Diff	gp1b	(((((((..(((((((.((((...((((..........)))))))).)))).)))..)))))))........	64	43.1	-22.9	178.008	81.4867	214.039	115.289	130.56	21.8903	208.619	143.271	220.189	76.834	52.5639	2.66572	middle
17	28	hsa-miR-338-5p	hsa-miR-338-5p_R-1	AACAATATCCTGGTGCTGAGT	21	806604726	+	377	440	cccAACAATATCCTGGTGCTGAGTgagttgcacacggagacTCCAGCATCAGTGATTTTGTTga	7	hsa-mir-338,ppy-mir-338,ptr-mir-338,mml-mir-338,cfa-mir-338,rno-mir-338,oha-mir-338,	hsa-mir-338	tctccAACAATATCCTGGTGCTGAGTGatgactcaggcgacTCCAGCATCAGTGATTTTGTTGaaga	hsa-miR-338-5p	AACAATATCCTGGTGCTGAGTG	5'	Diff	gp1b	..((((((.((((((((((((...(((((.........)))))))))))))).))).)))))).	61	48.4	-27.2	105.238	28.8657	101.437	2.90911	75.275	5.96673	167.746	67.3032	167.424	33.2131	131.762	7.00518	middle
17	29	hsa-miR-338-3p	hsa-miR-338-3p_R-1	TCCAGCATCAGTGATTTTGTT	21	806604726	+	377	440	cccAACAATATCCTGGTGCTGAGTgagttgcacacggagacTCCAGCATCAGTGATTTTGTTga	7	hsa-mir-338,ppy-mir-338,ptr-mir-338,mml-mir-338,cfa-mir-338,rno-mir-338,oha-mir-338,	hsa-mir-338	tctccAACAATATCCTGGTGCTGAGTGatgactcaggcgacTCCAGCATCAGTGATTTTGTTGaaga	hsa-miR-338-3p	TCCAGCATCAGTGATTTTGTTG	3'	Diff	gp1b	..((((((.((((((((((((...(((((.........)))))))))))))).))).)))))).	61	48.4	-27.2	178.008	81.4867	214.039	115.289	130.56	21.8903	208.619	143.271	220.189	76.834	52.5639	2.66572	middle
18	30	tgu-miR-363-5p	tgu-miR-363-5p	GTGGATCACGATGCAATTTTGA	22	806618474	+	1067	1160	tgttttgctgttgtcggGTGGATCACGATGCAATTTTGAttagtttagtaggagaaaAATTGCACGGTATCCATCTGTAAaccgcaagaccttc	16	tgu-mir-363,hsa-mir-363,mmu-mir-363,bta-mir-363,eca-mir-363,ppy-mir-363,mml-mir-363,cfa-mir-363,rno-mir-363,mdo-mir-363,oan-mir-363,ssc-mir-363-2,ssc-mir-363-1,aca-mir-363,oha-mir-363,tch-mir-363,	tgu-mir-363	gttttgctgttgtcggGTGGATCACGATGCAATTTTGAttagtttagtaggagaaaAATTGCACGGTATCCATCTGTaaaccgcaagac	tgu-miR-363-5p	GTGGATCACGATGCAATTTTGA	5'	Yes	gp1b	.(((((((.(((..(((((((((..((.(((((((((..((..........))..)))))))))))..)))))))))..))).)))))))....	89	41.5	-34.6	116.961	31.3956	85.5699	38.6772	111.798	24.0878	109.211	40.4253	140.361	57.2304	92.1403	18.6327	middle
18	31	tgu-miR-363-3p	tgu-miR-363-3p_R+2	AATTGCACGGTATCCATCTGTAA	23	806618474	+	1067	1160	tgttttgctgttgtcggGTGGATCACGATGCAATTTTGAttagtttagtaggagaaaAATTGCACGGTATCCATCTGTAAaccgcaagaccttc	16	tgu-mir-363,hsa-mir-363,mmu-mir-363,bta-mir-363,eca-mir-363,ppy-mir-363,mml-mir-363,cfa-mir-363,rno-mir-363,mdo-mir-363,oan-mir-363,ssc-mir-363-2,ssc-mir-363-1,aca-mir-363,oha-mir-363,tch-mir-363,	tgu-mir-363	gttttgctgttgtcggGTGGATCACGATGCAATTTTGAttagtttagtaggagaaaAATTGCACGGTATCCATCTGTaaaccgcaagac	tgu-miR-363-3p	AATTGCACGGTATCCATCTGT	3'	Diff	gp1b	.(((((((.(((..(((((((((..((.(((((((((..((..........))..)))))))))))..)))))))))..))).)))))))....	89	41.5	-34.6	14646	6656.81	11866.5	1051.15	13027.2	2516.49	16187.3	1411.96	25225.6	12370.3	19525.4	1181.99	high
19	32	tgu-miR-425-5p	tgu-miR-425-5p_R+3	AATGACACGATCACTCCCGCTGAGC	25	806609461	+	16	104	gagagacggctttggAATGACACGATCACTCCCGCTGAGCgcgcagccagagagcCATCGGGGATGTCGTGTCTGTCCaaagctctttc	2	tgu-mir-425,mdo-mir-425,	tgu-mir-425	gagagatggctttggAATGACACGATCACTCCCGCTGagccagcagccagagagcCATCGGGGATGTCGTGTCTTTccaaagctctttc	tgu-miR-425-5p	AATGACACGATCACTCCCGCTG	5'	Diff	gp1b	((((((..((((((((..(((((((.((..((((.((.((.............)))).))))..)))))))))..))))))))))))))	89	58.4	-42.2	22183.7	6411.15	15775.1	6054.04	53037.9	25893.2	13468.1	9514.43	12443	7495.83	22251.3	5818.25	high
19	33	tgu-miR-425-3p	tgu-miR-425-3p_R+2_1ss20TG	CATCGGGGATGTCGTGTCTGTCT	23	806609461	+	16	104	gagagacggctttggAATGACACGATCACTCCCGCTGAGCgcgcagccagagagcCATCGGGGATGTCGTGTCTGTCCaaagctctttc	2	tgu-mir-425,mdo-mir-425,	tgu-mir-425	gagagatggctttggAATGACACGATCACTCCCGCTGagccagcagccagagagcCATCGGGGATGTCGTGTCTTTccaaagctctttc	tgu-miR-425-3p	CATCGGGGATGTCGTGTCTTT	3'	Diff	gp1b	((((((..((((((((..(((((((.((..((((.((.((.............)))).))))..)))))))))..))))))))))))))	89	58.4	-42.2	1093.59	194.885	938.038	361.255	1471.83	172.619	761.499	294.36	716.863	381.521	1215.86	217.731	middle
20	34	tgu-miR-551-5p	tgu-miR-551-5p_R+2_1ss11GA	GAAATCAAGGATGGGTAAGACCT	23	806608530	+	7576	7647	ccaGAAATCAAGGATGGGTAAGACCTcgtaggaaaacctgaagGCGACCCATACTTGGTTTCAggggctgtg	2	tgu-mir-551,mdo-mir-551b,	tgu-mir-551	GAAATCAAGGGTGGGTAAGACctggtgagcaaactctaagGCGACCCATACTTGGTTTCAGgggctgtggg	tgu-miR-551-5p	GAAATCAAGGGTGGGTAAGAC	5'	Diff	gp1b	((.(((((((((.((((((....(((..((((....)))).)))..)))))).))))))))).)).......	65	51.4	-28.2	15.673	3.3939	14.4376	6.04297	18.4128	6.15008	13.2102	6.74725	19.2696	20.8538	12.8262	3.13804	middle
20	35	tgu-mir-551-p3	tgu-mir-551-p3_2ss10AG20AC	GCGACCCATGCTTGGTTTCC	20	806608530	+	7576	7647	ccaGAAATCAAGGATGGGTAAGACCTcgtaggaaaacctgaagGCGACCCATACTTGGTTTCAggggctgtg	2	tgu-mir-551,mdo-mir-551b,	tgu-mir-551	GAAATCAAGGGTGGGTAAGACctggtgagcaaactctaagGCGACCCATACTTGGTTTCAGgggctgtggg	tgu-mir-551-p3	GCGACCCATACTTGGTTTCA	3'	New	gp1b	((.(((((((((.((((((....(((..((((....)))).)))..)))))).))))))))).)).......	65	51.4	-28.2	15.6512	9.30915	15.1079	5.71078	10.3266	3.08036	11.4326	2.33383	13.7608	4.9247	10.7808	3.08808	middle
21	36	eca-mir-1248-p5	eca-mir-1248-p5	GTGCTAAAATTGCAGAAACT	20	806608264	-	15262	15352	ccttcttgttaaagcactGTGCTAAAATTGCAGAAACTgaggctcagctTTGGTTTCTGTAATAATGCTagtagagtacatgcaagaagaa	1	eca-mir-1248,	eca-mir-1248	TCCTTCTTGTATAAGCACTGTGCTAAAattgcagaaactaggatcacttcttggtttttgtaataatgctagcagagtacacacaagaagaaa	eca-mir-1248-p5	GTGCTAAAattgcagaaact	5'	New	gp1b	.((((((((......(((.(((((..(((((((((((..((((...))))..))))))))))).....))))).)))....))))))))..	88	38.5	-36.8	1.68706	1.71824	1.29377	2.24088	0.849173	1.47081	0.242772	0.420494	0.372558	0.645289	0	0	low
21	37	eca-mir-1248-p3	eca-mir-1248-p3_1ss8TC	TTGGTTTCTGTAATAATGCT	20	806608264	-	15262	15352	ccttcttgttaaagcactGTGCTAAAATTGCAGAAACTgaggctcagctTTGGTTTCTGTAATAATGCTagtagagtacatgcaagaagaa	1	eca-mir-1248,	eca-mir-1248	TCCTTCTTGTATAAGCACTGTGCTAAAattgcagaaactaggatcacttcttggtttttgtaataatgctagcagagtacacacaagaagaaa	eca-mir-1248-p3	ttggtttttgtaataatgct	3'	New	gp1b	.((((((((......(((.(((((..(((((((((((..((((...))))..))))))))))).....))))).)))....))))))))..	88	38.5	-36.8	7.91763	2.70324	8.11257	7.59162	5.98788	3.21582	2.57914	0.415012	3.16721	1.67684	1.07465	1.51978	middle
22	38	tgu-miR-1388-5p	tgu-miR-1388-5p	AGGACTGTCTAACCTGAGAATG	22	806626874	-	279	360	ggggcacctcgAGGACTGTCTAACCTGAGAATGgtgaaagatgagggtcaATCTCAGGTTCGTCAGCCCATGagacgccttc	2	tgu-mir-1388,ssa-mir-1338,	tgu-mir-1388	gccccagtgaggggcacctcgAGGACTGTCTAACCTGAGAATGgtgaaacatcaaggtcaATCTCAGGTTCGTCAGCCCATGagatgccttc	tgu-miR-1388-5p	AGGACTGTCTAACCTGAGAATG	5'	Yes	gp1b	.((((..(((..((.(((...(((((((((.(((.............))).)))))))))...))).))..)))..))))..	79	54.9	-29.8	476.811	183.13	367.745	90.0673	408.081	133.857	475.307	218.017	835.421	443.004	406.152	174.361	middle
22	39	tgu-miR-1388-3p	tgu-miR-1388-3p	ATCTCAGGTTCGTCAGCCCATG	22	806626874	-	279	360	ggggcacctcgAGGACTGTCTAACCTGAGAATGgtgaaagatgagggtcaATCTCAGGTTCGTCAGCCCATGagacgccttc	2	tgu-mir-1388,ssa-mir-1338,	tgu-mir-1388	gccccagtgaggggcacctcgAGGACTGTCTAACCTGAGAATGgtgaaacatcaaggtcaATCTCAGGTTCGTCAGCCCATGagatgccttc	tgu-miR-1388-3p	ATCTCAGGTTCGTCAGCCCATG	3'	Yes	gp1b	.((((..(((..((.(((...(((((((((.(((.............))).)))))))))...))).))..)))..))))..	79	54.9	-29.8	383.992	202.735	392.969	158.478	346.761	73.7069	250.208	30.4983	385.318	288.286	331.771	122.508	middle
23	40	tgu-miR-1467-5p	tgu-miR-1467-5p_L-1_1ss12AG	TCTCAGCTACGTCGGTGTAAATC	23	806607459	+	25891	25981	cagggcaggttgtttTCTCAGCTACGTCGGTGTAAATCcagaacaactccactgagaTTCACACCAGAGTAACTGGGAGCagaatctggcc	2	tgu-mir-1467-2,tgu-mir-1467-1,	tgu-mir-1467-2	cagggcaggtttttTTCTCAGCTACATCGGTGTAAATCcagagcaactccactgagaTTCACACCAGAGTAACTGAGAGCagaatctggccaa	tgu-miR-1467-5p	TTCTCAGCTACATCGGTGTAAATC	5'	Diff	gp1b	..((.((((((...(((((((.(((.(((((((.(((((((..........))).)))).))))).))))).)))))))...)))))).))	89	50.5	-33.5	9.78415	7.57293	5.10524	1.77726	5.94843	6.72074	7.44641	2.67031	5.96383	1.21791	8.16935	3.44769	middle
23	41	tgu-miR-1467-3p	tgu-miR-1467-3p_1ss19AG	TTCACACCAGAGTAACTGGGAGC	23	806607459	+	25891	25981	cagggcaggttgtttTCTCAGCTACGTCGGTGTAAATCcagaacaactccactgagaTTCACACCAGAGTAACTGGGAGCagaatctggcc	2	tgu-mir-1467-2,tgu-mir-1467-1,	tgu-mir-1467-2	cagggcaggtttttTTCTCAGCTACATCGGTGTAAATCcagagcaactccactgagaTTCACACCAGAGTAACTGAGAGCagaatctggccaa	tgu-miR-1467-3p	TTCACACCAGAGTAACTGAGAGC	3'	Diff	gp1b	..((.((((((...(((((((.(((.(((((((.(((((((..........))).)))).))))).))))).)))))))...)))))).))	89	50.5	-33.5	16.6339	2.51478	21.7065	1.46498	25.1673	7.0718	26.6714	5.34809	26.7006	5.94061	16.824	4.54221	middle
24	42	eca-mir-1905c-p5	eca-mir-1905c-p5_1ss8CT	GTGCGTCTGCTGCTGGATG	19	806597601	+	180	250	gtGTGCGTCTGCTGCTGGATGcgcttgatggtggcgcccttggggccCACCACCAGCCCCACCACgcggta	1	eca-mir-1905c,	eca-mir-1905c	cgtgtgcgtccgctgctggatgcgcttgatggtggcgcccttgggcccCACCACCAGCCCCACCACGCGGTAGggcacacgca	eca-mir-1905c-p5	gtgcgtccgctgctggatg	5'	New	gp1b	.........(((((((((.((.(((.(.((((((.((((...)))))))))).))))..))))).))))))	62	69	-31.2	0.381651	0.661039	0	0	0	0	0	0	0	0	0	0	low
24	43	eca-miR-1905c	eca-miR-1905c_R-7_1ss9GC	CACCACCACCCCCACCAC	18	806597601	+	180	250	gtGTGCGTCTGCTGCTGGATGcgcttgatggtggcgcccttggggccCACCACCAGCCCCACCACgcggta	1	eca-mir-1905c,	eca-mir-1905c	cgtgtgcgtccgctgctggatgcgcttgatggtggcgcccttgggcccCACCACCAGCCCCACCACGCGGTAGggcacacgca	eca-miR-1905c	CACCACCAGCCCCACCACGCGGTAG	3'	Diff	gp1b	.........(((((((((.((.(((.(.((((((.((((...)))))))))).))))..))))).))))))	62	69	-31.2	0	0	0	0	0	0	0	0	0.179666	0.31119	0	0	low
25	44	tgu-miR-2955-5p	tgu-miR-2955-5p_L+1_2ss9AC19CT	AAAGTCCACCAGCTTAGCTTGA	22	806616957	-	6699	6801	cagctgctttagtgcAAAGTCCACCAGCTTAGCTTGAatagtcttttctgacaatttCAGCTAAGCTCCTGGACTTTGCatcaaagtggctgtgtgctcacat	1	tgu-mir-2955,	tgu-mir-2955	gtgcgagtacttccagctgctttagtgcaAAGTCCAACAGCTTAGCCTGAatagtcttctctgacagctccagcTAAGCTTCTGGACTTTGCATCaaagtggctgtgcactcacat	tgu-miR-2955-5p	AAGTCCAACAGCTTAGCCTGA	5'	Diff	gp1b	((((..((((..(((((((((((..(((((((((..(((.(((......))).)))..)))))))))..)))))))))))..))))..))))...........	92	44.7	-53.7	1.35526	2.34738	1.32826	0.572474	0.849173	1.47081	1.39141	1.41008	1.07799	1.86714	0	0	low
25	45	tgu-mir-2955-p3	tgu-mir-2955-p3_1ss11TC	CAGCTAAGCTCCTGGACTTTGC	22	806616957	-	6699	6801	cagctgctttagtgcAAAGTCCACCAGCTTAGCTTGAatagtcttttctgacaatttCAGCTAAGCTCCTGGACTTTGCatcaaagtggctgtgtgctcacat	1	tgu-mir-2955,	tgu-mir-2955	gtgcgagtacttccagctgctttagtgcaAAGTCCAACAGCTTAGCCTGAatagtcttctctgacagctccagcTAAGCTTCTGGACTTTGCATCaaagtggctgtgcactcacat	tgu-mir-2955-p3	cagcTAAGCTTCTGGACTTTGC	3'	New	gp1b	((((..((((..(((((((((((..(((((((((..(((.(((......))).)))..)))))))))..)))))))))))..))))..))))...........	92	44.7	-53.7	6.93495	8.81208	9.15249	13.4392	7.64256	13.2373	8.92423	11.8053	11.0893	17.4702	13.0915	16.4878	middle
26	46	tgu-mir-2957-p5	tgu-mir-2957-p5	AAAGTTCTGTAGTGCACTGACT	22	806610210	+	12500	12570	ccggagacAAAGTTCTGTAGTGCACTGACTgctatcgtaaccagagTCGGAGTGTCACAGAACTTTGCttc	1	tgu-mir-2957,	tgu-mir-2957	ccggagacaaagttctgtagtgcactgactgctatcgtacccagagTCGGAGTGTCACAGAACTTTGCttccgg	tgu-mir-2957-p5	aaagttctgtagtgcactgact	5'	New	gp1b	..((((.(((((((((((...((.((((((.((.........)))))))).))...)))))))))))))))	69	49.3	-26.2	12.7159	4.65796	11.7622	4.93247	11.353	3.41524	15.0793	15.9566	23.2394	16.3522	16.3044	11.3905	middle
26	47	tgu-miR-2957	tgu-miR-2957	TCGGAGTGTCACAGAACTTTGC	22	806610210	+	12500	12570	ccggagacAAAGTTCTGTAGTGCACTGACTgctatcgtaaccagagTCGGAGTGTCACAGAACTTTGCttc	1	tgu-mir-2957,	tgu-mir-2957	ccggagacaaagttctgtagtgcactgactgctatcgtacccagagTCGGAGTGTCACAGAACTTTGCttccgg	tgu-miR-2957	TCGGAGTGTCACAGAACTTTGC	3'	Yes	gp1b	..((((.(((((((((((...((.((((((.((.........)))))))).))...)))))))))))))))	69	49.3	-26.2	2.93172	3.29978	8.5241	1.82002	3.35357	3.42455	25.9259	28.8265	20.2568	16.8365	9.41756	9.98491	middle
27	48	tgu-mir-2968-p5	tgu-mir-2968-p5	CTCCAGGTCGCTCTGGCAGCCCT	23	806589124	+	18000	18105	gctgccctgcgagttgctgtcCTCCAGGTCGCTCTGGCAGCCCTcgtcgttgagcgagCTCTGCTTGGTGACCTTGGGCGacagcagcttcaccaggtcgcccagc	1	tgu-mir-2968,	tgu-mir-2968	gctgccctgcgagttgctatcctccaggtcgctctggcagccctcgtcgttgagcgagCTCTGCTTGGTGACCTTGGGCGAcagcagcttcaccaggtcgcccagc	tgu-mir-2968-p5	ctccaggtcgctctggcagccct	5'	New	gp1b	((((.((((.((((((((((((((.((((((((..(((((..(((((......)))))..))))).)))))))).))).)))))))))))...)))).....))))	106	66	-56.6	0	0	0	0	0.760549	1.31731	0.234954	0.406952	0	0	0	0	low
27	49	tgu-miR-2968	tgu-miR-2968_R-1	CTCTGCTTGGTGACCTTGGGCG	22	806589124	+	18000	18105	gctgccctgcgagttgctgtcCTCCAGGTCGCTCTGGCAGCCCTcgtcgttgagcgagCTCTGCTTGGTGACCTTGGGCGacagcagcttcaccaggtcgcccagc	1	tgu-mir-2968,	tgu-mir-2968	gctgccctgcgagttgctatcctccaggtcgctctggcagccctcgtcgttgagcgagCTCTGCTTGGTGACCTTGGGCGAcagcagcttcaccaggtcgcccagc	tgu-miR-2968	CTCTGCTTGGTGACCTTGGGCGA	3'	Diff	gp1b	((((.((((.((((((((((((((.((((((((..(((((..(((((......)))))..))))).)))))))).))).)))))))))))...)))).....))))	106	66	-56.6	3.249	2.829	0.750791	0.671454	4.87467	5.88225	0.703525	0.0254871	0.186279	0.322645	4.96861	2.97392	middle
28	50	tgu-miR-2972	tgu-miR-2972	TCAGGTGCTCAACTCCTATTT	21	806583495	+	7587	7690	ccagacctgcaaaggtaaTCAGGTGCTCAACTCCTATTTaggcaccagcctcccacggaagtctgaaaTAGAAGTTAGGCCCCTAAATATCtctgcgggtctgg	1	tgu-mir-2972,	tgu-mir-2972	ccagacctgcaaaggtaaTCAGGTGCTCAACTCCTATTTaggcaccagcctcccactgaagtctgaaatagaagttaggcccctaaatatctctgtgggtctgg	tgu-miR-2972	TCAGGTGCTCAACTCCTATTT	5'	Yes	gp1b	(((((((((((.(((((...(((.((..((((.((((((.(((....)))....((....))...)))))).))))..)).)))...))))).)))))))))))	104	51	-46.7	0.271052	0.469477	0.257937	0.44676	0	0	0.460752	0.399259	0	0	0.358216	0.506594	low
28	51	tgu-mir-2972-p3	tgu-mir-2972-p3_2ss9AG17AG	TAGAAGTTGGGCCCCTGAATATC	23	806583495	+	7587	7690	ccagacctgcaaaggtaaTCAGGTGCTCAACTCCTATTTaggcaccagcctcccacggaagtctgaaaTAGAAGTTAGGCCCCTAAATATCtctgcgggtctgg	1	tgu-mir-2972,	tgu-mir-2972	ccagacctgcaaaggtaaTCAGGTGCTCAACTCCTATTTaggcaccagcctcccactgaagtctgaaatagaagttaggcccctaaatatctctgtgggtctgg	tgu-mir-2972-p3	tagaagttaggcccctaaatatc	3'	New	gp1b	(((((((((((.(((((...(((.((..((((.((((((.(((....)))....((....))...)))))).))))..)).)))...))))).)))))))))))	104	51	-46.7	0.652704	0.5891	0.319533	0.553448	0	0	0.469907	0.813903	0.514038	0.0612219	0.716433	1.01319	low
29	52	tgu-miR-2984-5p	tgu-miR-2984-5p_R+1	AGCCTGCTGAGAGTGAAATTGA	22	806621762	+	585	677	gcttcacctgcggAGCCTGCTGAGAGTGAAATTGAtaaagtgcagcaccagcccaggcAATTTCACTCACAGCGGGCACTtggaggtgaagca	1	tgu-mir-2984,	tgu-mir-2984	tgcttcacctgcggAGCCTGCTGAGAGTGAAATTGataaaggacagcaccagcccaggcAATTTCACTCACAGCGGGCACTTgcaggtgaagca	tgu-miR-2984-5p	AGCCTGCTGAGAGTGAAATTG	5'	Diff	gp1b	(((((((((.(((.((((((((.(((((((((((.......((.......)).....))))))))))).)))))))).)).).))))))))).	92	54.8	-51.4	0	0	1.37839	1.30205	0.760549	1.31731	1.38092	1.15071	1.76193	1.28172	2.61145	0.359612	low
29	53	tgu-miR-2984-3p	tgu-miR-2984-3p_R-1	AATTTCACTCACAGCGGGCACT	22	806621762	+	585	677	gcttcacctgcggAGCCTGCTGAGAGTGAAATTGAtaaagtgcagcaccagcccaggcAATTTCACTCACAGCGGGCACTtggaggtgaagca	1	tgu-mir-2984,	tgu-mir-2984	tgcttcacctgcggAGCCTGCTGAGAGTGAAATTGataaaggacagcaccagcccaggcAATTTCACTCACAGCGGGCACTTgcaggtgaagca	tgu-miR-2984-3p	AATTTCACTCACAGCGGGCACTT	3'	Diff	gp1b	(((((((((.(((.((((((((.(((((((((((.......((.......)).....))))))))))).)))))))).)).).))))))))).	92	54.8	-51.4	0	0	0.319533	0.553448	0	0	0	0	0	0	0	0	low
30	54	oha-miR-2985a-3p	oha-miR-2985a-3p_L+1R+1	TTGTTATAGTATTCCACCTACCCT	24	806603316	-	24218	24299	aaaggctcagcattaaggtgggtggaataatataacaatatccatgTTGTTATAGTATTCCACCTACCCTgatgtattgtgt	1	oha-mir-2985a-1,	oha-mir-2985a-1	cctaaaggctcagcattaagGTGGGTGGAATAATATAACAATctccatgtTGTTATAGTATTCCACCTACCCtgatgtattgtgt	oha-miR-2985a-3p	TGTTATAGTATTCCACCTACCC	3'	Diff	gp1b	....((.((((((((.(((((((((((((.((((((((((....)))))))))).))))))))))))).))))))..)).))	78	36.6	-38.3	0	0	0.319533	0.553448	0	0	0	0	0	0	0	0	low
31	55	rno-miR-2985	rno-miR-2985_L-2R+2	TTATAGTATCCCACCTACCCTG	22	806568355	+	3394	3490	atcgccacacctaaaggatcctcattaaggtgggtggaatagtataacaatatgctacatgttgTTATAGTATCCCACCTACCCTGatgtatcttta	4	tgu-mir-2985-1,rno-mir-2985,oan-mir-2985,oha-mir-2985b,	rno-mir-2985	atcgccacacctaaaggatcctcattaaggtgggtggaatagtataacaatgtgctcaatgtTGTTATAGTATCCCACCTACCCtgatgtgtctttaagactctaacggt	rno-miR-2985	TGTTATAGTATCCCACCTACCC	3'	Diff	gp1b	.............((((((...(((((.(((((((((.(((.((((((((((((...)))))))))))).))).))))))))).))))).)))))).	83	39.2	-39.5	0	0	0	0	0	0	0	0	0.148093	0.256504	0.358216	0.506594	low
32	56	tgu-miR-2995	tgu-miR-2995_L+1_2ss3GT17CT	TTTGCACTGTTCGTAATCTGTT	22	806601573	+	6994	7064	ttgcttttgTTTGCACTGTTCGTAATCTGTTagcagcatcattctgttAATGGGTTCCATTCCAGTGCTAC	1	tgu-mir-2995,	tgu-mir-2995	ttgcctttgtTGGCACTGTTCGTAACCTGTTaacagcaccttcctgctaatgggttccattccagtgctac	tgu-miR-2995	TGGCACTGTTCGTAACCTGTT	5'	Diff	gp1b	............((((((.....((((..(((((((.......)))))))..))))......))))))...	56	40.8	-20.3	1.03435	1.16087	1.43999	0.998101	0.535963	0.928316	0.720498	0.728443	0.893209	1.18336	1.43287	2.02638	low
32	57	tgu-mir-2995-p3	tgu-mir-2995-p3	AATGGGTTCCATTCCAGTGCTAC	23	806601573	+	6994	7064	ttgcttttgTTTGCACTGTTCGTAATCTGTTagcagcatcattctgttAATGGGTTCCATTCCAGTGCTAC	1	tgu-mir-2995,	tgu-mir-2995	ttgcctttgtTGGCACTGTTCGTAACCTGTTaacagcaccttcctgctaatgggttccattccagtgctac	tgu-mir-2995-p3	aatgggttccattccagtgctac	3'	New	gp1b	............((((((.....((((..(((((((.......)))))))..))))......))))))...	56	40.8	-20.3	0	0	0.257937	0.44676	0	0	0	0	0	0	0	0	low
33	58	hsa-miR-3120-5p	hsa-miR-3120-5p	CCTGTCTGTGCCTGCTGTACA	21	806626148	-	18879	18988	tgtcattcaggctgggttgtcatgtgactgCCTGTCTGTGCCTGCTGTACAggtgagaggatgttctgCACAGCAAGTGTAGACAGGCAGacacatgacaactccgtcca	5	hsa-mir-3120,bta-mir-3120,aja-mir-3120,rno-mir-3120,oha-mir-3120,	hsa-mir-3120	gtcatgtgactgCCTGTCTGTGCCTGCTGTACAggtgagcggatgttctgCACAGCAAGTGTAGACAGGCAgacacatgac	hsa-miR-3120-5p	CCTGTCTGTGCCTGCTGTACA	5'	Yes	gp1b	.........(((.(((((((((((((.(((((((((((..(.((((((.((((...........)))).)))))).)..))))))))))).))))))))))))).)))..	99	52.7	-63	1.78495	0.732322	3.43033	0.730083	6.65981	1.48091	2.2763	2.81159	1.74358	1.77806	4.27539	1.04601	low
33	59	hsa-miR-3120-3p	hsa-miR-3120-3p_R+1	CACAGCAAGTGTAGACAGGCAT	22	806626148	-	18879	18988	tgtcattcaggctgggttgtcatgtgactgCCTGTCTGTGCCTGCTGTACAggtgagaggatgttctgCACAGCAAGTGTAGACAGGCAGacacatgacaactccgtcca	5	hsa-mir-3120,bta-mir-3120,aja-mir-3120,rno-mir-3120,oha-mir-3120,	hsa-mir-3120	gtcatgtgactgCCTGTCTGTGCCTGCTGTACAggtgagcggatgttctgCACAGCAAGTGTAGACAGGCAgacacatgac	hsa-miR-3120-3p	CACAGCAAGTGTAGACAGGCA	3'	Diff	gp1b	.........(((.(((((((((((((.(((((((((((..(.((((((.((((...........)))).)))))).)..))))))))))).))))))))))))).)))..	99	52.7	-63	24.2461	18.6167	37.6419	17.9131	21.6778	2.11501	20.6528	11.9911	33.8405	7.57072	8.44684	5.27857	middle
34	60	bta-mir-3533-p5	bta-mir-3533-p5_1ss1TC	CGAGACCACCTTCAACTCCATC	22	806598598	-	1239	1315	atggagtcctgcggcatccaCGAGACCACCTTCAACTCCATCATGAAGTGCGACGTGGACATCcgcaaggacctgta	1	bta-mir-3533,	bta-mir-3533	ggtatggagtcctgtggcatccatgagaccaccttcaactccatcATGAAGTGTGACGTGGACATccgaaaggacctgtatgcc	bta-mir-3533-p5	tgagaccaccttcaactccatc	5'	New	gp1b	(..(.(((((((((..((((((....(((.((((.........)))))))...))))))...))))).)))))..).	76	55.8	-28.8	2.9172	2.05323	1.60922	2.01491	2.59303	2.34452	0.704861	1.22086	1.26577	1.82121	0.947507	0.326788	low
34	61	bta-miR-3533	bta-miR-3533_L+4R+1_1ss22CT	CATCATGAAGTGTGACGTGGATATC	25	806598598	-	1239	1315	atggagtcctgcggcatccaCGAGACCACCTTCAACTCCATCATGAAGTGCGACGTGGACATCcgcaaggacctgta	1	bta-mir-3533,	bta-mir-3533	ggtatggagtcctgtggcatccatgagaccaccttcaactccatcATGAAGTGTGACGTGGACATccgaaaggacctgtatgcc	bta-miR-3533	ATGAAGTGTGACGTGGACAT	3'	Diff	gp1b	(..(.(((((((((..((((((....(((.((((.........)))))))...))))))...))))).)))))..).	76	55.8	-28.8	3.04051	2.48748	1.69792	0.824808	0.760549	1.31731	0	0	0	0	0.589291	0.833383	low
35	62	hsa-miR-3591-5p	hsa-miR-3591-5p_R-2_2ss3TG17CT	TTGAGTGTGATAATGGTGTTT	21	806573910	-	96607	96678	cagtagctaTTTAGTGTGATAATGGCGTTTgatagattggacacaAACACCATTGTCACACTCCAcagctct	1	hsa-mir-3591,	hsa-mir-3591	cagtagctaTTTAGTGTGATAATGGCGTTTGAtagtttagacacAAACACCATTGTCACACTCCACagctctg	hsa-miR-3591-5p	TTTAGTGTGATAATGGCGTTTGA	5'	Diff	gp1b	.((.((((....(((((((((((((.(((((............))))).)))))))))))))....))))))	71	41.7	-28.2	0	0	0	0	0	0	0	0	0	0	0.358216	0.506594	low
35	63	hsa-miR-3591-3p	hsa-miR-3591-3p_L-1R-1	AACACCATTGTCACACTCCA	20	806573910	-	96607	96678	cagtagctaTTTAGTGTGATAATGGCGTTTgatagattggacacaAACACCATTGTCACACTCCAcagctct	1	hsa-mir-3591,	hsa-mir-3591	cagtagctaTTTAGTGTGATAATGGCGTTTGAtagtttagacacAAACACCATTGTCACACTCCACagctctg	hsa-miR-3591-3p	AAACACCATTGTCACACTCCAC	3'	Diff	gp1b	.((.((((....(((((((((((((.(((((............))))).)))))))))))))....))))))	71	41.7	-28.2	0	0	0.319533	0.553448	0	0	0	0	0	0	0.358216	0.506594	low
36	64	bta-mir-3596-p5	bta-mir-3596-p5_1ss1GT	TAAGGCAGTAGGTTGTATAGTT	22	806554965	-	18295	18371	gGAAGGCAGTAGGTTGTATAGTTatctcctgattggggcaaaatcactaccctgaaaccacacaacctactacctca	1	bta-mir-3596,	bta-mir-3596	ctcgaggaaggcagtaggttgtatagttatcttccgagggggcaacatcactaccctgaAACCACACAACCTACTACCTCAcc	bta-mir-3596-p5	gaaggcagtaggttgtatagtt	5'	New	gp1b	.(.(((.((((((((((...(((.........(..(((...........)))..))))...)))))))))).)))).	75	45.5	-22.2	0.542105	0.938953	2.10207	0.914855	0	0	0.694369	0.678033	0.700316	0.364532	0.947507	0.326788	low
37	65	bta-miR-3604	bta-miR-3604	TAACCAATGTGCAGACTACTGT	22	806597109	+	47347	47419	cagccTAACCAATGTGCAGACTACTGTacaatctcgtagtcctgaacaggtagtctgaacactgggcagacgg	2	bta-mir-3604-2,ipu-mir-199b,	bta-mir-3604-2	cagccTAACCAATGTGCAGACTACTGTacaatttgggagtcctgaacagatagtctaaacactgggtagacgg	bta-miR-3604	TAACCAATGTGCAGACTACTGT	5'	Yes	gp1b	....((..(((.(((.(((((((((((.((............)).))).)))))))).))).)))..))....	65	50.7	-22.2	0.813157	1.40843	0	0	0	0	0.225798	0.391094	0	0	0	0	low
38	66	oha-mir-3618-p5	oha-mir-3618-p5_1ss12GA	TGTGATTTCCAATAATTGAGAC	22	806567489	-	6833	6928	tatttaagctgaatgcatTGTGATTTCCAATAATTGAGACAGTGATTCTGAAAGCTGTctacattaatgaaaagaacaatgtagtcagcttaactg	2	ipu-mir-3618,oha-mir-3618,	oha-mir-3618	tatttaagctgaatgcattgtgatttccagtaattgagacagtgattctgaaagcTGTCCACATTAATGAAAAGAGCaatgtagtcagcttaactg	oha-mir-3618-p5	tgtgatttccagtaattgagac	5'	New	gp1b	...(((((((((.((((((((..(((.((.((((..(((((((..........)))))))..)))).)).)))..)))))))).)))))))))...	90	32.3	-34.5	0.271052	0.469477	0.431257	0.74696	0	0	0.468571	0.406592	0.179666	0.31119	0	0	low
38	67	oha-mir-3618-p3	oha-mir-3618-p3	AGTGATTCTGAAAGCTGT	18	806567489	-	6833	6928	tatttaagctgaatgcatTGTGATTTCCAATAATTGAGACAGTGATTCTGAAAGCTGTctacattaatgaaaagaacaatgtagtcagcttaactg	2	ipu-mir-3618,oha-mir-3618,	oha-mir-3618	tatttaagctgaatgcattgtgatttccagtaattgagacagtgattctgaaagcTGTCCACATTAATGAAAAGAGCaatgtagtcagcttaactg	oha-mir-3618-p3	agtgattctgaaagcTGT	3'	New	gp1b	...(((((((((.((((((((..(((.((.((((..(((((((..........)))))))..)))).)).)))..)))))))).)))))))))...	90	32.3	-34.5	0.861198	1.49164	0	0	0	0	0.921504	0.798519	0.66213	0.196342	0	0	low
39	68	hsa-mir-4683-p3	hsa-mir-4683-p3_1ss6CA	TGCACAAGTTCTGGCCGC	18	806623183	-	1468	1536	gacacgcaggacgaggccgggctggaggTGCACCAGTTCTGGCCGCtggtggagatccagtgctccccg	1	hsa-mir-4683,	hsa-mir-4683	gacacgcaagacgaggcgggcctggaggtgcaccagttctggccgctggTGGAGATCCAGTGCTCGCCCGATctcaagttc	hsa-mir-4683-p3	tgcaccagttctggccgc	3'	New	gp1b	..............(((((((((((.......)))).)))))))...((.((((........)))))).	30	69.6	-26.1	0.861198	1.49164	0.257937	0.44676	0	0	0	0	0	0	0	0	low
40	69	hsa-mir-7641-2-p5	hsa-mir-7641-2-p5	TCGGAAGCTAAGCAGGGTCGGGC	23	806580222	+	1726	1775	tgatcTCGGAAGCTAAGCAGGGTCGGGCcCGGTTAGTACTTGGATGGGAg	1	hsa-mir-7641-2,	hsa-mir-7641-2	gtTTGATCTCGGAAGCTAAGCagggtcgggcctggttagtacttggatgggag	hsa-mir-7641-2-p5	TCGGAAGCTAAGCagggtcgggc	5'	New	gp1b	..((((..(..(((((...(((.....)))..))))).)..)))).....	43	58	-11.2	10991.9	7539.52	9516.58	6391.16	9805.44	3766.48	249.855	92.1219	450.647	220.847	426.152	112.641	high
40	70	hsa-mir-7641-2-p3	hsa-mir-7641-2-p3_1ss1TC	CGGTTAGTACTTGGATGGGA	20	806580222	+	1726	1775	tgatcTCGGAAGCTAAGCAGGGTCGGGCcCGGTTAGTACTTGGATGGGAg	1	hsa-mir-7641-2,	hsa-mir-7641-2	gtTTGATCTCGGAAGCTAAGCagggtcgggcctggttagtacttggatgggag	hsa-mir-7641-2-p3	tggttagtacttggatggga	3'	New	gp1b	..((((..(..(((((...(((.....)))..))))).)..)))).....	43	58	-11.2	5578.68	4565.13	4564.89	2613.42	5457.66	1872.89	205.172	63.1155	221.124	91.035	548.044	23.3408	high
41	71	tgu-mir-7644-p5	tgu-mir-7644-p5	TGGCTATGCTTGTGGGATAGAGA	23	806588446	+	431	543	tcaatttccagatgaagTGGCTATGCTTGTGGGATAGAGAaaaataTGCCACGGTCTGAAGGAAAAGGttgagtgtatctttttcctatatgaagttggcagaacatccttta	1	tgu-mir-7644,	tgu-mir-7644	tcaatttctagattaagtggctatgcttgtgggatagagaaaaacTTGCCATGGTCTGAAGGAAAAGGttgattgtatctTTTTCCTATATGAAAATGGCAGAacaaccttta	tgu-mir-7644-p5	tggctatgcttgtgggatagaga	5'	New	gp1b	(((((((((((((.((((......))))((((.(((........))).)))).))))).(((((((((..........)))))))))....))))))))..............	24	38.9	-26.8	1.41601	1.79503	3.10342	4.10853	3.97816	1.24579	0.468571	0.406592	0.54561	0.539119	0.589291	0.833383	low
41	72	tgu-miR-7644-5p	tgu-miR-7644-5p_L-1_1ss7TC	TGCCACGGTCTGAAGGAAAAGG	22	806588446	+	431	543	tcaatttccagatgaagTGGCTATGCTTGTGGGATAGAGAaaaataTGCCACGGTCTGAAGGAAAAGGttgagtgtatctttttcctatatgaagttggcagaacatccttta	1	tgu-mir-7644,	tgu-mir-7644	tcaatttctagattaagtggctatgcttgtgggatagagaaaaacTTGCCATGGTCTGAAGGAAAAGGttgattgtatctTTTTCCTATATGAAAATGGCAGAacaaccttta	tgu-miR-7644-5p	TTGCCATGGTCTGAAGGAAAAGG	3'	Diff	gp1b	(((((((((((((.((((......))))((((.(((........))).)))).))))).(((((((((..........)))))))))....))))))))..............	24	38.9	-26.8	2.99247	2.87124	5.27856	2.75127	3.4422	1.02679	3.21477	2.70587	1.43417	1.09765	3.20074	0.47377	middle
42	73	eca-miR-8915	eca-miR-8915_R-1	CAGCACGGCCTGGATGTTGGGCA	23	806566583	-	532	700	gtggctgtcggtcttcttgggcagCAGCACGGCCTGGATGTTGGGCAgcaccccgccctgcgcgatggtgaccttgcccagcagcttgttgagctcctcgtcgttgcggatggccagctgcaggtggcgggggatgatgcgcgtcttcttgttgtcgcgggccgcgttg	2	eca-mir-8915,efu-mir-8915,	eca-mir-8915	cttatttggctttgtggtggctctcggtcttcttgggcagCAGCACGGCCTGGATGTTGGGCAGcacaccgccctgcgcgatagtcactttgcccagcagcttgttgagctcctcgtcattgcggatggccagctgcaggtgg	eca-miR-8915	CAGCACGGCCTGGATGTTGGGCAG	5'	Diff	gp1b	...(((((..((((....)))).))))).(((((((..((((((((((((((.(((.....)))..))))...))))))))))((..((((.(((..((((....))))..))))))).)).((..((((..((((.....))))..).)))..)).))))))).....	45	66.3	-71.4	0	0	0.319533	0.553448	0.535963	0.928316	0	0	0.179666	0.31119	0	0	low
1	1	tgu-miR-9-5p	tgu-miR-9-5p_R-1_1ss11TC	TCTTTGGTTACCTAGCTGTATG	22	806546975	+	12	104	tcaggggttggttgttaTCTTTGGTTATCTAGCTGTATGagtggtgtcaattcttcaTAAAGCTAGATAACCGAAAGTAAaaataaccccagt	20	tgu-mir-9-1,hsa-mir-9-3,mmu-mir-9-3,bta-mir-9-1,ppy-mir-9-3,efu-mir-9-2,rno-mir-9a-3,mdo-mir-9a-1,ssc-mir-9-3,dre-mir-9-3,dre-mir-9-6,aca-mir-9-2,chi-mir-9,pma-mir-9a-2,xtr-mir-9-3,xtr-mir-9b,ola-mir-9a-2,ola-mir-9a-3,tni-mir-9-3,fru-mir-9-3,	tgu-mir-9-1	gatgtttctgTCTTTGGTTATCTAGCTGTATGAgtgttgtggagccatcATAAAGCTAGATAACCGAAAGTag	tgu-miR-9-5p	TCTTTGGTTATCTAGCTGTATGA	5'	Diff	gp2	...(((((((....(((..(((((((((((((((.((((((..((....))..)))))).)))))))))))))))..)))...)))))))...	87	37.6	-43.9	0.135526	0.234738	0	0	0	0	0.117477	0.203476	0	0	0	0	low
1	2	tgu-miR-9-3p	tgu-miR-9-3p_L-1R+2_1	TAAAGCTAGATAACCGAAAGTAC	23	806546975	+	12	104	tcaggggttggttgttaTCTTTGGTTATCTAGCTGTATGagtggtgtcaattcttcaTAAAGCTAGATAACCGAAAGTAAaaataaccccagt	20	tgu-mir-9-1,hsa-mir-9-3,mmu-mir-9-3,bta-mir-9-1,ppy-mir-9-3,efu-mir-9-2,rno-mir-9a-3,mdo-mir-9a-1,ssc-mir-9-3,dre-mir-9-3,dre-mir-9-6,aca-mir-9-2,chi-mir-9,pma-mir-9a-2,xtr-mir-9-3,xtr-mir-9b,ola-mir-9a-2,ola-mir-9a-3,tni-mir-9-3,fru-mir-9-3,	tgu-mir-9-1	gatgtttctgTCTTTGGTTATCTAGCTGTATGAgtgttgtggagccatcATAAAGCTAGATAACCGAAAGTag	tgu-miR-9-3p	ATAAAGCTAGATAACCGAAAGT	3'	Diff	gp2	...(((((((....(((..(((((((((((((((.((((((..((....))..)))))).)))))))))))))))..)))...)))))))...	87	37.6	-43.9	8.57034	3.15012	16.1045	9.56357	10.638	2.69417	33.9101	28.5714	41.5349	14.5672	7.93827	2.10771	middle
2	3	xtr-miR-9b-5p	xtr-miR-9b-5p_R-1	TCTTTGGTTACCTAGCTGTATG	22	806552073	-	71	148	tcggtttttcTCTTTGGTTATCTAGCTGTATGagtgtatgtgatatcataaagctagagaaccgaatgtaaaaacccg	1	xtr-mir-9b,	xtr-mir-9b	gtttctgTCTTTGGTTACCTAGCTGTATGAgtataactaatgtcaTAAAGCTAGACAACCGAACGTataaacca	xtr-miR-9b-5p	TCTTTGGTTACCTAGCTGTATGA	5'	Diff	gp2	..(((((((...(((((((.(((((((.(((((.(((.....)))))))).))))))).)))))))...)))))))..	74	37.2	-28.4	0.135526	0.234738	0	0	0	0	0.117477	0.203476	0	0	0	0	low
3	4	ssa-miR-10a-5p	ssa-miR-10a-5p	TACCCTGTAGATCCGGATTTGT	22	806535827	+	1844	1935	atctgtcttctatatgTACCCTGTAGATCCGAATTTGTgtaaaggaagttgggtcaCAAATTCGTATCTAGGGGAatatgtagttgacacaa	14	ssa-mir-10a-1,ssa-mir-10a-2,dre-mir-10a,dre-mir-10c,aca-mir-10c,ipu-mir-10a,ipu-mir-10c,xtr-mir-10a,bfl-mir-10a,ccr-mir-10c,tni-mir-10c,fru-mir-10c,bbe-mir-10a,ppa-mir-10a,	ssa-mir-10a-2	TACCCTGTAGATCCGGATTTGTgtgaacagactcacggtcaCAAATTCATATCTAAGGGAGT	ssa-miR-10a-5p	TACCCTGTAGATCCGGATTTGT	5'	Yes	gp2	...((((..((((((((.((((.(((((.((((((((((...............)))))))))).))))))))).))))))))..))))...	86	38	-35.4	23.9047	16.7149	16.9344	3.83104	21.0899	14.2002	17.1221	1.36601	14.5411	6.63858	12.8378	5.6546	middle
3	5	aca-miR-10c-3p	aca-miR-10c-3p_L-1	CAAATTCGTCTCTAGGGGA	19	806535827	+	1844	1935	atctgtcttctatatgTACCCTGTAGATCCGAATTTGTgtaaaggaagttgggtcaCAAATTCGTATCTAGGGGAatatgtagttgacacaa	14	ssa-mir-10a-1,ssa-mir-10a-2,dre-mir-10a,dre-mir-10c,aca-mir-10c,ipu-mir-10a,ipu-mir-10c,xtr-mir-10a,bfl-mir-10a,ccr-mir-10c,tni-mir-10c,fru-mir-10c,bbe-mir-10a,ppa-mir-10a,	aca-mir-10c	agtcgtttatatgTACCCTGTAGAATCGAATTTGTGtgagcacctcaatcACAAATTCGTCTCTAGGGGAgtatatggacgatgcagag	aca-miR-10c-3p	ACAAATTCGTCTCTAGGGGA	3'	Diff	gp2	...((((..((((((((.((((.(((((.((((((((((...............)))))))))).))))))))).))))))))..))))...	86	38	-35.4	4.12472	1.57141	4.28876	3.24611	3.21761	1.39722	7.97506	1.65904	7.64985	4.83876	7.47612	0.572242	middle
4	6	ssa-miR-10b-5p	ssa-miR-10b-5p_1ss1TC	CACCCTGTAGAACCGAATTTGT	22	806623399	+	1848	1960	acagaatgttattacgttgtctatataTACCCTGTAGAACCGAATTTGTgtgatattcatatagtcacagattcgattctaggggaatatatggtcgatgcaaaaacttcacc	23	ssa-mir-10b-1,ssa-mir-10b-4,ssa-mir-10d-1,ssa-mir-10d-2,dre-mir-10b-2,dre-mir-10a,dre-mir-10d,aca-mir-10c,ipu-mir-10b-2,ipu-mir-10a,ipu-mir-10d,oha-mir-10b,xtr-mir-10a,xtr-mir-10c,ola-mir-10d,bfl-mir-10a,ccr-mir-10b,ccr-mir-10d,tni-mir-10d,fru-mir-10d,bbe-mir-10a,hhi-mir-10d,pol-mir-10b,	ssa-mir-10b-4	TACCCTGTAGAACCGAATTTGTgttaatatattacaatcgCAAGTACGTCTCTACAGGAATA	ssa-miR-10b-5p	TACCCTGTAGAACCGAATTTGT	5'	Diff	gp2	...(((.(((.((.(((((.((((((((.((((.(((((.((((((((((...(((....)))..)))))))))).))))))))).)))))))).))))).)).))))))...	107	35.4	-41.2	5.88837	7.42562	6.54318	0.671837	10.8143	4.81836	4.21456	2.12396	10.3247	8.71199	4.87628	2.72919	middle
5	7	hsa-miR-16-5p	hsa-miR-16-5p_1ss21CG	TAGCAGCACGTAAATATTGGGG	22	806577942	-	15402	15550	ttcctgacatgtggatgaatagaagagttgtcatacttgttccgcccTAGCAGCACGTAAATATTGGTGtagtaaaataaaccttaaacCCCAATATTATTGTGCTGCTTAagcgtggcagagattcagcaacttgtctatactttaga	30	hsa-mir-16-2,mmu-mir-16-2,bta-mir-16b,eca-mir-16-1,ppy-mir-16-2,ptr-mir-16-2,mml-mir-16-2,cfa-mir-16-2,efu-mir-16-2,efu-mir-15,rno-mir-16,mdo-mir-16-2,oan-mir-16b,ssc-mir-16-1,ssa-mir-16b,dre-mir-16a,dre-mir-16b,dre-mir-16c,chi-mir-16b,pma-mir-16,pma-mir-15b,oha-mir-16b,xtr-mir-16b,xtr-mir-15c,xla-mir-15c,ola-mir-16,ccr-mir-16a,ccr-mir-16c,fru-mir-16,oar-mir-16b,	hsa-mir-16-2	gttccactcTAGCAGCACGTAAATATTGGCGtagtgaaatatatattaaacaCCAATATTACTGTGCTGCTTTAgtgtgac	hsa-miR-16-5p	TAGCAGCACGTAAATATTGGCG	5'	Diff	gp2	.(((........)))...(((((..((((((.((..((((..(((...(((((((((..((((((((.((..(((........))).)).))))))))..)))))))))...)))..))))..))...))))))..)))))........	123	38.9	-46.9	31.7186	8.30141	33.1321	9.86931	29.3182	19.3422	6.04394	2.85758	5.69921	1.43624	2.20126	1.44629	middle
5	8	hsa-miR-16-2-3p	hsa-miR-16-2-3p_L+1R-1_1ss11CT	CCCAATATTATTGTGCTGCTTT	22	806577942	-	15402	15550	ttcctgacatgtggatgaatagaagagttgtcatacttgttccgcccTAGCAGCACGTAAATATTGGTGtagtaaaataaaccttaaacCCCAATATTATTGTGCTGCTTAagcgtggcagagattcagcaacttgtctatactttaga	30	hsa-mir-16-2,mmu-mir-16-2,bta-mir-16b,eca-mir-16-1,ppy-mir-16-2,ptr-mir-16-2,mml-mir-16-2,cfa-mir-16-2,efu-mir-16-2,efu-mir-15,rno-mir-16,mdo-mir-16-2,oan-mir-16b,ssc-mir-16-1,ssa-mir-16b,dre-mir-16a,dre-mir-16b,dre-mir-16c,chi-mir-16b,pma-mir-16,pma-mir-15b,oha-mir-16b,xtr-mir-16b,xtr-mir-15c,xla-mir-15c,ola-mir-16,ccr-mir-16a,ccr-mir-16c,fru-mir-16,oar-mir-16b,	hsa-mir-16-2	gttccactcTAGCAGCACGTAAATATTGGCGtagtgaaatatatattaaacaCCAATATTACTGTGCTGCTTTAgtgtgac	hsa-miR-16-2-3p	CCAATATTACTGTGCTGCTTTA	3'	Diff	gp2	.(((........)))...(((((..((((((.((..((((..(((...(((((((((..((((((((.((..(((........))).)).))))))))..)))))))))...)))..))))..))...))))))..)))))........	123	38.9	-46.9	6.70831	3.24797	2.36001	1.34353	2.05706	2.31457	6.09944	2.05062	5.28847	0.361501	0.589291	0.833383	middle
6	9	oan-miR-16c-5p	oan-miR-16c-5p_1ss10GA	TAGCAGCACATAAATACTGGAG	22	806618483	+	6470	6562	ctgtcagcagtgctcTAGCAGCACGTAAATACTGGAGttggggattgcctgttgctctccagtattgcattgctgctttagtgaggctggaaa	10	oan-mir-16c,ssa-mir-16a-1,ssa-mir-16a-2,aca-mir-16b,chi-mir-16a,xtr-mir-16c,ccr-mir-16b,ccr-mir-457b,tni-mir-16,fru-mir-16,	oan-mir-16c	gcccggctcgatgtgtcggccgtgcccTAGCAGCACGTAAATACTGGAGtttggggatgcctcgttgctctCCAGTATTGCATTGCTGCTTGAgcgaggccggaccctccgcgccgccgc	oan-miR-16c-5p	TAGCAGCACGTAAATACTGGAG	5'	Diff	gp2	...(((((...(((..(((((((....((((((((((...(((....)))......))))))))))....)))))))..)))...)))))...	87	49.5	-38.1	3.21863	1.79712	2.10207	0.914855	0.535963	0.928316	1.90175	1.13303	1.45889	0.72173	0.179108	0.253297	low
7	10	hsa-miR-19b-3p	hsa-miR-19b-3p_2ss11CT23AT	TGTGCAAATCTATGCAAAACTGT	23	806625421	-	4635	4706	cttctgttagttttgcatagttgcactacaagaagaatgtagtTGTGCAAATCTATGCAAAACTGAtggtgg	25	hsa-mir-19b-2,ppy-mir-19b-2,mml-mir-19b-2,ggo-mir-19b-2,ppa-mir-19b-2,mne-mir-19b-2,mmu-mir-19b-2,bta-mir-19b-2,eca-mir-19b-2,ptr-mir-19b-2,efu-mir-19,efu-mir-18,rno-mir-19b-2,oan-mir-19a,oan-mir-19b-1,ssc-mir-19b-2,ssa-mir-19a-2,dre-mir-19b,pma-mir-18a,xtr-mir-19b-2,ola-mir-19b-1,age-mir-19b-2,lla-mir-19b-2,sla-mir-19b-2,lca-mir-19b-2,	hsa-mir-19b-2	acattgctacttacaattAGTTTTGCAGGTTTGCATTTCAgcgtatatatgtatatgtggcTGTGCAAATCCATGCAAAACTGAttgtgataatgt	hsa-miR-19b-3p	TGTGCAAATCCATGCAAAACTGA	3'	Diff	gp2	(..(..((((((((((((((((((((((((.......))))...))))))..))))))))))))))..)..)	72	37.5	-29.2	151.801	85.4518	142.046	77.6744	167.693	76.4509	177.163	103.067	98.7517	48.0625	41.8528	20.8532	middle
8	11	hsa-miR-20b-5p	hsa-miR-20b-5p_R+1	CAAAGTGCTCATAGTGCAGGTAGT	24	806618474	+	652	736	gtcctagcagtatCAAAGTGCTCATAGTGCAGGTAGCtttgaatcggacctactgtaatgtgggcacttacagtactgctagata	23	hsa-mir-20b,ppy-mir-20b,mmu-mir-20b,bta-mir-20b,eca-mir-20b,ptr-mir-20b,mml-mir-20b,cfa-mir-20b,rno-mir-20b,mdo-mir-20b,oan-mir-20b,ssc-mir-20b-2,ssc-mir-20b-1,ssa-mir-20b,ggo-mir-20b,dre-mir-20b,aca-mir-20b,chi-mir-20b,pma-mir-20b,pma-mir-20a,oha-mir-20b,xtr-mir-20b,xla-mir-20,	hsa-mir-20b	agtacCAAAGTGCTCATAGTGCAGGTAGttttggcatgactctACTGTAGTATGGGCACTTCCAGtact	hsa-miR-20b-5p	CAAAGTGCTCATAGTGCAGGTAG	5'	Diff	gp2	...((((((((((..(((((((((((.(((((.(((.(..(...)..).)))))))).)))))))))))...))))))))))...	79	44.7	-37.6	430.846	72.9664	438.293	180.801	493.277	111.762	555.307	325.658	753.337	561.653	193.589	62.0964	middle
9	12	ssa-miR-22b-5p	ssa-miR-22b-5p_2ss1CA15TA	AGTTCTTCACTGGCAAGCTTT	21	806627706	+	351	444	cctggctacccagcaccAGTTCTTCAGTGGCAAGCTTTattttctcttctagtagctaAAGCTGCCAGTTGAAGAACTGTtgaatgtagcccct	22	mdo-mir-22,oan-mir-22,ssa-mir-22b-2,ssa-mir-22a,ssa-mir-22b-1,dre-mir-22a,dre-mir-22b,ipu-mir-22a,ipu-mir-22b,pma-mir-22b,pma-mir-22a,oha-mir-22a,xtr-mir-22,ola-mir-22-1,ola-mir-22-2,ccr-mir-22b,ccr-mir-22a,tni-mir-22a,tni-mir-22b,fru-mir-22b,fru-mir-22a,pol-mir-22,	ssa-mir-22b-1	CGTTCTTCACTGGCTAGCTTTatgtctcactcccctctgtaAAGCTGCCAGTTGAAGAGCTGT	ssa-miR-22b-5p	CGTTCTTCACTGGCTAGCTTT	5'	Diff	gp2	...((((((....((.((((((((((((((((.((((((....((.....))....))))))))))).))))))))))).))...))))))...	88	46.8	-39.9	0	0	0.431257	0.74696	0.535963	0.928316	0.937142	0.813184	0.558837	0.967934	6.32075	7.27213	middle
9	13	mdo-miR-22-3p	mdo-miR-22-3p	AAGCTGCCAGTTGAAGAACTGC	22	806627706	+	351	444	cctggctacccagcaccAGTTCTTCAGTGGCAAGCTTTattttctcttctagtagctaAAGCTGCCAGTTGAAGAACTGTtgaatgtagcccct	22	mdo-mir-22,oan-mir-22,ssa-mir-22b-2,ssa-mir-22a,ssa-mir-22b-1,dre-mir-22a,dre-mir-22b,ipu-mir-22a,ipu-mir-22b,pma-mir-22b,pma-mir-22a,oha-mir-22a,xtr-mir-22,ola-mir-22-1,ola-mir-22-2,ccr-mir-22b,ccr-mir-22a,tni-mir-22a,tni-mir-22b,fru-mir-22b,fru-mir-22a,pol-mir-22,	mdo-mir-22	ccgagccacagcAGTTCTTCAGTGGCGAGCTTTAtgtcttgtcccagctaAAGCTGCCAGTTGAAGAACTGCtgagctctg	mdo-miR-22-3p	AAGCTGCCAGTTGAAGAACTGC	3'	Yes	gp2	...((((((....((.((((((((((((((((.((((((....((.....))....))))))))))).))))))))))).))...))))))...	88	46.8	-39.9	68.7431	22.008	70.9841	14.9193	66.4689	16.4605	91.5441	39.9793	126.333	48.8809	173.248	140.003	middle
10	14	hsa-miR-26a-5p	hsa-miR-26a-5p_R+1	TTCAAGTAATCCAGGATAGGCTT	23	806601089	+	25222	25314	aattggctgtcacctggTTCAAGTAATCCAGGATAGGCTGtatccgttcctgctggCCTATTCTTGGTTACTTGCACTgggaggcagccacgg	82	hsa-mir-26a-1,ppy-mir-26a,ptr-mir-26a-1,mml-mir-26a-1,ggo-mir-26a,ppa-mir-26a,lla-mir-26a,hsa-mir-26a-2,bta-mir-26a-2,eca-mir-26a,ppy-mir-26a-2,mml-mir-26a-2,ssc-mir-26a,hsa-mir-26b,ppy-mir-26b,mml-mir-26b,mmu-mir-26a-1,mmu-mir-26a-2,mmu-mir-26b,bta-mir-26a-1,chi-mir-26a,bta-mir-26b,oar-mir-26b,eca-mir-26a-2,ptr-mir-26a-2,ptr-mir-26b,cfa-mir-26a-2,cfa-mir-26a-1,cfa-mir-26b,tch-mir-26b,efu-mir-26a…	hsa-mir-26a-2	ggctgtggctggaTTCAAGTAATCCAGGATAGGCTgtttccatctgtgaggCCTATTCTTGATTACTTGTTTCtggaggcagct	hsa-miR-26a-5p	TTCAAGTAATCCAGGATAGGCT	5'	Diff	gp2	...((((((((.((..((.(((((((((.(((((((((((((........))).)))))))))).))))))))).))..)).))))))))...	87	52.7	-50.7	13275.7	6853.81	14829.6	6206.66	9364.58	3709.13	18260	8383.04	20047	5728.71	7505.96	611.103	high
10	15	hsa-miR-26a-1-3p	hsa-miR-26a-1-3p	CCTATTCTTGGTTACTTGCACG	22	806601089	+	25222	25314	aattggctgtcacctggTTCAAGTAATCCAGGATAGGCTGtatccgttcctgctggCCTATTCTTGGTTACTTGCACTgggaggcagccacgg	82	hsa-mir-26a-1,ppy-mir-26a,ptr-mir-26a-1,mml-mir-26a-1,ggo-mir-26a,ppa-mir-26a,lla-mir-26a,hsa-mir-26a-2,bta-mir-26a-2,eca-mir-26a,ppy-mir-26a-2,mml-mir-26a-2,ssc-mir-26a,hsa-mir-26b,ppy-mir-26b,mml-mir-26b,mmu-mir-26a-1,mmu-mir-26a-2,mmu-mir-26b,bta-mir-26a-1,chi-mir-26a,bta-mir-26b,oar-mir-26b,eca-mir-26a-2,ptr-mir-26a-2,ptr-mir-26b,cfa-mir-26a-2,cfa-mir-26a-1,cfa-mir-26b,tch-mir-26b,efu-mir-26a…	hsa-mir-26a-1	gtggcctcgTTCAAGTAATCCAGGATAGGCTgtgcaggtcccaatgggCCTATTCTTGGTTACTTGCACGgggacgc	hsa-miR-26a-1-3p	CCTATTCTTGGTTACTTGCACG	3'	Yes	gp2	...((((((((.((..((.(((((((((.(((((((((((((........))).)))))))))).))))))))).))..)).))))))))...	87	52.7	-50.7	0	0	0	0	0	0	0.242772	0.420494	0	0	0.358216	0.506594	low
11	16	bta-mir-26c-p3	bta-mir-26c-p3_2ss21GC22AG	CTATCCTGGATTACTTGAACCG	22	806601089	-	25179	25271	ccgtggctgcctcccagtgcaagtaaccaagaataggccagcaggaacggatacagcCTATCCTGGATTACTTGAACCAggtgacagccaatt	1	bta-mir-26c,	bta-mir-26c	caggcccgcgtccgcgtgcaagtaaccgagaataggccccttgggacctgcacAGCCTATCCTGGATTACTTGAAcgaggccacggcctt	bta-mir-26c-p3	CTATCCTGGATTACTTGAAcga	3'	New	gp2	...((((((...((..((.((((((((((.((.(((((.................))))))).))).))))))).))..))...))))))...	87	52.7	-31.2	1.78495	0.732322	1.21654	1.48814	0.760549	1.31731	0.703525	0.0254871	1.735	0.926084	0.358216	0.506594	middle
12	17	ssa-miR-29a-5p	ssa-miR-29a-5p	CTGGTTTCACATGGTGGTTTAGA	23	806543613	+	47533	47622	agctccctcaggaagCTGGTTTCATATGGTGGTTTAGAtttaactatttattgtCTAGCACCATTTGAAATCAGTGttcttggaggaaga	7	ssa-mir-29a,ssa-mir-29c,dre-mir-29b-2,ipu-mir-29c,pma-mir-29c,pma-mir-29a,ccr-mir-29b,	ssa-mir-29a	CTGGTTTCACATGGTGGTTTAGAttaatgttcccagtgtcTAGCACCATTTGAAATCAGT	ssa-miR-29a-5p	CTGGTTTCACATGGTGGTTTAGA	5'	Yes	gp2	...(((..((((((((((((((((.((((((..((((((.(((....)))..)))))))))))).)))))))))).))))))..)))...	84	38.9	-36.4	0	0	0	0	0	0	0.606931	1.05124	0.0931395	0.161322	0.895541	1.26649	low
12	18	ssa-miR-29a-3p	ssa-miR-29a-3p_L+1R+1	CTAGCACCATTTGAAATCAGTT	22	806543613	+	47533	47622	agctccctcaggaagCTGGTTTCATATGGTGGTTTAGAtttaactatttattgtCTAGCACCATTTGAAATCAGTGttcttggaggaaga	7	ssa-mir-29a,ssa-mir-29c,dre-mir-29b-2,ipu-mir-29c,pma-mir-29c,pma-mir-29a,ccr-mir-29b,	ssa-mir-29c	ACTGTTTTCTTTTGGTGTTTAGAgtctcttctatttcTAGCACCATTTGAAATCAGTta	ssa-miR-29a-3p	TAGCACCATTTGAAATCAGT	3'	Diff	gp2	...(((..((((((((((((((((.((((((..((((((.(((....)))..)))))))))))).)))))))))).))))))..)))...	84	38.9	-36.4	0.326352	0.29455	1.19929	0.769509	0.96055	0.848471	2.49695	1.59319	2.72084	1.20711	1.06304	0.996777	low
13	17	ssa-miR-29a-5p	ssa-miR-29a-5p	CTGGTTTCACATGGTGGTTTAGA	23	806614137	+	9288	9382	ctgtcttcctctggaagCTGGTTTCACATGGTGGCTTAGAttttcccactttgtatCTAGCACCATTTGAAATCAGTGttctaggagcaagaatt	7	ssa-mir-29c,ssa-mir-29a,dre-mir-29b-2,ipu-mir-29c,pma-mir-29c,pma-mir-29a,ccr-mir-29b,	ssa-mir-29a	CTGGTTTCACATGGTGGTTTAGAttaatgttcccagtgtcTAGCACCATTTGAAATCAGT	ssa-miR-29a-5p	CTGGTTTCACATGGTGGTTTAGA	5'	Yes	gp2	...((((.((((((((((((((((((.((((((.((.((((.............)))))))))))).)))))))))).)))))).)).))))...	89	42.1	-34.4	0	0	0	0	0	0	0.606931	1.05124	0.0931395	0.161322	0.895541	1.26649	low
13	18	ssa-miR-29a-3p	ssa-miR-29a-3p_L+1R+1	CTAGCACCATTTGAAATCAGTT	22	806614137	+	9288	9382	ctgtcttcctctggaagCTGGTTTCACATGGTGGCTTAGAttttcccactttgtatCTAGCACCATTTGAAATCAGTGttctaggagcaagaatt	7	ssa-mir-29c,ssa-mir-29a,dre-mir-29b-2,ipu-mir-29c,pma-mir-29c,pma-mir-29a,ccr-mir-29b,	ssa-mir-29a	CTGGTTTCACATGGTGGTTTAGAttaatgttcccagtgtcTAGCACCATTTGAAATCAGT	ssa-miR-29a-3p	TAGCACCATTTGAAATCAGT	3'	Diff	gp2	...((((.((((((((((((((((((.((((((.((.((((.............)))))))))))).)))))))))).)))))).)).))))...	89	42.1	-34.4	0.326352	0.29455	1.19929	0.769509	0.96055	0.848471	2.49695	1.59319	2.72084	1.20711	1.06304	0.996777	low
14	19	chi-miR-29c-3p	chi-miR-29c-3p_2ss17TC21TC	TAGCACCATTTGAAATCGGTC	21	806543613	+	48606	48675	aggatgactgatttcttttggtgttcagagtcaataatattttcTAGCACCATTTGAAATCGGTTatagt	5	ssa-mir-29c,ipu-mir-29a,chi-mir-29c,pma-mir-29b,pma-mir-29a,	chi-mir-29c	gagcatcaccggacccatctcttacacaggcTGACCGATTTCTCCTGGTGTTCAgagtctgtttttgtcTAGCACCATTTGAAATTGGTTatgatgtaggggggaaagcagcag	chi-miR-29c-3p	TAGCACCATTTGAAATTGGTT	3'	Diff	gp2	...((((((((((((...(((((((.((((...........)))))))))))...))))))))))))...	64	32.9	-26	0.406579	0.704215	0.922068	0.258856	0	0	1.43709	1.30527	0.622963	0.347443	0	0	low
15	19	chi-miR-29c-3p	chi-miR-29c-3p_2ss17TC21TC	TAGCACCATTTGAAATCGGTC	21	806614137	+	10192	10257	gctgaccgatttctcttggtgttcagagtctcagtttttgtcTAGCACCATTTGAAATCGGTTatg	5	ssa-mir-29c,ipu-mir-29a,chi-mir-29c,pma-mir-29b,pma-mir-29a,	chi-mir-29c	gagcatcaccggacccatctcttacacaggcTGACCGATTTCTCCTGGTGTTCAgagtctgtttttgtcTAGCACCATTTGAAATTGGTTatgatgtaggggggaaagcagcag	chi-miR-29c-3p	TAGCACCATTTGAAATTGGTT	3'	Diff	gp2	..(((((((((((...((((((((((((.......)))))...)))))))...)))))))))))..	62	42.4	-25.8	0.406579	0.704215	0.922068	0.258856	0	0	1.43709	1.30527	0.622963	0.347443	0	0	low
16	20	bta-miR-30f	bta-miR-30f_2ss9CT24TG	TGTAAACATCCTACACTCTCAGCG	24	806572254	+	2475	2599	gtctgctttcaagagttctgagtgacaggtacTGTAAACATCCTACACTCTCAGCTgtggaaacttagaaggCTGGGAGAAGGCTGTTTACTCTccctgcctcggaaatcatccggagggcaagg	14	bta-mir-30f,ssa-mir-30a-2,ssa-mir-30a-1,ssa-mir-30e-1,ssa-mir-30e-2,dre-mir-30c,ipu-mir-30c,chi-mir-30f,pma-mir-30f-2,pma-mir-30g,pma-mir-30f-1,oha-mir-30c-1,tni-mir-30c,fru-mir-30c,	bta-mir-30f	gagggccagatacTGTAAACACCCTACACTCTCAGCTgtgcacagtgagaaagctgggagaaggctgtttactctctctgcctt	bta-miR-30f	TGTAAACACCCTACACTCTCAGCT	5'	Diff	gp2	...(((..((..((.(((((((...((((....(((((((.(((...(((((((((((....))......))))))))).))).)))))))....)))).))))))).)).....))..)))...	119	50.4	-46	680.019	329.67	379.959	295.535	1898.72	1405.8	366.501	226.323	247.874	66.3643	803.712	215.126	middle
16	21	ssa-miR-30e-3p	ssa-miR-30e-3p	CTGGGAGAAGGCTGTTTACTTT	22	806572254	+	2475	2599	gtctgctttcaagagttctgagtgacaggtacTGTAAACATCCTACACTCTCAGCTgtggaaacttagaaggCTGGGAGAAGGCTGTTTACTCTccctgcctcggaaatcatccggagggcaagg	14	bta-mir-30f,ssa-mir-30a-2,ssa-mir-30a-1,ssa-mir-30e-1,ssa-mir-30e-2,dre-mir-30c,ipu-mir-30c,chi-mir-30f,pma-mir-30f-2,pma-mir-30g,pma-mir-30f-1,oha-mir-30c-1,tni-mir-30c,fru-mir-30c,	ssa-mir-30e-2	TGTAAACATCCTACACTCAGCTgtgagttggaagcagaggCTGGGAGAAGGCTGTTTACTTT	ssa-miR-30e-3p	CTGGGAGAAGGCTGTTTACTTT	3'	Yes	gp2	...(((..((..((.(((((((...((((....(((((((.(((...(((((((((((....))......))))))))).))).)))))))....)))).))))))).)).....))..)))...	119	50.4	-46	0	0	0.773812	1.34028	0	0	0.242772	0.420494	0.179666	0.31119	0	0	low
17	20	bta-miR-30f	bta-miR-30f_2ss9CT24TG	TGTAAACATCCTACACTCTCAGCG	24	806576817	-	9050	9127	gtagcacgTGTAAACATCCTACACTCTCAGCTgtgaactcgaggtggctgggagaggattgtttacgccttctgccat	13	bta-mir-30f,ssa-mir-30a-2,ssa-mir-30a-1,dre-mir-30c,ipu-mir-30c,chi-mir-30f,pma-mir-30f-2,pma-mir-30g,pma-mir-30f-1,oha-mir-30c-1,ola-mir-30c,tni-mir-30c,fru-mir-30c,	bta-mir-30f	gagggccagatacTGTAAACACCCTACACTCTCAGCTgtgcacagtgagaaagctgggagaaggctgtttactctctctgcctt	bta-miR-30f	TGTAAACACCCTACACTCTCAGCT	5'	Diff	gp2	((((...(((((((((((((...((((((((..(.........)..)))))))))))).)))))))))...))))...	75	51.3	-32	680.019	329.67	379.959	295.535	1898.72	1405.8	366.501	226.323	247.874	66.3643	803.712	215.126	middle
18	22	mmu-miR-30d-5p	mmu-miR-30d-5p_R+2_1ss13CT	TGTAAACATCCCTGACTGGAAGCT	24	806601374	+	2868	2959	gacgcatcgtagtctgttgcTGTAAACATCCCCGACTGGAAGCTgtagcagctctagcTTTCAGTCAGATGTTTGCTGCAcctggctactct	10	tgu-mir-2991,mmu-mir-30d,rno-mir-30d,eca-mir-30d,oan-mir-30d,dre-mir-30d,dre-mir-30a,pma-mir-30b,pma-mir-30d,ccr-mir-30d,	mmu-mir-30d	aagtctgtgtcTGTAAACATCCCCGACTGGAAGctgtaagccacagccaagCTTTCAGTCAGATGTTTGCTGCtactggctc	mmu-miR-30d-5p	TGTAAACATCCCCGACTGGAAG	5'	Diff	gp2	........((((((...(((.(((((((((...((((((((((((.........)))))))))))).))))))))).)))...))))))...	81	51.1	-39.5	9.53626	6.47845	10.2988	1.13458	7.55632	5.6557	10.9987	2.18732	7.72989	1.54218	7.92667	4.62427	middle
18	23	mmu-miR-30d-3p	mmu-miR-30d-3p_L-1R+1	TTTCAGTCAGATGTTTGCTGCG	22	806601374	+	2868	2959	gacgcatcgtagtctgttgcTGTAAACATCCCCGACTGGAAGCTgtagcagctctagcTTTCAGTCAGATGTTTGCTGCAcctggctactct	10	tgu-mir-2991,mmu-mir-30d,rno-mir-30d,eca-mir-30d,oan-mir-30d,dre-mir-30d,dre-mir-30a,pma-mir-30b,pma-mir-30d,ccr-mir-30d,	mmu-mir-30d	aagtctgtgtcTGTAAACATCCCCGACTGGAAGctgtaagccacagccaagCTTTCAGTCAGATGTTTGCTGCtactggctc	mmu-miR-30d-3p	CTTTCAGTCAGATGTTTGCTGC	3'	Diff	gp2	........((((((...(((.(((((((((...((((((((((((.........)))))))))))).))))))))).)))...))))))...	81	51.1	-39.5	0	0	0	0	0.535963	0.928316	0.234954	0.406952	0.54561	0.539119	0	0	low
19	24	hsa-miR-30b-5p	hsa-miR-30b-5p_R+1	TGTAAACATCCTACACTCAGCTT	23	806601374	+	6532	6637	gttaagctaacttttagttccTGTAAACATCCTACACTCAGCTAtaacaagtggtagggCTGGGGGGTGGATGTTTACTTCaactgacttggaaaggcagctttcc	31	hsa-mir-30b,ppy-mir-30b,ptr-mir-30b,mml-mir-30b,ppa-mir-30b,mne-mir-30b,mmu-mir-30b,bta-mir-30b,eca-mir-30b,cfa-mir-30b,rno-mir-30b,mdo-mir-30b,oan-mir-30b,ssc-mir-30b,ssa-mir-30e-1,ssa-mir-30e-2,ggo-mir-30b,dre-mir-30b,aca-mir-30b,ipu-mir-30b,chi-mir-30b,cgr-mir-30b,oha-mir-30b,xtr-mir-30b,tch-mir-30b,ccr-mir-30b,tni-mir-30b,fru-mir-30b,oar-mir-30b,age-mir-30b,lla-mir-30b,	hsa-mir-30b	accaagtttcagttcaTGTAAACATCCTACACTCAGCTgtaatacatggattggCTGGGAGGTGGATGTTTACTTCagctgacttgga	hsa-miR-30b-5p	TGTAAACATCCTACACTCAGCT	5'	Diff	gp2	...(((((..(((((((((...((((((((((.((.(((((((...((.....))..)))))))..))))))))))))...))))))......)))..)))))...	100	44.3	-36.7	90.488	25.202	109.464	14.7182	93.3751	19.1688	78.2324	8.09047	65.6526	34.8982	45.2725	9.31274	middle
19	25	hsa-miR-30b-3p	hsa-miR-30b-3p	CTGGGAGGTGGATGTTTACTTC	22	806601374	+	6532	6637	gttaagctaacttttagttccTGTAAACATCCTACACTCAGCTAtaacaagtggtagggCTGGGGGGTGGATGTTTACTTCaactgacttggaaaggcagctttcc	31	hsa-mir-30b,ppy-mir-30b,ptr-mir-30b,mml-mir-30b,ppa-mir-30b,mne-mir-30b,mmu-mir-30b,bta-mir-30b,eca-mir-30b,cfa-mir-30b,rno-mir-30b,mdo-mir-30b,oan-mir-30b,ssc-mir-30b,ssa-mir-30e-1,ssa-mir-30e-2,ggo-mir-30b,dre-mir-30b,aca-mir-30b,ipu-mir-30b,chi-mir-30b,cgr-mir-30b,oha-mir-30b,xtr-mir-30b,tch-mir-30b,ccr-mir-30b,tni-mir-30b,fru-mir-30b,oar-mir-30b,age-mir-30b,lla-mir-30b,	hsa-mir-30b	accaagtttcagttcaTGTAAACATCCTACACTCAGCTgtaatacatggattggCTGGGAGGTGGATGTTTACTTCagctgacttgga	hsa-miR-30b-3p	CTGGGAGGTGGATGTTTACTTC	3'	Yes	gp2	...(((((..(((((((((...((((((((((.((.(((((((...((.....))..)))))))..))))))))))))...))))))......)))..)))))...	100	44.3	-36.7	0	0	0	0	0.535963	0.928316	0	0	0	0	0	0	low
20	26	efu-miR-30a	efu-miR-30a_L-1_1ss24TA	CTTTCAGTCGGATGTTTGCAGCA	23	806572255	+	9023	9117	gctgttgacagtgagcgacTGTAAACATCCTCGACTGGAAGCTgtgaagcagcagatggggCTTTCAGTCGGATGTTTGCAGCTgccaactgcca	10	efu-mir-30a,ssc-mir-30a,ssa-mir-30d-2,dre-mir-30e-2,pma-mir-30a,pma-mir-30d,pma-mir-30c,ola-mir-30a,ola-mir-30e,ola-mir-30d,	efu-mir-30a	gagggaaagcagatccctgttgacagtgagcaactgtaaacatcctcgactggaagctgtgaggccacagatggGCTTTCAGTCGGATGTTTGCAGCTgcctactgccccggacttcaaggagctgctttagg	efu-miR-30a	GCTTTCAGTCGGATGTTTGCAGCT	3'	Diff	gp2	.....((.((((..((..((((((((((((..(((((((((((................)))))))))))))))))))))))..))..)))).))	90	53.7	-41.5	57.8892	5.41875	74.4178	16.6935	41.2567	10.6894	57.9148	22.4072	66.5478	2.69924	62.0622	4.43096	middle
21	27	hsa-miR-31-5p	hsa-miR-31-5p_R+2_1ss11CT	AGGCAAGATGTTGGCATAGCTGA	23	806568708	-	15742	15867	ccaagaagttcctttatgcagagctggaggggAGGCAAGATGTTGGCATAGCTGTtgacctaaaaacctgctatgccaacatattgtcatctttcttgtctgtttgcagcagaggcaaattctaca	25	hsa-mir-31,ppy-mir-31,ptr-mir-31,mml-mir-31,ggo-mir-31,ppa-mir-31,mne-mir-31,mmu-mir-31,bta-mir-31,eca-mir-31,cfa-mir-31,efu-mir-31,rno-mir-31a,oan-mir-31,ssc-mir-31,cin-mir-31,dre-mir-31,aca-mir-31,ipu-mir-31,cgr-mir-31,oha-mir-31,ola-mir-31,bfl-mir-31,bbe-mir-31,csa-mir-31,	hsa-mir-31	ggagaggAGGCAAGATGCTGGCATAGCTgttgaactgggaaccTGCTATGCCAACATATTGCCATctttcc	hsa-miR-31-5p	AGGCAAGATGCTGGCATAGCT	5'	Diff	gp2	...((((.(((((((.((((((((..((..(..(((((.(((((((((((((.(((........)))..))))))))))))).)))))..)..))..))...))))))..))))).)).))))...	120	44.4	-50.2	110.117	58.0401	108.008	47.4914	85.5786	64.1468	134.924	26.07	98.4014	60.3387	184.763	115.395	middle
22	28	hsa-mir-92b-p5	hsa-mir-92b-p5_1ss17CG	CGGGAGGGACGGGACGGG	18	806614409	-	500	626	acggcgctgttcggtgcgggacggggcagCGGGAGGGGCGGGACGGGccccggggcgatgccgaacccctcggtcccctcacggcccctcaggacccctgccggtgcccccgcgcacactgcgcatg	11	hsa-mir-92b,mmu-mir-92b,bta-mir-92b,eca-mir-92b,ppy-mir-92b,ptr-mir-92b,mml-mir-92b,efu-mir-92b,ssc-mir-92b,ggo-mir-92b,cgr-mir-92b,	hsa-mir-92b	cgggccccgggcgggcgggAGGGACGGGACGCGGTGCAGTGttgttttttcccccgccaaTATTGCACTCGTCCCGGCCTCCggcccccccggccc	hsa-mir-92b-p5	cgggAGGGACGGGACGCG	5'	New	gp2	...((((.((...(((((((....((((.(((.(((((...((.(((((..((((....(((((.....)))))))))....))))).))....))))).))).)))))))))))..)).))))...	121	78.7	-73.3	3.21366	4.23657	2.96459	0.988556	0.535963	0.928316	1.42402	0.75388	0.296186	0.513009	1.30572	0.179806	low
23	29	mmu-miR-92a-3p	mmu-miR-92a-3p_R+2	TATTGCACTTGTCCCGGCCTGTA	23	806618474	+	908	1036	tcaagatctgaagatgccttgcgctggtttctccatgggtggggatttgttgcattacttgtagctatgtgtagagTATTGCACTTGTCCCGGCCTGTGgaggaaaggaggacttgtcttcaggctgcg	53	hsa-mir-92b,mmu-mir-92a-2,mmu-mir-92b,bta-mir-92b,eca-mir-92b,ppy-mir-92b,ptr-mir-92-2,ptr-mir-92b,mml-mir-92b,cfa-mir-92b,efu-mir-92b,rno-mir-92a-2,rno-mir-92b,mdo-mir-92b,oan-mir-92b,oan-mir-92a-1,ssc-mir-92b,ssa-mir-92b,cin-mir-92b,cin-mir-92a,cin-mir-92d,dre-mir-92a-1,dre-mir-92a-2,dre-mir-92b,dre-mir-363,aca-mir-92a-2,ipu-mir-92b,pma-mir-92a,cgr-mir-92b,oha-mir-92a-2,xtr-mir-92b,ola-mir-92a-…	mmu-mir-92a-2	tgcccattcatccacAGGTGGGGATTGGTGGCATTACttgtgttagatataaagTATTGCACTTGTCCCGGCCTGaggaagaaagagggtt	mmu-miR-92a-3p	TATTGCACTTGTCCCGGCCTG	3'	Diff	gp2	...((.(((((((((.((((.......((((((((..((..(((((..((.(((.(((((...((...))...))))).)))))..)))))..))..))))))))..))))....)))))))))))...	123	50.4	-52.2	6013.48	2743.18	5363.93	2257.66	10227.8	2901.29	4349.27	1475.43	3263.29	1909.64	11553.6	2232.65	high
24	30	dre-miR-99	dre-miR-99_R-1_2ss16TA21TC	AACCCGTAGATCCGAACTTGC	21	806557433	+	4714	4782	tgccacaAACCCGTAGATCCGAACTTGTggtcatattccacacaagcttgtatctataggtatgtgtct	8	dre-mir-99-2,aca-mir-99b,pma-mir-100b,oha-mir-99b,xtr-mir-100,ola-mir-99,bfl-mir-100,bbe-mir-100,	dre-mir-99-2	cacttgtcacaAACCCGTAGATCCGATCTTGTGgcgtaatcggcaacccaagctcgattctgtgggtctctgtcactgtg	dre-miR-99	AACCCGTAGATCCGATCTTGTG	5'	Diff	gp2	...((((.(((..(((((.(((.((((((...........)))))).))).)))))..))).))))...	63	43.5	-24.3	58.5001	9.23579	67.5017	17.9708	50.9723	21.6678	38.5401	11.1189	47.4337	16.9782	36.2595	8.72481	middle
25	31	mmu-mir-101c-p3	mmu-mir-101c-p3	GCACAGTACTGTGATAACTGA	21	806583237	-	13919	14013	gactatgaactgtccttttTCGGTTATCATGGTACCGGTGCTgtatacgtgaaagGTACAGTACTGTGATAACTGAagaatggtggtgccatcac	11	mmu-mir-101c,ssa-mir-101b-1,ssa-mir-101b-2,ipu-mir-101b,cin-mir-101,dre-mir-101b,oha-mir-101b,ola-mir-101b,ccr-mir-101b,tni-mir-101b,fru-mir-101b,	mmu-mir-101c	tgatgccctactgcacagtcctgtgatgactgactgctcaactgcACAGTACTGTGATAACTGAtcgcctaactg	mmu-mir-101c-p3	gcACAGTACTGTGATAACTGA	3'	New	gp2	....(((.((..((.((((((((((((((..((((..(((((............))))).))))..)))))))))))))).))..))..)))...	88	44.2	-36.2	1.64943	0.809875	2.14273	2.63022	0	0	4.40061	3.13515	2.81803	0.749926	4.69717	2.47589	low
26	32	rno-miR-122-5p	rno-miR-122-5p_L+1R-1	CTGGAGTGTGACAATGGTGTTT	22	806573910	+	96594	96687	actatctactaggagagctGTGGAGTGTGACAATGGTGTTTgtgtccaatctatcaaacgccattatcacactaaatagctactggtagatcgg	1	rno-mir-122,	rno-mir-122	ccttagcagagctcTGGAGTGTGACAATGGTGTTTGtgtccaaaacatcaAACGCCATCATCACACTAAacagctactgctaggc	rno-miR-122-5p	TGGAGTGTGACAATGGTGTTTG	5'	Diff	gp2	...(((((((((...((((((..(((((((.(((((((((((............))))))))))).)))))))..)))))).)))))))))...	88	42.6	-43.8	0.271052	0.469477	0.319533	0.553448	0	0	0	0	0	0	2.1493	3.03957	low
27	33	cin-miR-124-3p	cin-miR-124-3p_R+1	TAAGGCACGCGGTGAATGCCAAT	23	806608900	+	895	1021	cgagcgggagcgctccaaggctctgactctccgtgttcacagcggaccttgatttaatgtcatacaatTAAGGCACGCGGTGAATGCCAAGagcggatcctccaggcagcattagagctctcgcccg	5	cin-mir-124-1,cin-mir-124-2,dre-mir-124-1,csa-mir-124-1,csa-mir-124-2,	cin-mir-124-2	cgtaatatttaaagggcgcttatgagtCGTGTTTACTGTGGACCTTGctgtgtgacgtcacaaTAAGGCACGCGGTGAATGCCAAtcaaaagtcgccgc	cin-miR-124-3p	TAAGGCACGCGGTGAATGCCAA	3'	Diff	gp2	((.(((((((((((((.(((.((((.((((..(..(((((.(((..((((((((...........))))))))..))).)))))..)..)))))))).)))...)).)))......)))))))).))	127	56.7	-55	2.11856	2.0383	4.83174	2.56671	0	0	7.72313	1.32524	7.74214	1.32381	8.50435	7.97421	middle
28	34	mmu-miR-126b-5p	mmu-miR-126b-5p_L+1R-1	CATTATTACTCACGGTACGAGT	22	806578636	+	10067	10135	acagcgCATTATTACTCACGGTACGAGTttgaagtgtcacagCGCGTACCAAAAGTAATAATGGGccgt	3	mmu-mir-126b,rno-mir-126b,oha-mir-126,	mmu-mir-126b	ATTATTACTCACGGTACGAGTTtgaagtgtcacagCGCGTACCAAAAGTAATAATGTG	mmu-miR-126b-5p	ATTATTACTCACGGTACGAGTT	5'	Diff	gp2	((.((.((((((((((...((((((.((((((....))).))).))))))...)))))))))).)).))	69	46.4	-27.6	24.6866	9.28106	16.7474	13.1027	33.7543	21.011	9.92886	6.21095	6.84065	3.59036	20.9955	0.30965	middle
28	35	mmu-miR-126b-3p	mmu-miR-126b-3p_1ss22TG	CGCGTACCAAAAGTAATAATGGG	23	806578636	+	10067	10135	acagcgCATTATTACTCACGGTACGAGTttgaagtgtcacagCGCGTACCAAAAGTAATAATGGGccgt	3	mmu-mir-126b,rno-mir-126b,oha-mir-126,	mmu-mir-126b	ATTATTACTCACGGTACGAGTTtgaagtgtcacagCGCGTACCAAAAGTAATAATGTG	mmu-miR-126b-3p	CGCGTACCAAAAGTAATAATGTG	3'	Diff	gp2	((.((.((((((((((...((((((.((((((....))).))).))))))...)))))))))).)).))	69	46.4	-27.6	1.57646	1.3673	1.84414	0.517712	4.06679	1.55192	3.30612	2.56179	1.5803	0.674144	1.07465	1.51978	low
29	36	dre-miR-126a-5p	dre-miR-126a-5p_L+2R-1	TCCATTATTACTTTTGGTACGC	22	806578636	-	10018	10108	tgctgctggtgacggCCCATTATTACTTTTGGTACGCgctgtgacacttcaaacTCGTACCGTGAGTAATAATGCgctgtggccagcactg	9	cin-mir-126,dre-mir-126a,dre-mir-126b,aca-mir-126,ipu-mir-126b,pma-mir-126,ola-mir-126,ccr-mir-126,csa-mir-126,	dre-mir-126b	gagtcttaccggcctcacggttCATTATTACTTTTGGTACGCGctatgccactctcaacTCGTACCGTGAGTAATAGTGCActgtgactggtgaacacaacta	dre-miR-126a-5p	CATTATTACTTTTGGTACGCG	5'	Diff	gp2	...((((((..(((((.((((((((((..(((((((.....(((....)))....)))))))..)))))))))).)))))..))))))...	85	51.6	-44.2	0.271052	0.469477	0	0	0	0	0	0	0	0	0	0	low
29	37	dre-miR-126b-3p	dre-miR-126b-3p_R-1	TCGTACCGTGAGTAATAGTGC	21	806578636	-	10018	10108	tgctgctggtgacggCCCATTATTACTTTTGGTACGCgctgtgacacttcaaacTCGTACCGTGAGTAATAATGCgctgtggccagcactg	9	cin-mir-126,dre-mir-126a,dre-mir-126b,aca-mir-126,ipu-mir-126b,pma-mir-126,ola-mir-126,ccr-mir-126,csa-mir-126,	dre-mir-126b	gagtcttaccggcctcacggttCATTATTACTTTTGGTACGCGctatgccactctcaacTCGTACCGTGAGTAATAGTGCActgtgactggtgaacacaacta	dre-miR-126b-3p	TCGTACCGTGAGTAATAGTGCA	3'	Diff	gp2	...((((((..(((((.((((((((((..(((((((.....(((....)))....)))))))..)))))))))).)))))..))))))...	85	51.6	-44.2	3.20277	3.74363	5.43632	2.23127	2.23431	2.60464	6.6033	3.24081	11.2513	5.32988	3.91717	0.539418	middle
30	38	efu-miR-128b	efu-miR-128b_1ss23TG	TCACAGTGAACCGGTCTCTTTTG	23	806559160	-	3047	3151	gatggcctgactttgagctgttgaattcggggccgtaacactgtctgagaggtttagatttcTCACAGTGAACCGGTCTCTTTTTcagctgcttcctggcttcct	4	efu-mir-128b,chi-mir-128,tni-mir-128-1,sha-mir-128,	efu-mir-128b	attggccttgttcctgagctgttggattcggggccgtagcactgtctgagaggtttacatttcTCACAGTGAACCGGTCTCTTTTTcagctgcttcctggcttctttttac	efu-miR-128b	TCACAGTGAACCGGTCTCTTTTT	3'	Diff	gp2	((.((((.......((((.((((((...(((((((...((((((..((((..(....)..))))))))))...)))))))...)))))).))))...))))))..	103	49.5	-38.8	0.996724	1.38922	0.633333	0.147723	0	0	0.225798	0.391094	0.55553	0.741166	1.12661	0.0734911	low
31	39	tni-miR-128	tni-miR-128_R+1	TCACAGTGAACCGGTCTCTTTTG	23	806595344	-	39664	39735	gctggaaggggggccgttacactgtaagagagtgagtagcaggtcTCACAGTGAACCGGTCTCTTTTCctgc	1	tni-mir-128-1,	tni-mir-128-1	gctgcatacggggccgggacgctgtttgagagtccactatgaatcTCACAGTGAACCGGTCTCTTTTgcagc	tni-miR-128	TCACAGTGAACCGGTCTCTTTT	3'	Diff	gp2	((.((((..(((((((...((((((..((((.((.....))..))))))))))...)))))))..)))).))	72	55.6	-31.4	0.996724	1.38922	0.633333	0.147723	0	0	0.225798	0.391094	0.55553	0.741166	1.12661	0.0734911	low
32	40	tgu-miR-129-5p	tgu-miR-129-5p_R-2	CTTTTTGCGGTCTGGGCTT	19	806557423	-	49101	49184	CTTTTTGCAGTCTGGGCTTttagcagagctcgaagctgctcaaatgccttgtgctgagcaaccctgcttgcccagtgcagaaat	54	tgu-mir-129,hsa-mir-129-2,ppy-mir-129-2,hsa-mir-129-1,ppy-mir-129-1,mml-mir-129-1,mmu-mir-129-2,mmu-mir-129-1,bta-mir-129-1,bta-mir-129-2,eca-mir-129b,eca-mir-129a,ptr-mir-129-2,ptr-mir-129-1,mml-mir-129-2,cfa-mir-129-2,cfa-mir-129-1,tch-mir-129-1,efu-mir-129b,efu-mir-129a,rno-mir-129-2,rno-mir-129-1,mdo-mir-129,oan-mir-129,ssc-mir-129b,ssc-mir-129a,ssa-mir-129-1,ssa-mir-129-2,ssa-mir-129-3,ggo-m…	tgu-mir-129	cttcgcgaatCTTTTTGCGGTCTGGGCTTGCtgtacataactacctacccgggAAGCCCTTACCCCAAAAAGCATtcgcggag	tgu-miR-129-5p	CTTTTTGCGGTCTGGGCTTGC	5'	Diff	gp2	.((((((((..((((((....(((((.(((((..((.((......))...))..)))))....))))).)))))))))))))).	82	51.2	-32.4	1.67436	1.45182	5.77879	3.29714	4.51412	1.94249	5.10489	5.2958	2.251	1.54269	17.4941	13.5953	middle
33	41	hsa-miR-135b-5p	hsa-miR-135b-5p_2ss11CT20GC	TATGGCTTTTTATTCCTATCTGA	23	806614056	+	2241	2324	ctctgctgtggtcTATGGCTTTTTATTCCTATGTGAttgcttttcctaactcatgtagggcgaaaagccatgggctacgcaggg	34	hsa-mir-135b,mml-mir-135b,mmu-mir-135b,bta-mir-135b,eca-mir-135b,ppy-mir-135b,ptr-mir-135b,cfa-mir-135b,rno-mir-135b,mdo-mir-135b,ssa-mir-135c-2,ssa-mir-135c-1,ssa-mir-135a,ssa-mir-135b-1,ssa-mir-135b-2,ssa-mir-135b-3,ggo-mir-135b,dre-mir-135b,dre-mir-135c-2,dre-mir-135c-1,ipu-mir-135b,ipu-mir-135c-2,ipu-mir-135c-1,chi-mir-135b,pma-mir-135b,tch-mir-135b,ola-mir-135b,ola-mir-135a-2,ola-mir-135a-1,…	hsa-mir-135b	cactctgctgtggccTATGGCTTTTCATTCCTATGTGAttgctgtcccaaactcATGTAGGGCTAAAAGCCATGGGctacagtgaggggcgagctcc	hsa-miR-135b-5p	TATGGCTTTTCATTCCTATGTGA	5'	Diff	gp2	((((((.(((((((((((((((((..(((((..((((((.......))).)))..))))).)))))))))))))))))))))))	84	47.6	-42.8	0.190826	0.330519	0.128969	0.22338	0.804861	0.700192	0.234954	0.406952	0.0740465	0.128252	0.358216	0.506594	low
34	42	ola-miR-137	ola-miR-137_L+3	TTATTGCTTGAGAATACGCGTAGCT	25	806542503	+	6	114	tcaccggagccccgcgcccttcggcgacgggtattctcgggcggataatacggacgcgctgTTATTGCTTGAGAATACGCGTAGCCgaggggacgcctcgccccggcct	1	ola-mir-137,	ola-mir-137	cacttgctcccgtctcgaccacgggtattcttgggttgataatacagatgtcgatgttaTTGCTTGAGAATACGCGTAGCTgagcggaagccattg	ola-miR-137	TTGCTTGAGAATACGCGTAGCT	3'	Diff	gp2	...((((.((...((((((((((((.(((.((((((((..(((.((((((((....)).)))))))))..)))))))).))).))))))))).)))...)).))))...	103	66.1	-62.2	0	0	0	0	0	0	0	0	0.68709	0.835394	0	0	low
35	43	pma-miR-140	pma-miR-140_R+1	CAGTGGTTTTACCCTATGGTAGC	23	806608790	+	779	871	tctccccgtgtcctgcCAGTGGTTTTACCCTATGGTAGGttacgtcatgctgttctaccacagggtagaaccacggacgggatgccggggctg	1	pma-mir-140,	pma-mir-140	tcgaccgctCAGTGGTTTTACCCTATGGTAGctttgaatggcagactctaccacatggtagaatcacggcccggtgac	pma-miR-140	CAGTGGTTTTACCCTATGGTAG	5'	Diff	gp2	...(((((..(((((((.(((((((((((((.(((((((..(((......)))))))))).))))))))))))))).)))))..).))))...	87	58.1	-53.5	0.271052	0.469477	0	0	0.760549	1.31731	0.451597	0.782189	0.68709	0.835394	0.589291	0.833383	low
36	44	dre-miR-141-3p	dre-miR-141-3p_R+3_1ss22CT	TAACACTGTCTGGTAACGATGTTTT	25	806620789	-	8297	8391	ccatggtcctctgtgggcatcttactagacagtgctggatttcttggatctactcTAACACTGTCTGGTAACGATGTTTAaagggtgaaccaaac	24	hsa-mir-141,mmu-mir-141,bta-mir-141,chi-mir-141,eca-mir-141,ppy-mir-141,ptr-mir-141,mml-mir-141,cfa-mir-141,efu-mir-141,rno-mir-141,mdo-mir-141,ggo-mir-141,cin-mir-141,dre-mir-141,cgr-mir-141,tch-mir-141,ola-mir-200a,bfl-mir-200c,fru-mir-200a,bbe-mir-200c,ppa-mir-141,sha-mir-141,csa-mir-141,	dre-mir-141	gtctctagggtaCATCTTACCTGACAGTGCTTGGctgttcactgatgttcTAACACTGTCTGGTAACGATGCactctggtgac	dre-miR-141-3p	TAACACTGTCTGGTAACGATGC	3'	Diff	gp2	...(((((((((.(..((((((((((((((((((.((((..............)))).))))))))))))).)))))..).)))).)).)))...	89	45.3	-38.5	7.91763	2.70324	10.0988	3.82314	6.52385	3.80815	11.6531	10.3511	13.4047	3.8973	3.32788	1.3728	middle
37	45	oan-miR-143-5p	oan-miR-143-5p_1ss1AC	CGGTGCAGTGCTGCATCTCTGGT	23	806563791	-	44355	44445	atgtctcccagcccaAGGTGCAGTGCTGCATCTCTGGTcaattgggagtcTGAGATGAAGCACTGTAGCTCgggaagggaggaactgtgcc	6	mmu-mir-1943,oan-mir-143,dre-mir-143-2,dre-mir-143-1,pma-mir-143,ola-mir-143,	oan-mir-143	gatgtctcccagcccaAGGTGCAGTGCTGCATCTCTGGTcagttgtgagtcTGAGATGAAGCACTGTAGCTCgggaagggaggagctgtc	oan-miR-143-5p	AGGTGCAGTGCTGCATCTCTGGT	5'	Diff	gp2	...((((((..(((.((.(((((((((.((((((.((((......)).)).)))))).))))))))).)).)))..)))))).........	79	56	-44.7	0.542105	0.938953	0.319533	0.553448	0.535963	0.928316	0.728317	1.26148	0.70693	0.868569	0.358216	0.506594	low
37	46	oan-miR-143-3p	oan-miR-143-3p_1ss18GA	TGAGATGAAGCACTGTAACTC	21	806563791	-	44355	44445	atgtctcccagcccaAGGTGCAGTGCTGCATCTCTGGTcaattgggagtcTGAGATGAAGCACTGTAGCTCgggaagggaggaactgtgcc	6	mmu-mir-1943,oan-mir-143,dre-mir-143-2,dre-mir-143-1,pma-mir-143,ola-mir-143,	oan-mir-143	gatgtctcccagcccaAGGTGCAGTGCTGCATCTCTGGTcagttgtgagtcTGAGATGAAGCACTGTAGCTCgggaagggaggagctgtc	oan-miR-143-3p	TGAGATGAAGCACTGTAGCTC	3'	Diff	gp2	...((((((..(((.((.(((((((((.((((((.((((......)).)).)))))).))))))))).)).)))..)))))).........	79	56	-44.7	11.4504	4.20875	11.165	2.82825	33.517	23.7319	11.3636	6.60167	9.10458	1.35575	12.9069	5.08163	middle
38	47	xtr-miR-146b	xtr-miR-146b_R+2	TGAGAACTGAATTCCATGGACTGT	24	806574401	-	16470	16564	ttggcagttcccagctcTGAGAACTGAATTCCATGGACTGGttccaagtccatgtgttcagtccatggtattcagttctctagcttggctgcatc	8	ssa-mir-146a-3,ssa-mir-146a-2,ssa-mir-146a-1,dre-mir-146a,ipu-mir-146a,xtr-mir-146b,ola-mir-146a,ccr-mir-146a,	xtr-mir-146b	ccaatggcagggcccggctcTGAGAACTGAATTCCATGGACTgttccactcacagcaccctcagtccacagtgttcagtgctccagtctggctgccacta	xtr-miR-146b	TGAGAACTGAATTCCATGGACT	5'	Diff	gp2	...((((..((.((((..(((((((((((.(((((((((((...((......))...))))))))))).))))))))))).)))).))))))...	89	48.4	-48.9	8445.78	2242.9	6384.16	1662.58	10463.3	3216.64	6489.29	3435.03	8783.61	6514.07	3553.4	501.672	high
39	48	hsa-miR-146b-5p	hsa-miR-146b-5p	TGAGAACTGAATTCCATAGGCT	22	806621512	+	1369	1479	ggcagcgcgcactggctgcttggctcTGAGAACTGAATTCCATAGGCGttagagcacccccaaaatgccctatggattcagttctgcagctgggcagcaaataagcctcaa	29	hsa-mir-146b,mml-mir-146b,mmu-mir-146b,bta-mir-146b,bta-mir-146a,eca-mir-146b,ppy-mir-146b,ptr-mir-146b,cfa-mir-146b,efu-mir-146,rno-mir-146b,mdo-mir-146b,oan-mir-146b,ssc-mir-146b,ssa-mir-146a-1,ssa-mir-146a-3,ssa-mir-146a-2,ggo-mir-146b,dre-mir-146a,aca-mir-146a,ipu-mir-146a,chi-mir-146b,chi-mir-146a,pma-mir-146,cgr-mir-146b,oha-mir-146b,xtr-mir-146a,ola-mir-146a,ccr-mir-146a,	hsa-mir-146b	cctggcacTGAGAACTGAATTCCATAGGCTgtgagctctagcaaTGCCCTGTGGACTCAGTTCTGGtgcccgg	hsa-miR-146b-5p	TGAGAACTGAATTCCATAGGCT	5'	Yes	gp2	...((.((......((((((..(((...((((((((((.(((((((((((.............)))).)))))))))))))))))..)))..))))))......))))...	105	54.1	-48	20.6947	10.7046	20.847	13.6726	19.3297	13.3148	11.5318	12.9012	15.7941	6.85191	4.99182	2.0592	middle
40	49	tgu-miR-148-5p	tgu-miR-148-5p	AAAGTTCTGTGACACTCCGACT	22	806610210	-	12447	12544	cgggtctggcctcctgaagcAAAGTTCTGTGACACTCCGACTctggttacgatagcagTCAGTGCACTACAGAACTTTGTCtccgggggctgctgcgg	13	gga-mir-3523,tgu-mir-148,cfa-mir-8888,ssa-mir-148a,ssa-mir-148b,dre-mir-148,ipu-mir-148,oha-mir-148a,xtr-mir-148a,ola-mir-148,ccr-mir-148,tni-mir-148,fru-mir-148,	tgu-mir-148	ccccggcgccggtaccggcggaggactggagcctccggaagcAAAGTTCTGTGACACTCCGACTctgggtacgatagcagTCAGTGCACTACAGAACTTTGTctccggcggc	tgu-miR-148-5p	AAAGTTCTGTGACACTCCGACT	5'	Yes	gp2	(((((..(((((((.((..((((((((((((.((((..(((((((.......))).))))))))...))))))))))))..)).)))))))))).)).	97	57.1	-43.1	228.466	156.443	187.667	103.789	227.668	35.5526	292.401	144.843	229.845	34.0273	623.714	211.334	high
40	50	tgu-miR-148-3p	tgu-miR-148-3p_R+1	TCAGTGCACTACAGAACTTTGTT	23	806610210	-	12447	12544	cgggtctggcctcctgaagcAAAGTTCTGTGACACTCCGACTctggttacgatagcagTCAGTGCACTACAGAACTTTGTCtccgggggctgctgcgg	13	gga-mir-3523,tgu-mir-148,cfa-mir-8888,ssa-mir-148a,ssa-mir-148b,dre-mir-148,ipu-mir-148,oha-mir-148a,xtr-mir-148a,ola-mir-148,ccr-mir-148,tni-mir-148,fru-mir-148,	tgu-mir-148	ccccggcgccggtaccggcggaggactggagcctccggaagcAAAGTTCTGTGACACTCCGACTctgggtacgatagcagTCAGTGCACTACAGAACTTTGTctccggcggc	tgu-miR-148-3p	TCAGTGCACTACAGAACTTTGT	3'	Diff	gp2	(((((..(((((((.((..((((((((((((.((((..(((((((.......))).))))))))...))))))))))))..)).)))))))))).)).	97	57.1	-43.1	2264.66	753.092	2161.38	576.93	2110.56	289.876	2242.9	896.86	3589	1696.28	1535.68	40.0242	high
41	51	dre-miR-181a-2-3p	dre-miR-181a-2-3p_R+1	ACCATCGACCGTTGACTGTACCC	23	806578376	+	14268	14368	gtctttggatagcttcagtGAACATTCAACGCTGTCGGTGAGTttgagaactaaaaaaaACCATCGACCGTTGACTGTACCTtgaggtttatcacaaaccc	5	gga-mir-181a-2,dre-mir-181a-2,aca-mir-181a-3,xtr-mir-181a-2,ola-mir-181a-1,	dre-mir-181a-2	ttggtgAACATTCAACGCTGTCGGTGAGTtttgcgcttctgtaacaaACCATCGACCGTTGACTGTACCctgagggtgg	dre-miR-181a-2-3p	ACCATCGACCGTTGACTGTACC	3'	Diff	gp2	...(((((((((((((((...(((.((((((..(((((((.((((............))))))))))))))))).)))...)))))))).))).))))...	95	42.6	-32.1	0.381651	0.661039	0.897004	0.964519	0	0	0	0	0.186279	0.322645	1.89501	0.653577	low
42	52	hsa-miR-181d-5p	hsa-miR-181d-5p	AACATTCATTGTTGTCGGTGGGT	23	806578376	+	15293	15443	tggaagcacaggaagagcgaatcctcccagcacctaatggctgcactcAACATTCATTGCTGTCGGTGGGTtttcatttctatcaactcactgatcaatgaatgcaaactgcggaccagctagctgagagaccgcactcgtactgcttggg	19	hsa-mir-181d,mmu-mir-181d,bta-mir-181d,ppy-mir-181d,ptr-mir-181d,mml-mir-181d,cfa-mir-181d,efu-mir-181d,rno-mir-181d,oan-mir-181c,ssc-mir-181d,ssa-mir-181b,ggo-mir-181d,dre-mir-181c,ipu-mir-181c,chi-mir-181d,cgr-mir-181d,tch-mir-181d,ccr-mir-181c,	hsa-mir-181d	gtcccctcccctaggccacagccgaggtcacaatcAACATTCATTGTTGTCGGTGGGTtgtgaggactgaggccagacCCACCGGGGGATGAATGTCACtgtggctgggccagacacggcttaaggggaatggggac	hsa-miR-181d-5p	AACATTCATTGTTGTCGGTGGGT	5'	Yes	gp2	...(((((.....((.(((....(((.((((......((((((((.....(((((((((..(((((((((((............)))))))))))))))))))).....))))).)))....)))).)))..))).)).....)))))...	145	50.3	-50.4	5.01084	0.377942	6.04828	2.32952	8.56118	3.7543	3.52477	1.32124	2.13937	0.716337	2.85413	1.5362	middle
43	52	hsa-miR-181d-5p	hsa-miR-181d-5p	AACATTCATTGTTGTCGGTGGGT	23	806624210	+	10754	10838	aaaggtcacaatcAACATTCATTGCTGTCGGTGGGTttaactatgtggacaagctcactgaacaatgaatgcaactgtggcccca	21	hsa-mir-181d,mmu-mir-181d,bta-mir-181d,ppy-mir-181d,ptr-mir-181d,mml-mir-181d,cfa-mir-181d,efu-mir-181d,rno-mir-181d,oan-mir-181c,ssc-mir-181d,ssa-mir-181b,ggo-mir-181d,dre-mir-181c,aca-mir-181a-3,ipu-mir-181c,chi-mir-181d,cgr-mir-181d,tch-mir-181d,ola-mir-181b-2,ccr-mir-181c,	hsa-mir-181d	gtcccctcccctaggccacagccgaggtcacaatcAACATTCATTGTTGTCGGTGGGTtgtgaggactgaggccagacCCACCGGGGGATGAATGTCACtgtggctgggccagacacggcttaaggggaatggggac	hsa-miR-181d-5p	AACATTCATTGTTGTCGGTGGGT	5'	Yes	gp2	...(((((((.....(((((((((...(((((((((((..((....))..))))))))))).)))))))))....)))))))...	79	44.7	-33.1	5.01084	0.377942	6.04828	2.32952	8.56118	3.7543	3.52477	1.32124	2.13937	0.716337	2.85413	1.5362	middle
44	53	tgu-miR-184	tgu-miR-184_R+1	TGGACGGAGAACTGATAAGGGTT	23	806560197	-	962	1049	ggccattctcatccccttatcacttttccagcccagcttctccactgtaactgtTGGACGGAGAACTGATAAGGGTAtgcgagtgaca	26	tgu-mir-184,hsa-mir-184,ppy-mir-184,ptr-mir-184,mmu-mir-184,bta-mir-184,chi-mir-184,eca-mir-184,mml-mir-184,mne-mir-184,cfa-mir-184,rno-mir-184,mdo-mir-184,oan-mir-184,ssc-mir-184,cin-mir-184,dre-mir-184-1,dre-mir-184-2,aca-mir-184,ipu-mir-184,cgr-mir-184,ola-mir-184-2,ola-mir-184-1,bfl-mir-184,ccr-mir-184,bbe-mir-184,	tgu-mir-184	cccgcggctccccgccggtctcctgaggccgctctcgtgcccttatcacttttccagcccagcttctgcactctgactgtTGGACGGAGAACTGATAAGGGTgcgcgagtga	tgu-miR-184	TGGACGGAGAACTGATAAGGGT	3'	Diff	gp2	...(((((.(((.(((((((((.((((((...(((((...............)))))..)))))).))))))))).))).)))))...	82	50	-34.7	18.4778	4.7658	27.6352	22.339	20.2897	31.0592	13.9257	9.56489	14.7205	7.57045	9.45186	8.301	middle
45	54	hsa-miR-187-3p	hsa-miR-187-3p_R+1_1ss21GA	TCGTGTCTTGTGTTGCAGCCAGT	23	806610457	+	14371	14455	tattgtgagacctccgGCTACAACACAGGACATGGGAGcttttctgaacccTCGTGTCTTGTGTTGCAGCCAGAggggcacatct	23	hsa-mir-187,ggo-mir-187,ppa-mir-187,mmu-mir-187,bta-mir-187,eca-mir-187,ppy-mir-187,mml-mir-187,mne-mir-187,cfa-mir-187,rno-mir-187,ssc-mir-187,dre-mir-187-1,dre-mir-187-2,ipu-mir-187,chi-mir-187,cgr-mir-187,xtr-mir-187,ola-mir-187,ccr-mir-187,tni-mir-187,fru-mir-187,hhi-mir-187,	hsa-mir-187	ggtcgggctcaccatgacacagtgtgagacctcgGGCTACAACACAGGACCCGGGCgctgctctgaccccTCGTGTCTTGTGTTGCAGCCGGagggacgcaggtccgca	hsa-miR-187-3p	TCGTGTCTTGTGTTGCAGCCGG	3'	Diff	gp2	...((((...((((.((((.((((((((((((((((..............)))))))))))))))).)))).))))..))))...	79	52.9	-43.7	527.625	156.277	584.97	136.077	376.78	75.1372	1578.42	601.711	1127.61	570.535	1495.22	396.123	middle
46	55	hsa-miR-191-5p	hsa-miR-191-5p_L-4R-1	GGAATCCCAAAAGCAGCT	18	806563105	-	4129	4198	acccaggagctgGCAATCCCAAAAGCAGCTttgacattttacaggctcatggcatttccagttcctgaaa	22	hsa-mir-191,ppy-mir-191,mml-mir-191,mmu-mir-191,bta-mir-191,oar-mir-191,eca-mir-191a,ptr-mir-191,cfa-mir-191,tch-mir-191,efu-mir-191,rno-mir-191a,mdo-mir-191,oan-mir-191,ssc-mir-191,ggo-mir-191,aca-mir-191,chi-mir-191,cgr-mir-191,oha-mir-191,xtr-mir-191,ocu-mir-191,	hsa-mir-191	cggctggacagcgggCAACGGAATCCCAAAAGCAGCTGttgtctccagagcattccaGCTGCGCTTGGATTTCGTCCCCtgctctcctgcct	hsa-miR-191-5p	CAACGGAATCCCAAAAGCAGCTG	5'	Diff	gp2	...((((((((((.(((.(((..(((..((.(((....))).)))))..))).))).))))))))))...	64	47.1	-24.9	0.381651	0.661039	0.835408	0.781132	1.38514	1.28828	0.234954	0.406952	1.20774	0.372475	0.589291	0.833383	low
47	56	mmu-miR-194-1-3p	mmu-miR-194-1-3p_R-1	CCAGTGGAGCTGCTGTTACTT	21	806611280	+	33498	33582	actggtgctctcacaTGTAACAGCAACTCCATGTGGACtacactgacttCCAGTGGAGATGCTGTTACTTttgatagccactcaa	30	hsa-mir-194-2,mmu-mir-194-2,mmu-mir-194-1,bta-mir-194-2,eca-mir-194-1,mml-mir-194-2,cfa-mir-194,efu-mir-194-2,rno-mir-194-2,rno-mir-194-1,oan-mir-194-2,oan-mir-194-1,ssc-mir-194a,ssa-mir-194a-1,ssa-mir-194a-2,dre-mir-194a,aca-mir-194-1,aca-mir-194-2,ipu-mir-194a,pma-mir-194,oha-mir-194-1,xtr-mir-194-1,xtr-mir-194-2,tch-mir-194,ola-mir-194,ccr-mir-194,tni-mir-194,fru-mir-194,oar-mir-194,xla-mir-19…	mmu-mir-194-1	atcgggTGTAACAGCAACTCCATGTGGActgtgctcggattCCAGTGGAGCTGCTGTTACTTCtgat	mmu-miR-194-1-3p	CCAGTGGAGCTGCTGTTACTTC	3'	Diff	gp2	...((((((.(((...(((((((((.((((((.((((...........)))))))))).)))))))))...))).))).)))...	79	45.9	-33.6	0	0	0	0	0	0	0	0	0.186279	0.322645	0	0	low
48	57	mmu-miR-199b-5p	mmu-miR-199b-5p_R+1_1ss10TC	CCCAGTGTTCAGACTACCTGTTCC	24	806626148	+	12995	13058	gcCCCAGTGTTCAGACTACCTGTTCAggacaatgctgttgtACAGTAGTCTGCACATTGGTTAG	18	mmu-mir-199b,bta-mir-199c,ppy-mir-199b,efu-mir-199-1,ssa-mir-199a-4,cin-mir-199,dre-mir-199-3,ipu-mir-199a-3,pma-mir-199b,cgr-mir-199a,cgr-mir-199b,oha-mir-199b,xtr-mir-199b,ola-mir-199a-1,ola-mir-199a-2,tni-mir-199-3,fru-mir-199-3,sha-mir-199a,	mmu-mir-199b	ccagaggatacctccactccgtctaCCCAGTGTTTAGACTACCTGTTCaggactcccaaattgtACAGTAGTCTGCACATTGGTTAggctgggctgggttagaccctcgg	mmu-miR-199b-5p	CCCAGTGTTTAGACTACCTGTTC	5'	Diff	gp2	...(((((((.((((((((.(((....((((....))))..))))))))))).)))))))....	57	48.4	-25.4	220.736	98.3352	185.238	57.739	429.691	209.515	179.809	34.7988	252.975	179.086	196.991	15.2379	middle
48	58	mmu-miR-199b-3p	mmu-miR-199b-3p_R+1	ACAGTAGTCTGCACATTGGTTAT	23	806626148	+	12995	13058	gcCCCAGTGTTCAGACTACCTGTTCAggacaatgctgttgtACAGTAGTCTGCACATTGGTTAG	18	mmu-mir-199b,bta-mir-199c,ppy-mir-199b,efu-mir-199-1,ssa-mir-199a-4,cin-mir-199,dre-mir-199-3,ipu-mir-199a-3,pma-mir-199b,cgr-mir-199a,cgr-mir-199b,oha-mir-199b,xtr-mir-199b,ola-mir-199a-1,ola-mir-199a-2,tni-mir-199-3,fru-mir-199-3,sha-mir-199a,	mmu-mir-199b	ccagaggatacctccactccgtctaCCCAGTGTTTAGACTACCTGTTCaggactcccaaattgtACAGTAGTCTGCACATTGGTTAggctgggctgggttagaccctcgg	mmu-miR-199b-3p	ACAGTAGTCTGCACATTGGTTA	3'	Diff	gp2	...(((((((.((((((((.(((....((((....))))..))))))))))).)))))))....	57	48.4	-25.4	3817.93	1102.57	5653.45	2355.76	3616.77	398.023	5090.79	2236.77	5265.65	388.455	2382.68	14.426	high
49	59	hsa-miR-200b-3p	hsa-miR-200b-3p_R+1	TAATACTGCCTGGTAATGATGAC	23	806620789	-	10679	10791	agaccatgatcctgagatgccattacCATCTTACTGGGCAGCATTGGATGttttctgtttttcTAATACTGCCTGGTAATGATGATtatggtgtttcgtgtacaacgtggaaa	35	hsa-mir-200b,hsa-mir-200c,ppy-mir-200c,mml-mir-200c,mmu-mir-200b,mmu-mir-200c,rno-mir-200c,bta-mir-200c,oar-mir-200c,eca-mir-200b,eca-mir-200c,ptr-mir-200c,cfa-mir-200b,cfa-mir-200c,efu-mir-200b,efu-mir-200c,rno-mir-200b,mdo-mir-200c,ggo-mir-200b,ggo-mir-200c,cin-mir-200,dre-mir-200c,ipu-mir-200c,chi-mir-200b,chi-mir-200c,pma-mir-200b,cgr-mir-200b,cgr-mir-200c,xtr-mir-200b,tch-mir-200c,bfl-mir-20…	hsa-mir-200b	ccagctcgggcagccgtggcCATCTTACTGGGCAGCATTGGAtggagtcaggtctcTAATACTGCCTGGTAATGATGAcggcggagccctgcacg	hsa-miR-200b-3p	TAATACTGCCTGGTAATGATGA	3'	Diff	gp2	...(((((....(((((..((((...((((((((..(((((.((((((.............)))))).)))))..)))).))))...))))..))))).......)))))...	107	40.7	-42.3	13.879	8.49916	15.3577	7.3584	11.2626	2.82902	23.6641	9.65258	19.638	6.90472	12.5719	0.555105	middle
50	60	ssc-miR-202-5p	ssc-miR-202-5p_L+1	CTTCCTATGCATATACTTCTTT	22	806612802	-	5740	5823	ctcgttgttccttTTTCCTATGCATATACTTCTTTgagaattggatctaaAGAAGCATAAGGCATGGGAAAATggggcgactga	8	ssc-mir-202,ggo-mir-202,dre-mir-202,ipu-mir-202,xtr-mir-202-2,xtr-mir-202-1,tni-mir-202,fru-mir-202,	ssc-mir-202	cgccgttccgccTTCCTATGCATATACTTCTTTgagggtctggcctgaAGAGGTGTAGGCATGGGAAaccggggcgacga	ssc-miR-202-5p	TTCCTATGCATATACTTCTTT	5'	Diff	gp2	...((((..((.(((((((((((.(((.(((((((.(((......)))))))))).)))..))))))))))).))..))))...	78	40.5	-36.2	22.0885	7.83224	26.0536	5.80873	16.4468	9.0512	22.5835	15.046	26.9993	7.79387	31.9842	9.77082	middle
50	61	xtr-miR-202-3p	xtr-miR-202-3p_R+1_2ss3GA4GA	AGAAGCATAGGGCATGGGAAAAT	23	806612802	-	5740	5823	ctcgttgttccttTTTCCTATGCATATACTTCTTTgagaattggatctaaAGAAGCATAAGGCATGGGAAAATggggcgactga	8	ssc-mir-202,ggo-mir-202,dre-mir-202,ipu-mir-202,xtr-mir-202-2,xtr-mir-202-1,tni-mir-202,fru-mir-202,	xtr-mir-202-1	ctcgctgttccttTTTCCTATGCATATACCTCTTTgaaaaatgaatgtaaAGGGGCATAGGGCATGGGAAAAtggcgcagctgagcc	xtr-miR-202-3p	AGGGGCATAGGGCATGGGAAAA	3'	Diff	gp2	...((((..((.(((((((((((.(((.(((((((.(((......)))))))))).)))..))))))))))).))..))))...	78	40.5	-36.2	0	0	0	0	0	0	0	0	0.148093	0.256504	0.589291	0.833383	low
51	62	ola-mir-204-p3	ola-mir-204-p3	GGCTGGGAAGGCAAAGGGAT	20	806565217	-	6250	6339	catgtgacccgtggacTTCCCTTTGTCATCCTATGCCTGAgaatatatgaagggGGCTGGGAAGGCAAAGGGACgttcaactgtcatcac	18	gga-mir-211,tgu-mir-204-5,tgu-mir-204-3,tgu-mir-204-4,mmu-mir-211,eca-mir-211,mml-mir-211,cfa-mir-211,efu-mir-211,rno-mir-211,dre-mir-204-2,ipu-mir-204-2,ipu-mir-204-3,pma-mir-204,oha-mir-204-2,oha-mir-204-3,ola-mir-204,tni-mir-204b,	ola-mir-204	cttactatgacatgtggacTTCCCTTTGTCATCCTATGCctggaatcaaataaaagggggctgggaaggcaaagggatgctcagctgtcatacaag	ola-mir-204-p3	ggctgggaaggcaaagggat	3'	New	gp2	...(((((...(((((.((((((((((.(((((.((((...............))))))))).)))))))))).)))))...)))))...	84	51.1	-39.7	0	0	0	0	0	0	0	0	0.179666	0.31119	0	0	low
52	63	mmu-mir-207-p3	mmu-mir-207-p3_2ss14TG17GT	GCCGGGCGGAGGCGGCTGC	19	806620372	+	4450	4510	caagcgctgcctgcccgctgccggggagccagcggcgGCCGGGCGGGGGCGGCTGCgcggg	1	mmu-mir-207,	mmu-mir-207	aaggcaggggtgaggggctgcgggaggagccgggcggaggctgcggcttgcGCTTCTCCTGGCTCTCCTCCCTCtcttt	mmu-mir-207-p3	gccgggcggaggctgcggc	3'	New	gp2	...((((.(((.((((.(((((.((..(((...)))..)).)))))))))))).))))...	55	86.9	-41.2	0	0	0	0	0	0	0	0	0.296186	0.513009	0	0	low
53	64	ola-mir-214-p5	ola-mir-214-p5	TGCCTATCTACACTTGCTGTGC	22	806626148	+	18868	18998	aagggactggctggacggagttgtcatgtgtcTGCCTGTCTACACTTGCTGTGCagaacatcctctcacctgtacagCAGGCACAGACAGGCAGTCacatgacaacccagcctgaatgacagccggccagt	2	gga-mir-1623,ola-mir-214,	ola-mir-214	gagctaaagttgcagtgtgtctgcctatctacacttgctgtgcagaatatcctccaacctGTACAGCAGGCACAGACAGgcagataaacaaaacagagcgc	ola-mir-214-p5	tgcctatctacacttgctgtgc	5'	New	gp2	.....(((((((((..((.(((((((((((.((((((((((...((((((((((((.............))))))))))))...)))))))))).)))))))))))))...(((.....))))))))))))	92	55.7	-77	0	0	0	0	0	0	0	0	0.186279	0.322645	0.358216	0.506594	low
54	65	tni-miR-217	tni-miR-217_R+1	TACTGCATCAGGAACTGATTGGC	23	806599064	-	16983	17039	TACTGCATCAGGAACTGATTGGAtaataatcagtcaccatcagttcctaatgcattg	2	tni-mir-217,fru-mir-217,	tni-mir-217	tcttgatgtggatgaTACTGCATCAGGAACTGATTGGctgatgcttagtacccaacagtacctgatgcattgccttcagcattgaaaga	tni-miR-217	TACTGCATCAGGAACTGATTGG	5'	Diff	gp2	...(((((.((((((((((..(((........)))...)))))))))).)))))...	51	38.6	-22.7	0	0	0.319533	0.553448	0.760549	1.31731	0	0	0.186279	0.322645	0	0	low
55	66	ssa-miR-221-3p	ssa-miR-221-3p_R+3	ACCTAGCATACAATGTAGATTTCTGT	26	806582107	-	32887	32985	ctgtccaggtttggggcatgaACCTGGCATACAATGTAGATTTCTGTgtttgttaagcaacAGCTACATTGTCTGCTGGGTTTccagctgcctggaaat	2	ssa-mir-221,pma-mir-221,	ssa-mir-221	ACCTAGCATACAATGTAGATTTCtgtgtggtttaaactacAGCTACATTGTCTGCTGGGTTT	ssa-miR-221-3p	ACCTAGCATACAATGTAGATTTC	5'	Diff	gp2	...(((((((....((...(((((..(((.(((((((((....((((((((...)))).))))))))))))).)))..)))))))....)))))))...	93	46.5	-43	0	0	0	0	0	0	0	0	0	0	0	0	low
55	67	ssa-miR-221-5p	ssa-miR-221-5p_1ss22TC	AGCTACATTGTCTGCTGGGTTC	22	806582107	-	32887	32985	ctgtccaggtttggggcatgaACCTGGCATACAATGTAGATTTCTGTgtttgttaagcaacAGCTACATTGTCTGCTGGGTTTccagctgcctggaaat	2	ssa-mir-221,pma-mir-221,	ssa-mir-221	ACCTAGCATACAATGTAGATTTCtgtgtggtttaaactacAGCTACATTGTCTGCTGGGTTT	ssa-miR-221-5p	AGCTACATTGTCTGCTGGGTTT	3'	Diff	gp2	...(((((((....((...(((((..(((.(((((((((....((((((((...)))).))))))))))))).)))..)))))))....)))))))...	93	46.5	-43	16.0819	10.1325	16.9866	4.17874	3.30624	2.8665	37.7663	22.3943	22.4248	2.52175	76.413	21.9433	middle
56	68	oan-miR-222a-5p	oan-miR-222a-5p	CGCTCAGTAGTCAGTGTAGATC	22	806582107	-	33418	33500	tgctcatcaatCGCTCAGTAGTCAGTGTAGATTctgtctttacaatcagcAGCTACATCTGGCTACTGGGTCTCTgatgacat	3	oan-mir-222a,ola-mir-222,sha-mir-222,	oan-mir-222a	agagagcctgtagttgcccctcaatCGCTCAGTAGTCAGTGTAGATCctgtattctaatcagcAGCTACATCTGGCTACTGGGTctctgagggtaccttctagcttctct	oan-miR-222a-5p	CGCTCAGTAGTCAGTGTAGATC	5'	Yes	gp2	((.((((((...((((((((((((((((((...(((..........)))...))))).)))))))))))))...)))))))).	82	44.6	-35.8	0	0	0	0	0.535963	0.928316	0	0	0	0	0	0	low
56	69	oan-miR-222a-3p	oan-miR-222a-3p_R+4	AGCTACATCTGGCTACTGGGTCTCC	25	806582107	-	33418	33500	tgctcatcaatCGCTCAGTAGTCAGTGTAGATTctgtctttacaatcagcAGCTACATCTGGCTACTGGGTCTCTgatgacat	3	oan-mir-222a,ola-mir-222,sha-mir-222,	oan-mir-222a	agagagcctgtagttgcccctcaatCGCTCAGTAGTCAGTGTAGATCctgtattctaatcagcAGCTACATCTGGCTACTGGGTctctgagggtaccttctagcttctct	oan-miR-222a-3p	AGCTACATCTGGCTACTGGGT	3'	Diff	gp2	((.((((((...((((((((((((((((((...(((..........)))...))))).)))))))))))))...)))))))).	82	44.6	-35.8	30.424	23.1264	15.8504	6.23286	30.1385	25.8357	36.2121	25.1211	27.5806	5.72185	75.9287	27.3747	middle
57	70	eca-miR-302d	eca-miR-302d	TAAGTGCTTCCATGTTTTAGTGT	23	806573741	+	9383	9503	aaatagtctctccacataaggatccccgcaacttaaatgtggatgtacttgctttgttccttaaaagTAAGTGCTTCCATGTTTTAGTGAtggtgaatcctttatgtcaactgaactgaaa	2	eca-mir-302d,cfa-mir-302d,	eca-mir-302d	cctctactttaacatggaggcacttgctgtgacttgagaaaaaTAAGTGCTTCCATGTTTTAGTGTgg	eca-miR-302d	TAAGTGCTTCCATGTTTTAGTGT	3'	Yes	gp2	...((((.((...(((((((((((.(((..(((.(((..((((.(((((((((((........))))))))))).))))..))).)))..))).)).))))).)))).....))))))...	115	37.2	-40.8	0	0	0	0	0	0	0	0	0.731889	0.634145	0	0	low
58	71	rno-mir-328b-p3	rno-mir-328b-p3_2ss1GC18GA	CGGGGAGGGAGGGAAGGAG	19	806554159	+	4242	4323	gaaggggctatttttatccatctcaattccctgttaccaaggatctgcggCGGGGAGGGAGGGAAGGAGgcagggccccagg	2	hsa-mir-8072,rno-mir-328b,	rno-mir-328b	ggaggagggggagggagggaaggggcgagggaggggctagaaggtagtcggcagatgcaaccattaggctggCTGGCCCTCTCTGCCCTAccccccacctcactaacccgtggcctcc	rno-mir-328b-p3	gggggagggagggaagggg	3'	New	gp2	...((((((.......(((.((((..((((((((...((......))..))))))))...)))).))).....))))))...	76	58.5	-32.7	0	0	0	0	0.535963	0.928316	0	0	0.148093	0.256504	0.358216	0.506594	low
59	72	dre-miR-338	dre-miR-338_R+1	TCCAGCATCAGTGATTTTGTTGC	23	806560482	+	26955	27060	tcactgtaaatgtttacttctagcagcactatcctgaagctgtcagagtaagtggtaaagcTCCAGCATCAGTGATTTTGTTGTtagtggtaaattctagcagcta	9	dre-mir-338-1,dre-mir-338-2,xtr-mir-338-1,ola-mir-338-2,ola-mir-338-1,ola-mir-338-3,ccr-mir-338,tni-mir-338,fru-mir-338,	dre-mir-338-2	gtgtgtgtgtgtgtttctggtgcctgctgagaacaatatcctgatgctgaatgagtgtgttgaaggaaacTCCAGCATCAGTGATTTTGTTGccagaggagcactttgggcatcctgtgtatat	dre-miR-338	TCCAGCATCAGTGATTTTGTTG	3'	Diff	gp2	...((((....((((((..(((((((((..(((((((.((((...((((..........)))))))).)))).)))..)))))))))..))))))....))))...	100	39.6	-38.6	0.271052	0.469477	0	0	0	0	0.242772	0.420494	0.334372	0.295185	0.358216	0.506594	low
60	73	hsa-miR-375	hsa-miR-375_R+1_1ss21GT	TTTGTTCGTTCGGCTCGCGTTAT	23	806558959	+	113	216	ggagcgacttctgcacttgcctggcgtcgagccccacgtgcaagacctgacctgaacgtTTTGTTCGTTCGGCTCGCGTTAGgcaggtccagcccgtctgcaag	22	hsa-mir-375,mmu-mir-375,bta-mir-375,ppy-mir-375,mml-mir-375,ptr-mir-375,cfa-mir-375,efu-mir-375,rno-mir-375,mdo-mir-375,ggo-mir-375,dre-mir-375-1,dre-mir-375-2,pma-mir-375a,pma-mir-375b,xtr-mir-375,bfl-mir-375,ccr-mir-375,tni-mir-375,fru-mir-375-1,fru-mir-375-2,bbe-mir-375,	hsa-mir-375	ccccgcgacgagcccctcgcacaaaccggacctgagcgtTTTGTTCGTTCGGCTCGCGTGAggc	hsa-miR-375	TTTGTTCGTTCGGCTCGCGTGA	3'	Diff	gp2	...(((((..(((.((((((((..((.((((((..(((..((((((...........))))))..)))..))))))))..)))))))).)))...))).))...	98	61.5	-47.8	44.1814	35.5781	56.8094	46.3001	38.0001	15.0944	73.985	56.8787	38.707	14.6542	162.229	165.596	middle
61	74	efu-mir-375-p5	efu-mir-375-p5_2ss4TG19CT	GCGGGAGGCAGGGGCGGCT	19	806608973	+	334	428	cctgcgcgccggggcggccGCGGGAGGCAGGGGCGGCTggccgcgctccgcgcctctcctcccactggtggctcgcttcccctcggcggtgtcaa	2	efu-mir-375,ggo-mir-375,	efu-mir-375	gccccgggccttccgctcccgccccgcgacgagcccctcgcacaaaccggacctgagcgTTTTGTTCGTTCGGCTCGCGTGAGgcaggggcggcctgtcagca	efu-mir-375-p5	GCGTGAGgcaggggcggcc	5'	New	gp2	...((((((((((((((((((((((((.(((((((...(((...)))...)))))))))))))....))))).))).....))))))).)))...	89	80	-50.9	0.861198	1.49164	0	0	0	0	0	0	0	0	0.358216	0.506594	low
62	75	hsa-mir-378i-p5	hsa-mir-378i-p5_2ss9TG18CT	GTTCTGGGGGCTGTTTTT	18	806579974	+	3728	3789	caGTTCTGGGGGCTGTTTTTtcccccacgcaagggggtggggaaaagaaaaccctagaaggc	1	hsa-mir-378i,	hsa-mir-378i	gggagcACTGGACTAGGAGTCAGAAGGtggagttctgggtgctgttttcccactcttgggccctgggcatgttctg	hsa-mir-378i-p5	gttctgggtgctgttttc	5'	New	gp2	...((((((((....((((((((((.((........))))))))))))...))))))))...	56	56.5	-27.6	0	0	0	0	0	0	0.225798	0.391094	0.148093	0.256504	0	0	low
63	76	cfa-miR-429	cfa-miR-429_R+1	TAATACTGTCTGGTAATGCCGTT	23	806620789	-	5633	5726	gagtgcctgctgattgctgtcttaccaggcaaagttagatctagctagttttgtcTAATACTGTCTGGTAATGCCGTCaatcgcatcggcaaaa	5	cfa-mir-429,mdo-mir-429,aca-mir-429,oha-mir-429,xtr-mir-429,	cfa-mir-429	agcctgctgatgggcgtcttaccagacacggttagatctgggttctggtgtcTAATACTGTCTGGTAATGCCGTtcatccatggc	cfa-miR-429	TAATACTGTCTGGTAATGCCGT	3'	Diff	gp2	...(((((((.((((((.(..((((((((((..(((((((..((....))..)))))))..))))))))))..).).))))))))..))))...	88	44.7	-35.7	276.656	211.836	253.009	3.3278	164.771	57.0887	378.297	112.418	311.51	92.3329	403.581	74.2878	middle
[truncated: 724 more rows]
