# Supplementary material for: High-throughput sequencing reveals differential expression of miRNAs in prehierarchal follicles of laying and brooding geese
Source: Physiol Genomics. 2016 May 6;48(7):455–63. doi: 10.1152/physiolgenomics.00011.2016 (PMC4967221; doi:10.1152/physiolgenomics.00011.2016)
Supplement: Table S4 [file Table_S4.xlsx]

## Sheet: Sheet1
TS4. Summary of predicted miRNA in this study.
Expression Level	High:The number of reads in the following reported miRNAs is higher than the average copy of the data set.Medium:The number of reads in the following reported miRNAs is higher than 10 and less than average copy of the data set.Low:The number of reads in the following reported miRNAs is less than 10
Pre-miRNA Index	miRNA_Index		miR_seq	len	genomeID	strand	start	end	pre-miRNA_seq	type	group	SS	hairpinLen	CG%	dG	BLWF (count norm)	BLWF (count stdev)	BSWF (count norm)	BSWF (count stdev)	BSYF (count norm)	BSYF (count stdev)	LLWF (count norm)	LLWF (count stdev)	LSWF (count norm)	LSWF (count stdev)	LSYF (count norm)	LSYF (count stdev)	Expression level
1	1	novel-mir-1	GAAACCAAGCGTCGGTGGAGCCT	23	806556866	-	194	285	cgacacgagctgcacccgaccgtgGAAACCAAGCGTCGGTGGAGCCTgtaggcctggcgcgagGCGACCCATGCTTGGTTTCCAGggtcagc	5'	gp4	........((((.((((.....((((((((((((((.(((...((((((..((...)))).)))).))).))))))))))))))))))))))	84	66.3	-42.1	395.332	75.3835	213.468	96.458	627.819	331.452	304.584	266.119	241.926	136.217	303.737	37.0251	high
1	2	novel-mir-2	GCGACCCATGCTTGGTTTCCAT	22	806556866	-	194	285	cgacacgagctgcacccgaccgtgGAAACCAAGCGTCGGTGGAGCCTgtaggcctggcgcgagGCGACCCATGCTTGGTTTCCAGggtcagc	3'	gp4	........((((.((((.....((((((((((((((.(((...((((((..((...)))).)))).))).))))))))))))))))))))))	84	66.3	-42.1	5.29006	4.77076	2.68159	0.671361	3.4422	1.02679	5.68169	2.42594	2.84141	1.06514	5.27486	0.87405	middle
2	1	novel-mir-1	GAAACCAAGCGTCGGTGGAGCCT	23	806556867	-	2449	2540	cgacacgagctgcacccgaccgtgGAAACCAAGCGTCGGTGGAGCCTgtaggcctggcgcgagGCGACCCATGCTTGGTTTCCAGggtcagc	5'	gp4	........((((.((((.....((((((((((((((.(((...((((((..((...)))).)))).))).))))))))))))))))))))))	84	66.3	-42.1	395.332	75.3835	213.468	96.458	627.819	331.452	304.584	266.119	241.926	136.217	303.737	37.0251	high
2	2	novel-mir-2	GCGACCCATGCTTGGTTTCCAT	22	806556867	-	2449	2540	cgacacgagctgcacccgaccgtgGAAACCAAGCGTCGGTGGAGCCTgtaggcctggcgcgagGCGACCCATGCTTGGTTTCCAGggtcagc	3'	gp4	........((((.((((.....((((((((((((((.(((...((((((..((...)))).)))).))).))))))))))))))))))))))	84	66.3	-42.1	5.29006	4.77076	2.68159	0.671361	3.4422	1.02679	5.68169	2.42594	2.84141	1.06514	5.27486	0.87405	middle
3	3	novel-mir-3	CAGGGATGCCCGCAGAGAAGC	21	806604178	-	2873	2973	cagagatgctggctgagaccCAGGGGTGCCCGCAGAGAAGCatcctctggtgctgccccggcTTCTCTACGGGCATCCCTCGGGTctcagctggcgctgat	5'	gp4	(((...(((..(((((((((((((((((((((.((((((((.......((.....))...)))))))).))))))))))).))))))))))..))))))..	99	65.3	-69.1	28.8675	15.6989	23.9417	3.81451	36.1579	6.31047	31.4894	20.5226	32.3069	25.1687	30.4242	13.6438	middle
3	4	novel-mir-4	TTCTCTACGGGCATCCCTCGGGT	23	806604178	-	2873	2973	cagagatgctggctgagaccCAGGGGTGCCCGCAGAGAAGCatcctctggtgctgccccggcTTCTCTACGGGCATCCCTCGGGTctcagctggcgctgat	3'	gp4	(((...(((..(((((((((((((((((((((.((((((((.......((.....))...)))))))).))))))))))).))))))))))..))))))..	99	65.3	-69.1	21.6814	13.8744	14.7227	1.8332	13.9029	7.94657	16.117	11.7316	14.1584	12.0145	16.593	3.20223	middle
4	5	novel-mir-5	GAACAAGAAAACAAGGTCCTCT	22	806613506	-	24350	24431	tgccaaagagatggAGGAGCTTGTTTTCTTTCTTTGCaactcatgtgtGAACAAGAAAACAAGGTCCTCTatctctttgcac	3'	gp4	((.(((((((((((((((.(((((((((((..((..((.(....)))..)).))))))))))).))))))))))))))))).	81	41.5	-43.7	10.4015	4.08168	8.27763	1.82681	4.06495	4.99947	6.39694	3.96817	8.86838	1.57988	4.17145	4.23256	middle
5	6	novel-mir-6	TTGTCTGCAAGTTCTCCTAGCA	22	806579296	-	12130	12223	catagacatcttgcaggcTTGTCTGCAAGTTCTCCTAGCAgtcaacgattcctctgttgCTGGGAGAGCTTGGAGGCTTGCctgcaggatggcc	5'	gp4	......((((((((((((..((((.((((((((((((((((.((..........)))))))))))))))))).))))..))))))))))))...	85	54.3	-58.3	33.4999	3.72661	56.6581	12.7911	21.9868	15.712	29.2519	14.7189	42.139	26.3628	18.0834	14.4286	middle
6	7	novel-mir-7	ATCCAGGGAGGAGAAGGGACTTTC	24	806599109	+	13198	13282	gaggcgggATCCAGGGAGGAGAAGGGACTTTCcccatcgcgtgctcatggaagGTGCCTTTGCTTCTCCCTGGCAGCtctgcggg	5'	gp4	...(((((..(((((((((((((((((((((((...............))))))).))))).)))))))))))...).))))...	79	63.5	-39.9	11.3959	10.3632	5.7443	2.37131	9.03008	2.06908	4.48089	1.23911	4.12284	3.39356	10.2147	2.77843	middle
7	8	novel-mir-8	ACACATACATTGAGCTAGCTTGG	23	806594929	-	19712	19819	ggggtgaaatctggatggaggctAAGTCAGTTCAATGCATGCTGTTgtctggctttcttcaACACATACATTGAGCTAGCTTGGactcccttttagttatatcacatt	3'	gp4	...((((...((..(.((((.(((((..(((((((((.(((.(((((............)))))))).)))))))))..))))).))))..)..)).....))))...	102	42.6	-37.6	3.93886	3.87695	4.87032	0.274406	5.41247	7.28074	3.54108	2.21244	4.72059	4.38334	1.17858	1.66677	middle
8	9	novel-mir-9	ACCCAAGATCTCAGAACAACTT	22	806581702	-	1956	2074	catgttgttatttacagACCCAAGATCTCAGAACAACTTcaacatgtttaactgttcctactttgtttgggaataacaagagaagTTGTTCTGACATCTTGGGTCTGTaaataacagcg	5'	gp4	...(((((((((((((((((((((((.(((((((((((((....(((.....((((((((.......)))))))))))...))))))))))))).))))))))))))))))))))))).	115	37	-65	0	0	0	0	1.60789	2.78495	0.234954	0.406952	0.507424	0.541764	0.589291	0.833383	middle
9	10	novel-mir-10	CAAGCCCAGGGGTGAGCAACGA	22	806546796	+	4819	4892	gctgctggCAAGCCCAGGGGTGAGCAGCGAtcactgtgagccatcgTGCTGTGCTCTCTGGGCTTCCCagccac	5'	gp4	...(((((.(((((((((((...((((((.....((.....))...))))))..))))))))))).)))))...	68	64.9	-35.7	3.04051	2.48748	1.12045	1.32814	6.65798	5.46751	0.242772	0.420494	0.186279	0.322645	0.589291	0.833383	middle
10	11	novel-mir-11	CCGCCCCGCTGTCCCTCTGCAG	22	806566691	-	1949	2019	cTCCGGAGGGGCACGGGGAAGCGAtgctgctggctcccgtgtgacgCCGCCCCGCTGTCCCTCTGCAGcct	3'	gp4	((.(((((((((((((((..(((..((.((.((...))))))..)))..))))).)))))))))).))...	68	73.2	-35.1	3.3469	3.98203	2.22527	1.39932	7.8167	11.4041	0.677395	1.17328	1.77319	1.37145	3.81324	3.72597	middle
11	12	novel-mir-12	CGGCACCCCCAGACCCGGCACT	22	806589136	+	11535	11609	tgatggcgTGCTGGGGCTTGGGCTGCCGAGCgagaggagggtagcgcCGGCACCCCCAGACCCGGCACCccagct	3'	gp4	...(((.((((((((.((.(((.(((((.(((............)))))))).))).)).)))))))).)))...	69	73.3	-40.2	10.251	11.2639	6.74886	7.43926	15.824	7.11244	1.13815	1.4058	2.46224	0.975603	2.38037	1.69959	middle
12	13	novel-mir-13	AGGGATCTTGTTAGAGTAGTGA	22	806559160	-	3708	3847	ataataaagggagaaagaaagctgtgcagacaactcttACTACTTTGATAAGGTACCTTGtgcctctaatcgcaatatcaAGGGATCTTGTTAGAGTAGTGAaaggatggtccggccaataatttcctgcttggttactt	3'	gp4	.((((...((((((......((((..(......((.((((((((((((((((((.((((((((........)))....))))).)))))))))))))))))).))....)..))))......)))))).....))))...	136	40	-44.1	58.3397	10.2088	87.8469	29.1156	41.3022	4.44151	91.4296	5.37015	120.175	19.5056	104.677	15.3076	middle
13	14	novel-mir-14	TAGAGTAGGATTTAAAGCTGTATGT	25	806552217	+	3884	3974	ttctcacctgggccttttcTAGAGTAGGATTTAAAGCTGTATGTaactcctggcaacATACCTTTAAATCCTGGTCCGGataaggtcctag	5'	gp4	.........(((((((.((..((..(((((((((((..((((((..(.....)..)))))))))))))))))..))..)).)))))))...	79	44	-34.4	0	0	0.515874	0.893521	0	0	0.711343	0.72891	0.520651	0.562737	0	0	middle
14	15	novel-mir-15	TCTGCCTGGCCATCCTTTTTC	21	806607067	-	25678	25754	ccctgggAGAAGGATGGGGGCAAGCAGACTccgcagaacaattctttaaggTCTGCCTGGCCATCCTTTTTCcaaga	3'	gp4	...((((((((((((((...((.(((((((....((((...))))....))))))).)).))))))))))))))...	71	53.2	-33.9	2.94261	4.41131	0.9586	1.66034	6.03339	5.67133	0.477726	0.413889	3.49301	3.36178	2.25323	0.146982	middle
15	16	novel-mir-16	CTTGGCCCTGAAGACTTCTTGA	22	806603405	+	34384	34486	cttCTTCAAGAAGTCTGCAGGGCCTCacgagcttttgctgcatgaggagggCTTGGCCCTGAAGACTTCTTGAatctcctcaaaaaccatgcagctaatccct	3'	gp4	....((((((((((((.(((((((....((((..((.((.....))))..))))))))))).)))))))))))).............................	70	50.5	-38.2	0.763302	1.32208	0.750791	0.671454	1.9211	1.69694	0.234954	0.406952	0.365945	0.317073	0	0	middle
16	17	novel-mir-17	ACTTCTTAGTGTCTGCTGCTT	21	806598915	+	9376	9469	tacttgagcgtttgatgACTTCTTAGTGTCTGCTGCTTtgttctgagtgtctgtgaAGCAGTAGGCACTCAGAAGTCatcaagcagttcagtca	5'	gp4	...((((((((((((((((((((.((((((((((((((..(...........)..)))))))))))))).)))))))))))))).))))))...	88	44.7	-52.5	22.6986	21.3283	24.7615	26.9181	35.5772	41.9945	23.9168	36.0946	10.9049	8.79877	61.9451	72.4058	middle
16	18	novel-mir-18	AGCAGTAGGCACTCAGAAGTC	21	806598915	+	9376	9469	tacttgagcgtttgatgACTTCTTAGTGTCTGCTGCTTtgttctgagtgtctgtgaAGCAGTAGGCACTCAGAAGTCatcaagcagttcagtca	3'	gp4	...((((((((((((((((((((.((((((((((((((..(...........)..)))))))))))))).)))))))))))))).))))))...	88	44.7	-52.5	5.69029	5.6372	3.16502	3.98273	3.93266	5.4784	3.78271	4.78599	10.4155	15.745	3.07359	2.32034	middle
17	19	novel-mir-19	TGAAGTCTGTGCTGAGCTAGTG	22	806598375	+	17610	17703	gctctgcactggattcctcTGAAGTCTGTGCTGAGCTAGTGaaacacttggtaatcACGCTCGGTGTAAGGCTTCGGGggttctagagcagtac	5'	gp4	...((((.(((((..(((((((((((((..((((((..((((.((.....))..))))))))))..).)))))))))))).))))).))))...	88	52.1	-45.5	2.33976	2.29153	2.25237	2.01436	1.07193	1.85663	1.83252	1.93288	1.2993	1.15774	0.589291	0.833383	middle
18	20	novel-mir-20	TGACGGCGGATACAGAGAAGGC	22	806549117	+	235	335	taaatgaggcaggtgccttggTGACGGTGGATACAGAGAAGGCggaattactgaatgtcttctttgcttcagtcttcactgctaaggctagtccccatgca	5'	gp4	...(((.((.....((((((((((.((..((..(((((((((((...........)))))))))))..))..)).)))))...))))).....)))))...	95	48.5	-31.9	0.843529	0.859118	1.8133	2.60069	2.25706	0.971243	0.112899	0.195547	0.253712	0.270882	0.294645	0.416691	middle
19	20	novel-mir-20	TGACGGCGGATACAGAGAAGGC	22	806570853	+	4164	4243	ggtgcctcggTGACGGCGGATACAGAGAAGGCgcagtcactgaatgccttctttgcttcagtcttcactgctaaggctag	5'	gp4	...((((((((((.(((.((..((((((((((((((...)))..)))))))))))..)).))).))))))...))))...	74	55	-35.4	0.843529	0.859118	1.8133	2.60069	2.25706	0.971243	0.112899	0.195547	0.253712	0.270882	0.294645	0.416691	middle
20	21	novel-mir-21	CGCCAGCCGGGCCCTAATCCCC	22	806583703	+	10618	10720	cccgtacagggcatttcctagGGATCAGAGCCTGGCTGGGGTAAgtagcccaaagcattcCGCCAGCCGGGCCCTAATCCCCaggaaatgccccctgcctcca	3'	gp4	...(((..(((((((((((.(((((.((.((((((((((((...((........))...)).)))))))))).)).))))).)))))))))))..))).....	95	62.1	-58.2	7.2486	6.08866	4.01927	3.28643	19.753	9.48917	2.10409	1.86684	1.8831	0.86299	4.14824	0.800559	middle
21	22	novel-mir-22	TGTGGTGCTTACTTGCTTATTT	22	806554093	+	21750	21838	ttctgatctgatgctctgTGTGGTGCTTACTTGCTTATTTctactgaagaAATAGGCAGGTAAGCACCAGGCagagcgtaagaccaaat	5'	gp4	...((.(((.((((((((..((((((((((((((((((((((.....))))))))))))))))))))))..)))))))).))).))...	83	43.8	-54	7.30027	3.52408	4.95902	2.7244	5.49743	4.96283	5.64784	2.57997	7.96809	3.76961	4.04431	2.38599	middle
22	23	novel-mir-23	TCCTGGATTCGCTGCTGCTGTTT	23	806569503	-	12206	12386	cagcgggaagaacgtggagctcaagttcgtggactctctccgACGGCAGTTCGAGTTCAGCGTGgactccttccagatcaTCCTGGATTCGCTGCTGCTGTTTggggagtgttcagagaaccccatggccgagaacttccaccctacggtgaccggggagagcatgtacggggacttcgag	3'	gp4	......((((..((((..((((...(((.(((((.(((((((((((((((.(((((((((..((..((......))..))..)))))))))..))))))))).)))))).))))))))..((((...((((((..........)).))))....)))).))))...))))....))))...	93	58.6	-69.8	51.9975	46.7151	34.041	27.0218	108.201	85.4964	15.1812	11.7864	9.47475	7.59949	42.8921	11.0123	middle
23	24	novel-mir-24	AAAAGCCAGATGAAGAACTTTTC	23	806596266	-	3316	3417	tgagatttaaaaataaaaggagcAAAAGCCAGATGAATAACTTTTCatttgaagaatgaAGAATTCTTCAACTGGCTTTTGttccttttgtttcttatcaat	5'	gp4	...(((....((((((((((((((((((((((.((((.((.(((((((((...))))))))).)).)))).))))))))))))))))))))))...)))...	96	28.4	-43.6	0.861198	1.49164	0	0	0	0	0	0	0	0	0	0	middle
24	25	novel-mir-25	AACCAGGTCTGTGTGTAATGCA	22	806596717	+	9721	9825	tttggcaggaggtggggggagtAACCAGGTCTGTGTGTAATGCAattgtggaatgattttGCTTGCACATCCTGACTGGGTTTccatctccatcctcaggctgca	5'	gp4	...(((..((((((((((....((((..(((.((((((((.((((.............))))))))))))...)))..))))....)))))).))))..)))...	99	50.5	-40.7	0	0	1.50158	1.34291	0.849173	1.47081	0	0	0.693703	0.337699	1.07465	1.51978	middle
25	26	novel-mir-26	AGGGCACTTCACATGGTGTGTGT	23	806623965	+	31965	32066	atatgaaaataaaggggtaaggAGGGCACTTCACATGGTGTGTGTgtatatgtatgtgcaCATATATGTAAAGTGCCTTCCtttcccctttacctttcagga	5'	gp4	...(((((.((((((((.(((((((((((((.(((((.((((((..(((....)))..))))))))))).))))))))))))).))))))))..)))))...	96	40.2	-54.4	21.9661	5.59849	23.8474	9.22602	14.797	6.25362	11.1923	4.63538	13.4172	4.79574	13.2883	0.458084	middle
25	27	novel-mir-27	CATATATGTAAAGTGCCTTCC	21	806623965	+	31965	32066	atatgaaaataaaggggtaaggAGGGCACTTCACATGGTGTGTGTgtatatgtatgtgcaCATATATGTAAAGTGCCTTCCtttcccctttacctttcagga	3'	gp4	...(((((.((((((((.(((((((((((((.(((((.((((((..(((....)))..))))))))))).))))))))))))).))))))))..)))))...	96	40.2	-54.4	26.9828	12.9924	25.7226	6.88822	19.4471	6.17064	16.4395	2.19698	17.163	6.52402	13.6465	0.964679	middle
26	28	novel-mir-28	GAGTGAGGGGTCAGGATCGGC	21	806618261	-	1485	1551	gagggCTCGATCCTGCCTCCTTACTCCGatgggaacgtaccgGAGTGAGGGGTCAGGATCGGCcagc	3'	gp4	...(((.((((((((.(((((((((((((((....)))..)))))))))))).)))))))))))...	61	64.2	-44.8	5.67395	4.03707	4.77006	3.35018	4.82733	0.26589	1.16428	0.37855	1.00312	0.885556	3.07359	2.32034	middle
27	29	novel-mir-29	TCTTGGCATGAGACTACTGGAA	22	806586376	+	4701	4821	agatcttactctgaggttttaTCTTGGCATGAGACTACTGGAAttgcagtatcaaaaaatatttgtagatggaaTAAGTAGTTTTATGCAAAGAAAtgagacccagagttagaatcctatc	5'	gp4	.(((((.((((((.(((((((((((.(((((((((((((...(((.((....((((.....))))....)).))).))))))))))))).))))..))))))))))))).))).)).....	115	33.9	-43.1	1.14495	1.98312	0.257937	0.44676	1.60789	2.78495	2.34553	0.417471	4.79892	3.62303	3.91717	0.539418	middle
28	30	novel-mir-30	TGCGCTCTGCTCCCTTTGCCTTTCT	25	806581562	-	8065	8127	cGCGAGGCAGCGGAGGAGCGCACAtgagcgtgcagctgTGCGCTCTGCTCCCTTTGCCTTTCT	3'	gp4	...(((((((.(((((((((((((...((.....)))))))))))..))))..)))))))...	57	65.1	-31.3	5.98034	8.33534	0	0	11.4969	17.7527	2.26714	3.33505	2.19251	1.99839	2.38037	1.69959	middle
29	31	novel-mir-31	AGACTGGTAACTGAGCATTTATT	23	806567777	+	2211	2340	attgggcgctgctgcatgtctgtctgctggacTGAGTGCTCTGTTACCAGATTTCTGTcctcgtgtagctgtgtacAGACTGGTAACTGAGCATTTAGTgctccctttgcaggctcgcagagctcctctc	3'	gp4	...(((.(((.((((..((((((.....(((((((((((((.((((((((...(((((...((......))...))))))))))))).))))))))))).))......))))))..))))))).)))...	124	53.1	-54.9	0.381651	0.661039	0	0	0.535963	0.928316	0	0	0	0	0	0	middle
30	32	novel-mir-32	GCAGGCTCCTGAACCTCTCGGC	22	806566538	-	29871	29971	gctgagggcAGGGAGGGTCAGGAGCCTGTGAcagcactgcccatgtGCAGGCTCCTGAACCTCTCGGCtctctctgctgcctgtgctgtacaggggcagcc	3'	gp4	...((((((.((((((.((((((((((((.(((..........))))))))))))))).)))))).))))))...((((((..((.....))..)))))).	69	65.3	-59.6	2.10405	2.71383	0	0	1.83248	1.65428	0.225798	0.391094	0	0	1.17858	1.66677	middle
31	33	novel-mir-33	AAGAACATATGATAGTTC	18	806621605	+	11476	11564	caagactttcttttgtttttttgtttgtttgtttaacttactatgatagtatatgtctagacactaatgAAGAACATATGATAGTTCat	3'	gp4	...((((.((...((((((((....((((((..((...(((((...)))))..))..)))))).....))))))))...)).))))...	83	25.8	-15.6	0.381651	0.661039	0.689195	0.651024	5.00641	6.7919	0	0	0	0	0	0	middle
32	34	novel-mir-34	AGAGCCGCCGGGCCCGGA	18	806608128	-	78	178	agAGAGCCGCCGGGCCCGCAccgacctgcgggggtacttgctggcagcgacgacgaggtgcagcctctgcaggcaggcggcggccccggggcccggctcgg	5'	gp4	...(((((((((((.((((.((..(((((((((((...(((..((..((....))..))))))))))))))))..))..)))).)))))....))))))..	96	78.2	-57.7	1043.11	913.616	604.188	249.866	1364.45	1560.61	19.1012	15.6202	32.7478	9.58131	74.1255	3.51043	middle
33	35	novel-mir-35	CAGGGCAGCACCAGGAGCAGGAGT	24	806587779	-	1715	1784	tcccctcccagctcctggggcacccccagcatcctcactggCAGGGCAGCACCAGGAGCAGGAGAggcct	3'	gp4	...((((((.((((((((.((.(((((((........))))..)))..)).)))))))).)).))))...	64	70	-36.6	2.59811	1.46047	0.750791	0.671454	7.73174	3.1744	1.16428	0.37855	2.12079	2.60571	1.07465	1.51978	middle
34	36	novel-mir-36	TGCTTCTGCAGAGCTGCCC	19	806611268	-	7378	7457	ccgaTGCTTCTGCAGAGCTGCCAagggttctgggaaggctgacatgcactcaagggacatcatttctgtaggagtatagc	5'	gp4	...(((((((((((((..((......(((((..((..((......))..))..)))))..))..)))))))))))))...	74	52.5	-27.8	3.71584	5.74622	1.29377	2.24088	2.23431	2.60464	1.87963	3.25561	0.179666	0.31119	7.66078	10.834	middle
35	37	novel-mir-37	TACCGCCCGTCACCCTCCT	19	806579739	-	21147	21211	ttcaggagaagcaccggtgtggcagtctctttctaagccgtgtTACCGCCGGTCACCCTCCTacc	3'	gp4	...(((((....(((((((((((.............))))......)))))))....)))))...	59	58.5	-20.2	17.9184	18.0551	12.9747	4.80249	16.0875	15.6689	0.225798	0.391094	0.475851	0.447632	1.30572	0.179806	middle
36	38	novel-mir-38	TGGGATACACATTTGGCAAAG	21	806578957	+	10300	10373	gcatTGGGATACACATTTGGCAAAGaccacctggtcaacactagggaatctgccatttgagctagtcccaacaa	5'	gp4	...(((((((...((..(((((..((...((((((....))))))...)))))))..)).....)))))))...	68	47.3	-24.6	0.271052	0.469477	0.257937	0.44676	0	0	2.33123	2.94352	4.13231	7.15737	2.35716	3.33353	middle
37	39	novel-mir-39	TAGTGGAGCCTGCGGCTT	18	806596742	+	19880	19979	ttctggtggtgacaaactgagcaacTAGTGGAGACTGCGGCTTaccacaatatctctaagctatttcctattatacaattcctattgttaccagctatgt	5'	gp4	...((((((((((((...(((....(((((((((....((((((............)))))).))))).)))).....)))...))))))))).)))...	94	40	-20.7	0.271052	0.469477	0.57747	0.508567	10.587	12.3258	0	0	0	0	0.589291	0.833383	middle
38	40	novel-mir-40	CGAGCCGGGCGCCTGGGC	18	806544260	+	776	853	ccagcctcagctctcggttcgggggaaaagccgaaatctcccggggaattttgacacCGAGCCGGGAGCCTGGGCtca	3'	gp4	..(((((..(((((((((((((.........((((((..(....)..))))))...)))))))))))))..)))))..	74	62.8	-37.2	34.8391	50.4052	11.8316	7.5314	13.8571	8.12766	0	0	0.186279	0.322645	0	0	middle
39	41	novel-mir-41	GCTCAGTGCGCCCCGAGC	18	806613201	+	624	691	gcactcggggcaacggcggctggggctgggtcatcgccacccctgcagGCACAGTGCGCCCCGAGCga	3'	gp4	...((((((((.((.((.((.((((.(((.......))))))).))..))...))..))))))))...	62	75	-34.2	5.6114	6.33637	1.43999	0.998101	1.60972	1.40038	2.80113	3.74028	2.21747	1.13752	1.17858	1.66677	middle
40	42	novel-mir-42	CGTGTGCTTGGCTGAGGA	18	806575260	+	9700	9791	ttctccccagcagcgtggtgccgggagagccgcggtcctcctgcctcgtggggtcccgctgcgcccggtcgCGTGTGCTTGGCTGGGGAcat	3'	gp4	...(((((((((((..(((((((((...((.((((..((((........))))..)))).)).))))).))).)..)))..))))))))...	86	72.8	-50.8	273.689	234.429	196.58	129.482	391.082	367.355	20.5708	10.0024	9.19764	4.28209	516.971	52.2716	middle
41	43	novel-mir-43	AAGCAGGCTGTGGCAGAGGAGT	22	806607615	+	3798	3959	ttacctctgaatttactgctctgagaactgctttataaacctctgcctcggagccttgctttaaaatgaagtctctactaAAGCAGGCTGTGGCAGAGGAGTttggggcaggtcagtgcgaccagaggatggttttctgggctctcgctgcgctgctctggc	3'	gp4	.................(((..(((..(((((..(....((((((((.(..(((((.((((((....((....))...)))))))))))).))))))))....)..)))))..((((((..(((((..(...)..)))))((....)).))))))))).)))	84	51.2	-57.9	2.00615	1.78876	0.897004	0.964519	2.14385	3.71326	0.929323	0.368653	0.731889	0.634145	3.30467	3.66032	middle
42	44	novel-mir-44	CTCCGGGGACAGCGTCAGG	19	806624697	-	11359	11443	acggtggcctgcagctccctcacgagcggagcagaggggcaggcgctgacctctgctCTCCGGGGACAGCGACAGGacccacagg	3'	gp4	...((((((((..(((..(((.((...(((((((((((((....)))..)))))))))).)))))..)))..))))..))))...	79	70.6	-40.3	220.979	174.227	170.773	69.4743	190.553	199.115	2.55569	1.75549	2.35234	0.274244	6.73648	5.47407	middle
43	45	novel-mir-45	AGAAAGTGCGTCCCTGGG	18	806592486	-	18015	18114	aaaaacaaaggcacagagactgcatgactacattacattagcccaagatcacataagaaggctggatgggatAGAAAGTGCATCCCTGGGgcttgttata	3'	gp4	...((((..(((.(((.((.(((((..(((..(..((((((((................)))).))))..))))...))))))).)))..)))))))...	94	43	-22.7	7.40905	5.26003	5.44779	0.289511	8.7187	4.53001	2.771	1.73816	1.10641	0.965656	7.22184	3.1209	middle
44	46	novel-mir-46	CACTTGGCTGGTTGGGAGCTGG	22	806584557	+	1862	1957	tcagcatagctcccagttacagctcccagcctcccaccaaagctcagcaccgcagCTCTTGGCTGGTTGGGAGCTGGtactggtgagcacagcccc	3'	gp4	...((...(((((((((..((((((((((((..(((....((((..((...))))))..)))..))))))))))))..))))).))))...))...	90	61.5	-48.3	21.0858	11.0556	20.5055	10.8727	31.6104	21.3349	15.3091	6.64144	17.6536	10.3874	30.4131	9.67525	middle
45	47	novel-mir-47	TTCGTGAAGCGTTCCATATTTTTT	24	806566622	-	3870	3956	actaaaattggaacgatacagagaagattagcatggcccctgcgcaaggatgacacgcaaaTTCGTGAAGCGTTCCATATTTTTTtt	3'	gp4	...((((((((((((...((..(((.....((.((...(((.....)))....)).))...))).))...))))))).)))))....	80	41.4	-18.2	81.8279	15.3197	110.905	71.7026	72.3148	31.4538	40.1791	17.5609	275.483	222.496	10.469	6.47157	middle
46	48	novel-mir-48	AAGCTATTCTCAAACTTTC	19	806597232	-	3682	3741	aAAGCTATTCCCAAACTTTCacatgattagtctgaaaagagtttgtttagggatggcata	5'	gp4	...((((((((((((((((.....((....)).....))))))))....))))))))...	54	35	-16.8	29.8021	12.6593	31.9885	34.1439	107.974	104.574	13.3529	10.4412	2.37879	2.24911	143.236	14.1132	middle
47	49	novel-mir-49	GTTGAACATGGGTCAGTC	18	806615397	-	8281	8351	caaGTTGAACATGGGTCAGTGatggatccctgcagtgatgacagagctgtgtactgggctgctttaacgtg	5'	gp4	...((((((...((..((((((..(....(((((....)).)))..)..).)))))..))..))))))...	65	50.7	-16	37.814	16.5414	64.5574	57.0336	36.5623	41.2626	0.460752	0.399259	0	0	2.84252	0.980365	middle
48	50	novel-mir-50	CACGTTCCCGTGGCCGTGG	19	806599830	+	12879	12996	ctacgcaagtcccgctcagtcgagaCACTTTCCCGTGGCCGTGGctcccgcaagtacagcgaccctcagctgtgcctcggctgcagggagaactgctcgctggagcgcagcagcggtg	5'	gp4	...(((..((..(((((((.((((....(((((((..((((.(((..........(((((........)))))))).))))..).))))))....))))))).))))..)).)))...	112	66.1	-52.4	209.092	236.631	92.2292	45.7472	164.415	25.5693	65.3662	55.752	54.9116	39.0198	210.682	77.0735	middle
49	51	novel-mir-51	CGGCGCCAAGCGCCGGGC	18	806575556	-	12724	12846	tgcctgctcctttgttgctgccctggctttgggtccgagcgtggggaccggaggccaaaagccaccaggtccccgctgagCGGTGCCAAGCGCCGGGCtggcatttgcaacggagctgcaaga	3'	gp4	(((..(((((.((((((((((((.((((((((..(((..((((((((((((.(((.....))).)).))))))))).)..)))..))))).))))))).))))...)))).))))).)))...	120	65.9	-71.4	2.00615	1.78876	0.862515	1.49392	11.798	16.4352	0	0	0	0	0	0	middle
50	52	novel-mir-52	CGGATCGGCCCCGGCGGGG	19	806562986	-	102	178	gcaggCGGATCGGCCCCGGGGGGGctgcggcgagccccgtaaagcggggtcagcttcccccttgcgggttcgcccgg	5'	gp4	...((((((((.((...((((..((((......((((((.....))))))))))..))))...)).))))))))...	71	77.9	-46.7	49.6808	50.9495	42.905	30.8685	34.2572	10.9254	2.11191	1.22423	0.80361	0.707515	17.6676	1.68245	middle
51	53	novel-mir-53	CCGCCGGGCCCGGCACGGGCAGT	23	806620104	+	3	71	cccgctgccgccgtgccgggcccggcagggctccccacagCCGCCGGGCCCGGCACGGGCAGCagctcc	3'	gp4	...(((((.(((((((((((((((((..((((......)))))))))))))))))))).).)))))...	63	85.5	-57.1	3.87539	6.71237	0.319533	0.553448	0	0	0	0	0	0	0.947507	0.326788	middle
52	54	novel-mir-54	CGTCAGGTGGGGAGTTTG	18	806612946	-	13830	13936	atcttgccttcaacccaccaaaactcttagcgactgtgttgttctgtgggagattgagaCGTCAGGTGGGGAGTTTGggagctggggagggatacaaagggcgaaga	3'	gp4	.((((((((((..((((((.(((((((..(((((.((.((..(((.....)))..)).)))))..))..))))))).))...))))....))......)))).))))	106	52.3	-30.1	196.741	101.777	251.638	155.452	144.961	103.408	1.88745	2.66343	3.83595	2.00166	4.04431	2.38599	middle
53	55	novel-mir-55	GAGGGAAGAGCCCAGCGCC	19	806597182	+	877	975	gccgtcctggaacaaaaaccacgaggggctgagctccccggagaggcaactgcgcaggagcagctccGAGGGAAGAGCCCAGCTCCacgccgggacaag	3'	gp4	...(((((((...........((.(((((((.(((((((((((..((..((....))..))..))))).))))...)).))))))).)))))))))...	93	66.7	-48.1	18.4958	22.1438	11.0343	6.4285	17.7482	17.0981	0	0	1.35583	0.250451	4.73753	1.63394	middle
54	56	novel-mir-56	CTTGGGGCACCCGGTGCT	18	806604653	+	3174	3270	cagcagcgcagcagccggccctctgcacgtggatctcggggcccgtgagctgccgagatggatggatgcagCTTGGGGCTCCCGGTGCTgcctggaa	3'	gp4	...(((.((((((.((((((((((((((((..((((((((((......))).)))))))..)))..)))))...)))))...))))))))))))...	91	69.1	-47.7	0	0	1.07032	0.977937	0.535963	0.928316	0.704861	1.22086	0.334372	0.295185	6.91004	6.43874	middle
55	57	novel-mir-57	CCCCTCGCCGCAGCTCTCTTCT	22	806575336	+	13575	13660	agctgagcgagacgctgcCCCCTCGCCGCAGCTCTCTTCTtgtaagtctgacctggaggagagcagccctgcgggggagcagcaga	5'	gp4	.............(((((.(((((((.((.((((((((((.((.......))..)))))))))).))...))))))).)))))...	70	65.1	-42.4	0	0	0	0	2.68165	0.481294	1.39923	0.694201	0.475851	0.447632	6.37826	5.98066	middle
56	58	novel-mir-58	ACCGGCAGGGAGGTGGTGACGTGT	24	806554424	+	1104	1164	ACCGGCAGGGAGGTGGTGACGTGGggtgaccgacaggaccgcgtgccgcgtctgtgcttga	5'	gp4	...((((..((.(((((.((((((.....((....)).))))))))))).))..))))...	55	68.9	-26.1	3.32426	5.0699	0.689195	0.651024	12.4176	17.2843	0.469907	0.813903	0	0	1.76787	2.50015	middle
57	59	novel-mir-59	AAGCCACTCGCAGCGCTCTGTGC	23	806585479	-	1853	1947	ggacgccacctgcgagcgcaagcggAAGCCACTCGCAGCGCTCCGTGCtgggcgcacagcacagcgcttcgagcagctcccgctgccctcgctcc	5'	gp4	((......)).(((((.((.(((((.(((..((((.((((((..((((((......)))))))))))).))))..))).))))))).)))))...	81	72.6	-52.3	8.24484	10.9498	2.23673	3.87414	8.53962	8.04318	1.18259	1.46359	0.148093	0.256504	2.94645	4.16691	middle
58	60	novel-mir-60	ATCACTTTTGGACCCCTTCTGT	22	806560093	-	4557	4680	caggcagccttttcctttcaaacactgatggtaagggggacaaatgggtttggcttaccttggaatagcagccATCACTTTTGGACCCCTTCTGTcagtgtctgtaagtcttccaggctgtagt	3'	gp4	...(((((((....(((.((.(((((((..(.((((((..((((.((...(((((...((......)).)))))...))))))..)))))))..))))))).)).)))......)))))))...	118	48.4	-51.4	7.0147	7.36558	2.51031	1.58567	3.21761	1.39722	2.31806	1.68371	1.11302	1.1107	4.17145	4.23256	middle
59	61	novel-mir-61	CACAGGGGGCTGTTGGAGGCCGA	23	806575081	-	148	275	actcggcggcctcgcggatgagggctttgcagtcgagcgtcagcctccaacgctccccggggcctttccgatagagcCACAGGGGGCTGTTGGAGGCCGAcgtgcctctcaccaccacgccgccgcgc	3'	gp4	...(((((((.....((.(((((((...........(((((.(((((((((((((((...(((((.......)).)))...)))))).))))))))).)))))))).)))))).....)))))))...	122	70.3	-68.5	3.70543	1.4392	2.99908	1.47694	7.86953	5.0424	0.225798	0.391094	1.03898	1.00195	1.5368	1.16017	middle
60	62	novel-mir-62	CCCGGGGCCGAGGGAGAA	18	806567112	-	392	465	cccaccgagcagtttCCCGGGGCCGAGGGGGAActttgcgctgctttttgcagcccccctacgaccgcggggag	5'	gp4	............(((((((.((.((((((((........(((((.....))))))))))).)).)).)))))))	62	68.9	-35.7	125.862	138.223	74.1307	33.577	70.5807	27.9354	14.2967	15.7221	9.05782	2.84362	20.6141	5.84936	middle
61	63	novel-mir-63	CAAGAACGAAAGTCGGAG	18	806556856	+	11807	11863	aacgcatcgtgattttttgttattgcagagatgCAAGAACGAAAGTCTGAGtgctaa	3'	gp4	...((((((.((.((((((((.(((((....))))).))))))))))))).)))...	51	38.6	-16.8	15.4835	9.50928	27.129	22.7348	17.0726	14.0694	1.66813	1.47907	0.520651	0.562737	9.14006	1.25864	middle
62	64	novel-mir-64	GCGCGCCGGGCCCGGGGC	18	806568090	-	2	135	ggggcagaggcacacggccagcacggtgcgggcggcagcgacgcccgggcccggctctctccgggacgcggcagcagggaGCGCGGCGGGCCCGGGGCacggcgccggcaccgcgcctcggccgacgtgccgca	3'	gp4	...((...(((((.(((((.((.((((((.(((.((..((...((((((((((((((((((((.....)))....)))))))....))))))))))...))))))).)))))).))...)))))..))))))).	130	83.6	-80.7	83.2436	100.956	36.0101	16.612	83.9039	31.4546	10.3523	15.4702	17.3875	16.2424	36.872	4.52507	middle
63	65	novel-mir-65	CATGTGGGCACTCAGGTGGATCTCC	25	806584931	+	8088	8187	tCATGTGGGCACTCAGGTGGATCTCCtgaggggggaagtggcagtccagacaggtgactgtggggagctctggtatctggagacccacctgggtcctgag	5'	gp4	......(((.((((((((((.(((((.((.......((.(((..(((..((((....))))..))))))))....)).))))).)))))))))))))...	91	61	-46.5	0.861198	1.49164	0.947132	0.830002	0	0	1.39923	0.694201	4.81876	5.03129	2.96966	0.866207	middle
64	66	novel-mir-66	TCCACTACTGGATGCCTGCTGC	22	806599503	-	2423	2520	aaagccactggtagccagcaggcagccagcagctgagagtgagaactctcctttgtcacttTCCACTACTGGATGCCTGCTGCgtgccagtgtgcaaa	3'	gp4	...((((((((((..(((((((((.((((.((..((((((((.((.......)).))))))))..)).)))).)))))))))..)))))))).))...	92	55.1	-53.6	0.861198	1.49164	2.07905	1.13952	8.63008	6.35933	0.469907	0.813903	1.1446	0.619498	0	0	middle
65	67	novel-mir-67	GAGGCTGTTTCTGAGCTGC	19	806578811	+	12708	12781	cccacagcacatggcaaagagtaacagctgacaaatagaagtctgGAGGCTGTGTCTGAGCTGCatgctgtaaa	3'	gp4	...((((((...(((..(((...((((((..((.((....)).))..)))))).)))..)))...))))))...	68	48.6	-23.2	17.4724	23.0548	3.97332	1.15319	16.0462	8.16609	1.89259	0.884357	1.5573	1.81744	6.27433	2.79411	middle
66	68	novel-mir-68	ATGAATCTTCCCTCTCCCCAGT	22	806548020	+	834	956	ttttctggggggagaagaggaggaattggggcaggatcccgcagtgctcggtgtctccccATGAATCTTCCCTCTCCCCAGGgcgtggacggcattcgagggctgaagggccacaagggtgag	3'	gp4	...(((((((((((....((((((..(((((..(((..(((.......)))..))))))))....)))))))))))))))))..........((..(...((((....))))....)..))..	79	61.8	-51	3.44479	5.96655	0	0	0.535963	0.928316	0	0	0	0	0	0	middle
67	69	novel-mir-69	GCAGAGCTCTCCATGGTTGGTT	22	806608972	+	997	1056	caacagctgtggacagccctctacaaaaaaggagctttGCAGAGCTCTCCATGGTTGGTC	3'	gp4	...((((..((((.(((..(((.((((........)))).)))))).))))..))))...	54	51.7	-20.4	0	0	0	0	0	0	0	0	0.186279	0.322645	1.5368	1.16017	middle
68	70	novel-mir-70	CACGAAGACTTTGGAAGCGCCGCCT	25	806550141	+	386	501	agcgctgagggtgcgtggagggaggcagtgcctggagccttcggggcacgagcgttttccgggCACGAAGACTTTGGAAGCGCCGCCTttcgccatcgtgccgctccttcagtccc	3'	gp4	...((((((((.((((((.(..((((.(((((..(((.(((((..((.((.........)).)).))))).)))..)..)))).))))..).)))......))).))))))))...	110	66.4	-52.7	0	0	0	0	0	0	0.242772	0.420494	0	0	0	0	middle
69	71	novel-mir-71	CGGGCGGGAGGGAGGCGA	18	806604379	+	1347	1466	caggtttggggccctcctgggagagctggggtcggCGGGCGGGAGGGGGGCGAtgctggaatgctgcccgcactgctcggagccaaaaagcgtctccagaaggtttggggttcaaacaac	5'	gp4	...((((.(..(((((((.((((((((..(((...(((((((..(((..((.((......))))..)))...)))))))..)))....))).)))))...)))...))))..)))))...	114	65	-49.7	8.15153	5.57795	8.79351	0.951581	14.5251	9.73605	7.99872	7.76766	4.97982	5.31168	13.7272	7.25499	middle
70	72	novel-mir-72	AAGAGAGAGTTCAAGAGGG	19	806588941	-	36606	36695	acagctttctcctagttttatagatcAAGAGAGAATTCAAGAGGGaaaaaactattccctctcttcctctgaagagtggtgggaggcagg	5'	gp4	...((((((..(((.(((......((.((((.(((....((((((((.......)))))))).)))))))))))).)))..))))))...	84	43.3	-28.5	35.7081	16.6753	40.8242	33.2042	20.4238	26.5931	0.939815	1.62781	0.372558	0.645289	5.83539	4.91896	middle
71	73	novel-mir-73	TTGATGGGGCCTGGATTTTACT	22	806602384	-	39623	39692	actggtgaaatcctgaccccagtgaaatctgttcaaaatgctgatTTGATGGGGCCTGGATTTTACCttg	3'	gp4	...((((((((((...(((((.(.(((((.((.......)).))))).))))))...))))))))))...	64	44.3	-28.3	1.13225	1.32102	0	0	1.69835	2.94162	0.477726	0.413889	0.186279	0.322645	1.17858	1.66677	middle
72	74	novel-mir-74	GAGGAGAATGCTATGGGAAACGGTGT	26	806625989	-	42694	42774	ctcGAGGAGAATGCTGTGGGAAACGGTGTcaaaagccttactgaagtcaaggtagaccacatccacagccttcccctcatc	5'	gp4	...((((.(((.((((((((.....(((((....(((((((....)).))))).)).))).)))))))).))).))))...	75	51.9	-29.1	1.19481	1.2205	1.28969	2.2338	0	0	15.5229	17.8139	8.34727	4.91809	3.58216	5.06594	middle
73	75	novel-mir-75	CCTGAAGCGCGCTGCACCTGCA	22	806586347	-	1527	1622	caggcacagggctctgcctccagctgcagcacgctgcagaagtcccactcgtgctCCTGAAGCGCGCTGCACCTGCAagcagccgtgctgtgcaca	3'	gp4	...((((((..(.((((...(((.((((((.((((.(((.(((.........))).))).)))).)))))).)))...))))..)..))))))...	90	65.6	-42.7	8.46604	10.5681	3.46891	2.51439	4.28954	3.25024	0.477726	0.413889	1.10641	0.965656	3.07359	2.32034	middle
74	76	novel-mir-76	CCTTGGAGCAACCTGATCTAGT	22	806564185	+	13703	13804	gaggcactggaacaggttgcccagggaagctgtggatgcccatccctggaggtgttcaagaccaggttgggtggaCCTTGGAGCAACCTGATCTAGTgcgac	3'	gp4	...((((((((.((((((((((((((...((......(((((..(((((............))))).))))))).)))))).)))))))).))))))))...	96	58.8	-50.8	0.923756	0.835417	0.319533	0.553448	5.00458	5.09745	0.477726	0.413889	0.700316	0.364532	2.73859	2.20618	middle
75	77	novel-mir-77	CTCTGCTTCTGCAGAGCTG	19	806603357	-	40038	40130	ctgttttatgcatgtgtgttttaaatCTCTGCTTCTGCAGAACTGatactgcatgtatcagtttagcaagcataaagtacaccaatagaaaga	5'	gp4	((.((((((....((((..((((......((((..(((..(((((((((.....)))))))))..)))))))))))..))))..)))))))).	92	35.5	-27.1	19.8521	20.7919	42.7378	35.0903	121.838	201.23	2.34954	4.06952	0	0	4.12503	5.83368	middle
76	78	novel-mir-78	CAGCCAGCAGGACGGTGGC	19	806549803	-	16492	16601	agaaagcagaacacatgagaCAGCCAGCAGGATGGTGGCtctaaccccatcacctgatggtactgggcaggctgccgtacctgttttgtcttttctagttcctgcttgag	5'	gp4	...(((((((((....(((((((..((((((((((..((.((..(((((((....)))))....))..))))..)))).))))))))))))).....)))).)))))...	104	51.8	-46.3	0.271052	0.469477	6.33003	7.96545	0.760549	1.31731	0	0	0	0	0.358216	0.506594	middle
77	79	novel-mir-79	CGACCGCGCGGCGCCGCC	18	806620417	+	6671	6743	gtaccggcttcgccaacagccccgcgaggtgggagcgaccCGACCGCGCGGCGCTGCCaggcttggccggggt	3'	gp4	...((((((..(((..((((.(((((.((((((.....))).))).))))).))))...)))..))))))...	67	76.7	-43.9	93.5381	98.2915	70.6437	49.2956	98.4668	95.7485	3.0256	2.47049	2.62011	1.93961	4.27539	1.04601	middle
78	80	novel-mir-80	GCCGGCCCCCGGCGCCGCT	19	806602300	+	250	335	caggctttcaagggagccggggcacccccggccctcggcccgaaggccccgccgggcgGCCGGCCCCCGGCGCCCCTggcagcact	3'	gp4	...(((..((.(((.(((((((.....((((((((((((...........)))))).)))))).))))))).))).))..)))...	80	82.6	-51.7	68.7106	61.3303	49.6355	11.6179	70.2411	51.7182	1.63552	2.27156	2.85976	0.544301	2.89449	2.57364	middle
79	81	novel-mir-81	AAGGCAACGAGGTCGGTCGAGCA	23	806620116	-	21606	21683	cacagAAGGCAACGAGGTTGGTCGAGCAcaacttccccttggtgaatccatgctgactactcctcataaccttcttct	5'	gp4	...((((((....((((.(((((.((((....(((((...)).)))....)))))))))..))))....))))))...	72	50	-24.6	1.95811	1.7673	2.04048	1.59244	3.39669	5.88324	2.10142	0.653944	3.98893	2.18554	1.43287	2.02638	middle
80	82	novel-mir-82	CTGCTTCTGCAGAGCTGCC	19	806579560	-	972	1083	gtcttttccctgatccccacagccccatctgctccacagcgcggagcaggattgagtgcCTGCTTCTGCAGAGCTCCCggagagatgcccagctcaaagtcagcaaaaaaaa	3'	gp4	...((((..(((((......(((..(((((.((((..(((((((((((((........)))))).))))...)))...)))))))))....)))....)))))..))))...	106	56.2	-35	1.94541	1.71766	4.6666	5.03308	6.70476	9.70431	1.64468	2.84866	0.179666	0.31119	6.4822	9.16721	middle
81	83	novel-mir-83	TTGGTGCGTGTGCTTGGCT	19	806591894	+	4457	4550	acTTGGAGCGTGTGCTTGGCTttgaacatccatatagttgcctgaaatatgtgactcttgctgtgtatggtgcagcccaagtacacactctcta	5'	gp4	....((((.((((((((((..(((.....(((((((...((..((..........))..))..)))))))..))).)))))))))).))))...	87	45.7	-30.4	63.9963	56.5272	75.4296	49.1767	37.9875	29.866	0.695706	0.705039	1.39402	0.438753	12.9301	0.0485102	middle
82	84	novel-mir-84	TGGGCGGGGCGGGCTGTGG	19	806575198	+	24507	24606	cggcccggctctgcccgtctctgccgcccgccccgagccgctcctggcaccgccccgggaggagaagggggggacgggacCGGGCGGGGCGGGCTGTGGg	3'	gp4	((((((.((((((((((((....((((((.((((......(((((((.......))))))).....))))))).))))).))))))))))))))))....	96	83	-61.5	13.5272	6.72386	10.6417	4.08914	16.1767	7.53554	17.3024	7.85738	14.6986	18.8268	44.221	5.7994	middle
83	85	novel-mir-85	CTGCGCCGCCGGGCCGGGC	19	806605776	+	28	146	gaagtgagctgggtgatgctCTGCGCCGTCGGGCCGGGCaggatttcagaggtgtcaccttgcagtcttcctggctggcttcggtggagttaatcatcatctgaaatcgagttgagcaa	5'	gp4	((..(((...((((((((..((.(((((...((((((.(((((.....((((.....)))).......))))).)))))).))))).)).....))))))))....)))..))......	113	55.5	-45	0.271052	0.469477	3.1724	0.626998	2.37027	2.28681	19.4409	25.3568	14.8794	9.46754	46	31.6186	middle
84	86	novel-mir-86	GGTCGCGTCGGAGAGGGC	18	806595344	+	105744	105865	acttctgagctttcagatttattaaggatacagttgtctggGGTCGCTTCGGAGAGGGCagactcctgctctttcacagcttcctctgctgtctcctggttcaatttaccttgttcagacat	5'	gp4	...(((((((....(((((.....((((.(((((.....((((..(((...((((((((((....))))))))))..)))..)))).))))).)))).....))))).....)))))))...	116	46.7	-44.4	10.2637	9.19074	2.32552	2.05195	1.38514	1.28828	0	0	0.700316	0.364532	0.358216	0.506594	middle
85	87	novel-mir-87	TGTGATCGAGGCCCATCC	18	806574632	-	13914	13993	gatgccctcaggaaggctttcggtggccttggccgtgccgcggTGTGACCGAGGCCCATCCcagcctctttttgggcccg	3'	gp4	...((((..(((.(((((...(((((((((((.((..(....)..)).)))))))).)))..))))))))...))))...	74	67.5	-38.8	161.929	161.822	96.6406	69.1098	335.832	361.814	14.9335	9.57817	8.43072	2.37866	277.552	7.50597	middle
86	88	novel-mir-88	GCGGCGCGGGCGGGCGGGA	19	806622514	-	31	121	ccgccttcccaggtcgcggcccctcagcgcgctccccgcggcctcctcagGCGGCGCGGGCGGGCGGGAggcggcggccgaggggaggagc	3'	gp4	...(((((((.((((((.(((.(((.((.(((.((.(((.((((....)))).))).))))).))))).))).))))))..)))))))...	85	84.6	-61.9	33.9463	18.9755	24.423	8.10744	39.2669	1.5604	31.9631	14.4764	25.3777	23.0399	57.9483	13.0544	middle
87	89	novel-mir-89	GTGGTAGTAGCAACTATT	18	806615259	+	3687	3749	ctaagtagtgactatctacaattgttaagatctccttcataagcaGTGGTAGTAGCTACTATT	3'	gp4	...(((((..((((.((((..((((.(((.....))).))))...))))))))..)))))...	57	34.9	-16.4	1016.51	885.933	687.651	422.633	1180.95	929.919	6.54188	1.34275	3.85626	0.549636	89.4935	15.1121	middle
88	90	novel-mir-90	CCGGGCGGGAGGGAGGCG	18	806584671	-	12806	12918	atgcccggcctgcgctgccgcCCGGGCGGGAGGGATGCGgcgtgcccggactcagccgaggcacaagtacgggtcctggcaccctgctgcttgggaaggcgatcctcggggcc	5'	gp4	...(((((....((((....(((..((((.((((.(((((...(((((.(((..((....))...))).)))))))..))))))).))))..)))..))))....)))))...	107	74.3	-55.3	330.563	196.755	299.19	54.4001	297.947	100.006	256.969	157.153	230.258	266.117	510.832	225.963	middle
89	91	novel-mir-91	CGCCGGAATAGTGCAGCT	18	806563566	-	4243	4330	cttgggaagttggagctgcagatgttgggcgactctcgggatttgctcggagttaatcacCGCCGGAATCGTGCAGCTgctttctgcg	3'	gp4	...(((((((...((((((((((....((((((((.((((.....)))))))).......))))...))).))))))))))))))...	82	56.8	-33.1	206.033	138.07	160.253	86.4323	163.762	167.083	8.19839	6.96159	2.66175	1.37526	80.0759	25.097	middle
90	92	novel-mir-92	CTTGGACCTGTTTAACCTCACGT	23	806611338	-	1782	1840	tacgaggttaaacaagtccaagtgcagcaccttgcaCTTGGACCTGTTTAACCTCACAT	3'	gp4	...(((((((((((.((((((((((((....)))))))))))).)))))))))))....	52	45.8	-36.9	0	0	0	0	0	0	0	0	0.148093	0.256504	0	0	middle
91	93	novel-mir-93	CCACAGCCAAGGGAACGGG	19	806616692	+	10062	10143	tagccgccctttgcagtgagcgtggcttgctggtgtttccctaatgggcagcagcttgctaCCACAGCCCAGGGAACGGGag	3'	gp4	...(((((((..((.(((...(((((..((((.((...(((....))))).))))..)))))))).))..))))..)))...	76	61	-33.9	21.899	10.6971	32.6072	17.2659	11.8477	5.63715	0	0	0.186279	0.322645	1.17858	1.66677	middle
92	94	novel-mir-94	GTGCTACGCCTGCCTGAGC	19	806585904	-	36295	36380	aGTGCTACGCCTGCCTTAGCtcttattcacttcaaggtggaaggtcacggtggacagattagagcagtggtgacagggttagcaag	5'	gp4	..(((((.(((((((...(((((...((..((((..((((....))))..))))..))..)))))...)))....)))))))))..	82	51.2	-26.5	0	0	0.319533	0.553448	1.83248	1.65428	1.39923	0.694201	0.630558	0.669306	14.3165	8.08837	middle
93	95	novel-mir-95	TTTTGCACCTGTAGTGCTGGCT	22	806556872	-	2128	2198	tgtgcagatTTTTGCACCTGTAGTGCTGGCTtctggatggcgccggtactgcagatgctctgttctgcagc	5'	gp4	..((((((.....(((.(((((((((((((..(.....)..))))))))))))).))).....))))))..	67	54.9	-37.2	0	0	0.639067	1.1069	0	0	1.14597	1.40224	0.924782	1.16654	0.358216	0.506594	middle
94	96	novel-mir-96	CTGGAATGCCTGGAATGCC	19	806593058	+	12570	12663	ggagactagctgcatgCTGGAATGCCTGGAATGCCaatgcagtactcagctaataatggttctatagtgtaaatcagcagcatagcgggtcccg	5'	gp4	((.(((..(((((.((((((..((((((....((((....(((.....))).....))))....))).)))..)))))))))..))..))))).	93	48.9	-29.3	3.82644	5.66503	2.56044	2.28343	8.49173	14.7081	0	0	0.334372	0.295185	0	0	middle
95	97	novel-mir-97	TTCCATGTGAACAGCAGTT	19	806591189	-	29527	29635	ttaaatctttgttgttctggcaaaaTTCCATGTTAACAGCAGTTctctaaatacacagaaggcccagatggagacctgtggataagttgctggaaacagaaagattgct	5'	gp4	...(((((((.((((((..((((...((((((((..((...((..(((........)))..)).....))..)))..)))))....))))..).))))))))))))...	103	39.4	-29.5	7.36101	2.7607	16.8256	13.8423	13.9437	16.7344	0.234954	0.406952	0.186279	0.322645	2.12609	1.99355	middle
96	98	novel-mir-98	TGGGGTAGAATTATTTGGA	19	806543538	-	23045	23127	atgggttatatggaataTGGGGTAGAGTTATTTGGAggttatcttccctactgattctcttacttgtccctggtactaccact	5'	gp4	...(((..((((((......((.(((((((...(((((....)))))....)))))))))......)))...)))..)))...	77	41	-17.6	1.24285	1.29458	2.64505	1.51247	0.849173	1.47081	1.60806	1.42404	1.29269	0.854744	5.45397	0.620753	middle
97	99	novel-mir-99	GGGGTCGGGTCCCCGGGC	18	806566206	-	7721	7817	acacggtggatggggagcaagcaGGGGTCTGGTCCCCGGGCagaccagaagggtttgccaaatggcaattagtcacccctgtgcaaccccgctgagg	5'	gp4	...(((((...(((..((..((((((((((..(..(((((((((((.....))))))))...)))..)..))..))))))))))..))))))))...	91	61.9	-42.7	18.1559	11.7307	18.5809	11.3461	14.6629	10.3601	1.40972	2.44171	2.01796	0.29751	2.61145	0.359612	middle
98	100	novel-mir-100	CCCCCTCGCCCCGCGCTCACC	21	806549439	+	4817	4889	ctcgctcccCCGCCTCGCCCCGCGCTCACCgggccgtccccgaggccgtgggcgaggggcgcggggcagccgc	5'	gp4	...(((.((((((...(((((.(((((((..((((........))))))))))).))))))))))).)))...	67	86.3	-48.9	4.7756	4.59235	2.70665	1.03718	8.58274	1.93738	1.86132	2.1596	1.61383	1.05342	4.61039	3.48051	middle
99	101	novel-mir-101	CCGGCCGCGCCCCGGCCCCC	20	806590083	+	15359	15436	gcctagcacaaggCCGGCCGCCCCCCGGCCCCCtcccgcccccagcacggagcctccggggggctccggctgctacaa	5'	gp4	...((((....((((((..(((((((((....((((.((.....))..))))...))))))))).))))))))))...	72	79.5	-42.5	20.3352	23.7842	11.489	9.35877	16.9661	13.6778	0.469907	0.813903	0.372558	0.645289	2.25323	0.146982	middle
100	102	novel-mir-102	CCGGGGCGCCCGGGGTCC	18	806614315	-	740	815	ggtgggtcctccgggtcacctgggggcccaccggacgttaccagagtgggtcctCAGGGGCGCCCGGGGTCCcgcc	3'	gp4	((((((.((.((((((..(((((((((((((.((......))...)))))))))))))...)))))))).))))))	76	76.3	-55.8	22.7067	17.2398	19.1793	9.23847	15.1989	9.61108	2.81811	3.66381	0.900056	0.39504	3.79003	1.30715	middle
101	103	novel-mir-103	TGTGCTGGAGATGATGATTGC	21	806606949	+	35531	35711	ttcagcaatcaacattttccccaacatttcaaatttttccagaacagaggagatctgactgctgagaatgtgaaccagtgTGTGCTGGAGATGATGATTGCtgctcctgatactctgtcagtgactctcttctttatgctaatattgattgcggagcaccccacagtggaagagaagatga	3'	gp4	..(((((((((.(((((((..((((((((((.((((((.(((..((((.....)))).)))..)))))).))))...)))).))..))))))).))))))))).(((((((.....))))).)).((((((((..............((((.((......)).))))))))))))......	101	43.1	-49.9	6.58319	7.83398	6.1296	4.80132	4.38	2.86381	0.225798	0.391094	0.148093	0.256504	0	0	middle
102	104	novel-mir-104	CTTCGGTGAGGATGTGAT	18	806575230	+	1302	1365	attgtcagcttgtactgcagttgtttggcccttctagaaatgaCTTCGGTGAGGAGGTGATgct	3'	gp4	...((((.(((.(((((.(((..(((...........)))..))).)))))..))).))))...	58	46.9	-16.6	12.9579	13.6773	6.14845	2.16326	14.0347	3.36862	3.27752	2.67098	3.20932	2.24389	9.24399	1.92791	middle
103	105	novel-mir-105	AGAGGTAAACGGGTGGGG	18	806554854	+	765	874	gctgcgccctccctcctcgtgctgcctgctgtgaggcttgggtgcactgaggacccttgtgacacccctcggccccatccAGAGGTAACCGGGTGGGGattagcagctct	3'	gp4	(((((....((((..((((...(((((.(((((.((((.((((((((.(((....)))))).)))))...)))).))..))))))))..))))..))))...)))))...	107	65.5	-52.2	32.7238	29.8813	26.3239	16.4752	19.0387	25.5146	0.695706	0.705039	1.51715	0.877546	1.07465	1.51978	middle
104	106	novel-mir-106	GAGAGTTCTCTTTTCTTGG	19	806620435	-	19335	19398	taagtcttcagaaaagggagagctctttcctactacataGAGACTTCTCTTTTCTTGGgataaa	3'	gp4	...((((..(((((((((((..((((............))))..)))))))))))..))))...	58	37.5	-21.4	5.33223	5.16171	5.32868	3.24939	1.07193	1.85663	0	0	0	0	2.84252	0.980365	middle
105	107	novel-mir-107	CGTGGCGGGCGGGCGGAG	18	806598570	-	80	162	agCGTGGCGGGGGGGCGGAGaggaggcgtcacttctaaataaagcagaagtcacgccgacacctccccgccggctgccacttg	5'	gp4	...(((((((...(((((.((((.(((((.((((((.........)))))).)))))....)))).)))))..)))))))...	77	65.1	-43.4	10.3136	8.98509	6.44497	4.11163	11.8908	5.71584	5.34499	2.85933	5.65053	7.42291	14.6748	7.58178	middle
106	108	novel-mir-108	TCCTTCGGGACCCGCAGAGCAC	22	806550422	-	93	187	cccgtgctggggctgggggggactttgggggtcccaaaggaccgcggagtgTCCTTCGGGACCCGCAGAGCACcccacggccccacgagcacccc	3'	gp4	...((((((((((((.((((..(((((.(((((((.((((((........)))))).))))))).)))))..)))).))))))))...))))...	89	73.7	-64.9	3.68051	1.38035	2.39859	1.53902	8.2677	4.07479	1.40057	1.87014	2.74985	0.507747	5.66183	6.99385	middle
107	109	novel-mir-109	ATTCCCCCATTCCCCTGCT	19	806587438	+	4877	5012	gaccgagaaggagtggtggagactgaccataacccccATTCCCCCATTCCCCTGCTtcacttggggagaggaggtggaagagggtgggggtgggggcgaggaaggcatttttggtttcttccctttgtttctcgct	5'	gp4	...((((((((((.((..(((((..(((....((((((..(((((.(((..(..((((.(((.....)))))))..)..))))).)))..))))))...)).........)..)))))..)))))..)))))))..	131	57.4	-55.9	2.18427	2.58608	2.02319	1.29262	2.61458	2.16079	1.1473	1.0412	0.444279	0.769513	7.66078	10.834	middle
108	110	novel-mir-110	CTGTTTCGGCAGAGCTGCA	19	806573958	+	2982	3072	gaatgtaactcatgtagaaagacgggCTTTTTCGGCAGAGCTGCAcgtctttgaaaagacgtgggcatctgccattgaagcagatgtcacc	5'	gp4	....................(((..(((((...(((((((((.((((((((....))))))))))).))))))...)))))....)))...	68	48.4	-33.9	0	0	0.257937	0.44676	1.69835	2.94162	3.05687	0.509348	0.372558	0.645289	13.2308	13.7109	middle
109	111	novel-mir-111	TCTTCTGGTCTTGTGCTCGCAGT	23	806596066	-	2849	2928	gcagaactgtgagcacacagagagaaaagggggagaatttctctgaatattcTCTTCTGGTCTTGTGCTCGCAGAtccca	3'	gp4	...((.((((((((((((((((((((..(((((......))))).....))))).))))....))))))))))).))...	74	47.5	-33.6	3.61795	3.65451	1.47447	1.43929	7.10898	3.72574	0.921504	0.798519	0.630558	0.669306	2.96966	0.866207	middle
110	112	novel-mir-112	AACCGAGACATTCTATGATTCT	22	806557009	+	1921	2024	ataatctttaaggttccttccaAACCGAGACATTCTATGATTCTatgtctgtcagatcacagaatcacagaatggctcagtttggaagggaccttaaagatcat	5'	gp4	...((((((((((((((((((((((.(((.((((((.(((((((.((((.....)).)).))))))).)))))).))).))))))))))))))))))))))...	98	38.5	-57.2	3.249	2.829	2.64505	1.51247	0.849173	1.47081	3.592	3.82749	5.65608	5.85986	2.71538	2.82694	middle
111	113	novel-mir-113	TCGCTCCTGTCCTTCCCCAGT	21	806592044	+	3244	3334	tacagctgggtgagtcacTGGGGAAGGCAATATGGGGTGGCTGtgtgacacctagtgTCGCTCCTGTCCTTCCCCAGGgactgcagctctg	3'	gp4	...(((((....((((.((((((((((((....((((((((...............)))))))))).)))))))))).)))).)))))...	85	59.3	-42.4	3.44479	5.96655	0.319533	0.553448	0.760549	1.31731	0	0	2.23535	3.87174	0.716433	1.01319	middle
112	114	novel-mir-114	TTCGCAAGGGATTATATAATGGT	23	806578795	+	7554	7640	TTCGCAAGGGATTATATAATGGTcatgttctagcagtcatcaggaaagactaaaactgcatctgtaccatgtatcttcccttgctac	5'	gp4	...((((((((..(((((.((((((..(....(((((....((......))...))))))..)).)))))))))..))))))))...	81	40.2	-27.6	6.362	7.94152	1.89426	1.66	0.760549	1.31731	0.242772	0.420494	1.78492	1.39801	0.947507	0.326788	middle
113	115	novel-mir-115	CTCCGGTACCCGAGTTCTGTCAC	23	806567306	+	88	165	cccgggagcggcagagccggcggctggagccgtgtgaagccggggCTCCGGTACCCGAGTTCTGTCACggctcccttc	3'	gp4	...(((((((((((((((((..(((((((((............)))))))))..))).))))))))...))))))...	72	73.1	-45.2	0	0	0.319533	0.553448	0	0	0.234954	0.406952	0	0	0	0	middle
114	116	novel-mir-116	GGCCGAGCCGGGCGCCTG	18	806600195	-	24180	24238	gGGGCGAGCCGGGCGCCTGctgctgtgtgggaatgggacccaggcacccggcacgcagc	5'	gp4	...(((.((((((.(((((...(..(......)..)....))))).)))))).)))...	53	76.3	-30.5	29.7821	25.0778	19.7662	6.5614	47.2045	26.6878	0.234954	0.406952	0.873369	0.646538	0.947507	0.326788	middle
115	117	novel-mir-117	CTGGGGCTGGCGTGGATCTCGGT	23	806581688	-	47767	47850	caaaagttgctgcttctgactaccCTGGGGCTGGCGTGGATCTCGGTgggtttctcctgcaccgggtccctccagcaccagcgc	5'	gp4	((.((((....)))).))......((((.(((((...(((((.(((((((.....))..))))))))))..))))).))))...	57	63.1	-33.1	7.60484	9.07652	4.53515	3.18888	20.3418	8.08077	1.84167	1.38096	1.62706	1.0642	4.86468	0.21263	middle
116	118	novel-mir-118	CTTGGCCATGTCGAACCTCATCCC	24	806577746	-	709	770	tgcatggggttgttgtggccaaagtgcaggacccggcaCTTGGCCATGTTGAACCTCATCCC	3'	gp4	...((((((((...((((((((.((((........))))))))))))....))))))))...	56	58.1	-27.5	0	0	0	0	0	0	0	0	0	0	0	0	middle
117	119	novel-mir-119	CCGAGGGGAAGGAAGGAAA	19	806619977	-	367	445	gggtcttttttttcccttattttcgggagtgcaaatggtcaatagaccCCTAGGGGAAGGAAGGAAAgaaggactcctg	3'	gp4	((((((((((((((((((.(..(..((.........((((....))))))..)..)))))..))))))))))))))...	76	46.8	-25	4.6396	4.97411	2.73376	3.23601	1.60972	1.40038	0	0	0.179666	0.31119	0	0	middle
118	120	novel-mir-120	GGCCTCCGGCGGGCAGGTG	19	806593590	+	3	89	ggggctgcggcccgcgtaacgggaccgggtgggctccaggggacgcccgggcctgatccacccGGCCTCGGGCGGGCAGGTGgcaag	3'	gp4	...((..(.((((((....((((.((((((((((.((.(((....))))))).....)))))))).)))).))))))..)..))...	81	79.3	-49.9	48.2871	36.0824	41.1279	24.966	46.4374	54.6644	0	0	0.327759	0.287771	2.4843	1.48696	middle
119	121	novel-mir-121	ATGGAGACCGTGGAATCCC	19	806586756	-	10041	10102	acatgtgagaacagtcagccagcgtgccaggcagtgcacATGGAGACCGTGGAATCACaata	3'	gp4	...(((((..((.(((..(((..((((........)))).))).))).))....)))))...	56	53.2	-18.1	11.4313	14.7207	4.89743	2.50871	10.0583	7.35284	0.234954	0.406952	0.365945	0.317073	0	0	middle
120	122	novel-mir-122	CAGGAGAGGAGCCTGCGGCTT	21	806597014	+	10139	10243	catgtggataagcaggctccagtgcctgctgagcactccggctcagggtcagataggagacatgcttgagttgttcCAGGAGAGGAGCCTGCTGCTTcccactct	3'	gp4	...((((...((((((((((....((((..((((((((..((.....(((........)))..))..))).)))))))))...)))))))))).....))))...	99	57.1	-46.1	7.0274	5.35932	3.90017	2.7228	19.7106	22.6429	0.469907	0.813903	0	0	5.22289	0.719224	middle
121	123	novel-mir-123	ATCTTTGAATCAATCTGGCA	20	806622282	-	7220	7308	atcgttttGTCTTTGAATCAATCTGGCAgctcacggaggttataaacatcagaactttactgggtctttcagattcagaacttgacttc	5'	gp4	...(((..((.(((((....(((((..((((((..((((((...........))))))..)))).))..))))))))))))..)))...	83	39.3	-19.1	0	0	0.257937	0.44676	3.93266	5.4784	0.460752	0.399259	1.13137	0.98306	1.66394	0.6864	middle
122	124	novel-mir-124	TAGTTGGATCTTGGGATC	18	806616826	-	14456	14513	acTAGTAGGATCTTGGGATCattccttgttggggagggttaatggaggccctgctcct	5'	gp4	...((((((..(((..((((.(((((....))))).))))....)))..))))))...	52	51.7	-19.2	149.981	102.285	167.971	83.3382	170.024	203.746	2.78149	1.82728	1.69021	0.080936	54.9675	9.39843	middle
123	125	novel-mir-125	CGTATCACGTCGGGGTCACCA	21	806605842	+	97	197	cccCTTATCACGTCGGGGTCACCAtttgaagggaacgaatacattttcagtatgtattaattcctgaaatgtgaaaggtagcttccagatttgataagata	5'	gp4	...(((((((..((((((..(((.(((...(((((..(((((((.......)))))))..))))).......))).)))..).))).))..)))))))...	95	38.6	-28.1	10.1386	13.7858	5.66386	6.3893	7.15027	5.2649	0.468571	0.406592	0.54561	0.539119	1.17858	1.66677	middle
124	126	novel-mir-126	GCCTGCCTGAGCGGCGCT	18	806585095	-	762	860	acacctagagacccactgcaccttcagtcgtggcatggcctccttgctgctcttctggcaccggagctGCCTGCCTGAGCGGCGGTggggatcaggaga	3'	gp4	...(((.((..((((((((..((.(((.((.((((..((.(((.((((........))))..))))))))))).)))))..))))))))..)))))...	93	63.6	-43.5	9.03537	3.36991	10.4643	1.26445	11.2189	7.93658	0.234954	0.406952	0.179666	0.31119	0.947507	0.326788	middle
125	127	novel-mir-127	TGGACACCCCCTGCCCTGCTGT	22	806560877	+	1610	1697	cacggggacagaaagaggggacagcagggctgcaggtgcccagctggtgctgcTGGACACCCCCTGCCCTGCTGCacccgtccctcca	3'	gp4	...((((((.......(((..(((((((((....((((.(((((.......))))).))))....)))))))))..)))))))))...	82	69.3	-50.6	4.09749	5.40384	2.02892	2.47963	0.535963	0.928316	0	0	0.359331	0.62238	0.589291	0.833383	middle
126	128	novel-mir-128	ATATGTGTTTGTGACTTGTA	20	806611771	+	6309	6401	cttatcATATGTGTTTGTGACTTGTAtggaatgatctggtgctgtccattcttagttcttaggatcttcttagtaagtgaacatccatattaa	5'	gp4	........(((((..(((.(((((...((((.(((((...((((........)))).....)))))))))...)))))..)))..)))))...	82	34.4	-21.2	1.13225	1.32102	0.689195	0.651024	3.39669	5.88324	0.225798	0.391094	0	0	0.589291	0.833383	middle
127	129	novel-mir-129	ACCAGACCGGGGCAAAAATCTC	22	806621506	+	14514	14603	agtgggacaggaggcttgctctgtttgggaaacattggccagagacactgctgtgtaaACCAGACCGGGGCAAAAATCTCcattccccgc	3'	gp4	.(((((...(((((.(((((((((((((...((((....(((.....)))..))))...))))).))))))))...)))))....)))))	89	54.4	-33.2	0	0	0	0	0	0	0	0	0	0	0	0	middle
128	130	novel-mir-130	AGAGAGGAGGCGGACAAAG	19	806555562	+	33767	33848	aggtgccaggcgtgtcctgccacctctcttccacccgggcaccccttgggacgAGAGAGGAGGAGGACAAAGggtggcagcg	3'	gp4	...(((((....((((((.((.((((((((...((((((....)).))))..)))))))).)))))))).....)))))...	76	67.1	-39	6.96666	5.42746	1.64779	1.0948	8.63008	6.35933	2.12888	1.42428	0.558837	0.967934	9.47507	3.26788	middle
129	131	novel-mir-131	AACCTGTATCAGTGTTTGGAT	21	806582284	-	8488	8600	tgagtccttgccaagagtttcaaataTAGAATACTGATTCAGGTTTTgttttcttgtattgaaaAACCTGTATCAGTGTTTGGATatttgaaaacttgaaatcaaagggcact	3'	gp4	...((((((.....(((((((((((((.((((((((((.((((((((...............)))))))).))))))))))..)))))))))).))).......))))))...	107	32.7	-40.9	6.85424	7.54319	7.18767	7.38826	2.14569	0.484345	7.48551	1.64784	12.5074	11.6655	3.22395	4.55935	middle
130	132	novel-mir-132	GGAGCGCGGCCGGACGCGGC	20	806557049	+	304	407	gcccctggaaGGAGCCCGGCCGGACGCGGCccaggcggttccccgagagctccagctcctccaggcgcaccagggccgtcaggttggggatctccttcaggttg	5'	gp4	...(((.((((((((((..((....(((((((.((..(..((..((((((....))).)))..))..).)).)))))))..))..)))...))))))))))...	98	72.1	-51.3	59.1146	42.792	62.6964	33.8756	52.9242	36.3872	2.06881	1.81397	2.29896	1.44326	17.8987	3.02243	middle
131	133	novel-mir-133	CCGGCCCCCGGCGCCGCTG	19	806563376	+	15045	15151	gcggctgcactgggatctcCCGGCCCACGGCGCCGCTGggcgctcaaggcggcgagcccctgcagcgccctgcggctcacggcttacagagctcaggaggcagcgag	5'	gp4	...(((((.(((((.(((...((((...((.(((((.(((((((..(((.((....)))))..))))))).)))))))..))))...))).)))))...)))))...	101	74.8	-56.4	8.39307	8.39434	6.29879	2.07761	6.77183	7.42834	0.234954	0.406952	0.148093	0.256504	0.179108	0.253297	middle
132	134	novel-mir-134	GCCGGCCGGGCCGAGGGGC	19	806601644	-	10605	10699	gaggagcatcacgggaagcgctGCCGGCCGAGCCGAGGGGCtgctcgcagcctcccctctcacctctgccaggtagctgccggtgggtggttaat	5'	gp4	...((.((((((.((....(((((((((.(((..((((((..((.....))..))))))....))).))).))))))..)).)))).)).))...	89	68.4	-42.6	0.763302	1.32208	0.9586	1.66034	1.38514	1.28828	0	0	0	0	0.589291	0.833383	middle
133	135	novel-mir-135	TCCACCATGTTCCCGTGG	18	806555847	+	16520	16619	cttcctcctcTCCAGCATGTTCCCGTGGaagaagcaaagtgacagcaacaaggatttaaactctgtgacctgtgggaagagaagcagggagaagaggtgc	5'	gp4	...((((.(((((.((...((((((..(.....(((.(((...................))).)))...)..)))))).....))..))))).))))...	94	51	-28.3	122.625	130.411	34.2472	25.9476	115.648	37.1381	25.4043	20.6786	17.6756	14.0195	64.0258	32.7944	middle
134	136	novel-mir-136	CAGGCCGTCGAGTAGCACGAGT	22	806587905	+	13123	13208	acggcttcccattactCGTGCTACTCGACGGCCTGTCAgaaggccaaaaggCAGGCCGTCGAGTAGCACGAGTattgggaagtatt	3'	gp4	...((((((((.(((((((((((((((((((((((((............))))))))))))))))))))))))).))))))))...	80	54.7	-66.6	0.979055	0.88365	0.806653	1.0109	0.267982	0.464158	0.695038	0.326078	1.04386	0.346485	0.83197	0.3432	middle
135	137	novel-mir-137	GGATAAGGATTGGCTCTA	18	806547556	+	20534	20639	aaagcagacatgtgggagggagctgtgaattctccagactttttttttttaaaaatagatcaaaagataagtctGGATAAGGACTGGCTCTAcacatgtaagcaga	3'	gp4	...((..(((((((....((((((((...((.(((((((((.((((((.............)))))).))))))))).))..)).)))))).)))))))..))...	100	37.7	-34.3	50.3422	28.1091	66.2347	39.6263	24.1319	32.5407	1.17343	0.815458	0	0	20.5334	2.3703	middle
136	138	novel-mir-138	AGTGGCTCAGCTTGTGTC	18	806562944	-	1030	1090	cacgctCGTGGCTCAGCTTGTGTCggtcgtgcctgccacaaactaaacagccaagggtcac	5'	gp4	...((((.(((((.((.(((((.(((......))).))))).))....))))).))))...	55	59	-18.3	75.4503	48.7914	71.4973	30.0411	61.1913	50.906	0.460752	0.399259	0.592372	1.02602	9.72935	0.42526	middle
137	139	novel-mir-139	CCCACTGTCCCTGTCTACT	19	806617289	+	20072	20131	tatgtCCCACTGTCCCTTTCTACTagggttcactctcattagaaagattagagggatctt	5'	gp4	...(((((.(((...(((((((..((((....))))...)))))))..))).)))))...	54	41.7	-18.8	0.861198	1.49164	0	0	4.82367	8.35484	0	0	0.148093	0.256504	0	0	middle
138	140	novel-mir-140	CTTTCCCAGGGCTAGCACTTT	21	806579180	-	12740	12809	gttgcattctgtgctagttccctgtgaaagtacctccgggtaCTTTCCCAGGGCTAGCACTTTttgttca	3'	gp4	...(((....(((((((..(((((.(((((((((....))))))))).))))))))))))....)))...	64	48.6	-35.2	0.861198	1.49164	0.319533	0.553448	0.849173	1.47081	0.703525	0.0254871	0.186279	0.322645	0.589291	0.833383	middle
139	141	novel-mir-141	GCGGGAGGGCGGGCGGCG	18	806593516	-	26801	26916	aaaacacaagctcctgagcagttgccgctggctcccagccgcagcaggccgcaaccagcccggtgctGCGGGAGGGCGGGCGGCAggcacctgctcactgggcctgcgggtgtccg	3'	gp4	...((((..((((((((((((.((((((((.(((((..(((((((((((........)))...))))))))..))).)).)))).)))).)))))))..)))...))..))))...	110	71.6	-60.7	7.6674	6.79191	3.74987	1.10755	5.58972	4.89738	2.59745	1.11871	2.02654	2.10857	3.43181	1.81375	middle
140	142	novel-mir-142	CCAGTAGCATATGCTTGTC	19	806586357	-	6835	6988	cagggcaccgtgtggtaccgaaggctggtcgtcttccagtgactggtgataaacacctgcttctggggtcgtggataaacCCAGTAGCATATGCTTTTCtaatagcagtggaggcagtaagcagcttcaccttttcacctgtgtgtgcctttgt	3'	gp4	.(((((((((...(((...(((((..((..((((((((.((.(((..((.((.((..((((.(((((............))))).))))..)).)).))...))))).))))))......))..))...)))))..)))..)).)))))))...	150	51.3	-48	13.0223	8.92005	13.2482	3.22587	11.0392	19.1205	1.39923	0.694201	0.70693	0.868569	11.3933	1.11166	middle
141	143	novel-mir-143	CGGCAACCCAAACTGAGGA	19	806617265	-	616	718	cctcctctcctcggggaactctgcctcttagaacctagaattcaccatgatgggcacccgtcgcagtggccggtccgaggCGGCAACCCAAGCTGAGGAgata	3'	gp4	.((((((..((.(((.....(((((((...((.((......((((..((((((....))))))..))))..)))).)))))))...))).))..))))))...	99	60.2	-41.3	0	0	0.689195	0.651024	0	0	2.30376	1.9963	5.20715	6.31501	2.84252	0.980365	middle
142	144	novel-mir-144	CCTGCCTGAGCGTCGCTT	18	806589240	+	29894	29992	gctgtaCCTGCCTGAGGGTCGCTTgagattgggaggctgatatatttctgtctgtcttttcaaccaacttctttgtttctctcacactgtagctgcata	5'	gp4	..((((.((((.((((((..((..((..(((((((((.((((......)))).))))).....))))..))...))..))))))....)))).))))..	95	45.5	-26.9	13724.9	11728.4	10721	4115.48	14379.1	15924.1	341.306	300.499	246.464	199.753	1370.44	937.07	high
143	145	novel-mir-145	TTCCACCACGTTCCTGTAG	19	806549005	-	53269	53405	atcgtaagtactagcatggcgtgttttattgctgcatgattttgtaagtggctgtttggagttttgttcctccctccaggTTCCACCAAGTTCCTGTAGaaataatttattttccacctttgtttgtaagaggccca	3'	gp4	...((...(((.(((((((.(((..(((((.(((((.((..(((...((((..(..(((((............)))))..).)))))))..)).))))).)))))..)))...)))....)))).)))....))...	131	40.9	-29.2	4.20809	5.42765	0.639067	1.1069	2.37027	2.28681	0.451597	0.782189	0.179666	0.31119	1.5368	1.16017	middle
144	146	novel-mir-146	AGCCTCTGGCGTGTTGGA	18	806603977	+	2442	2547	ccttgcctatatgcacagaggtgtggcctgcaggcagaaaccccccggtgctgagatgccctggtgcaaggagctctgccAGCCTCTGGCGTGTGGGAgaagggaa	3'	gp4	((((.(((((((((.(((((((((.....)).((((((..((..((((.((......)).)))).....))...)))))).))))))))))))))))..))))...	103	62.3	-47.1	107.22	32.5911	158.832	93.5363	108.349	118.853	1.65116	1.08419	1.03469	0.582666	7.81113	3.95428	middle
145	147	novel-mir-147	GTTTCGGCAGAGCTGCTC	18	806614512	-	23947	24042	ctattgtgttgATTTCGGCAGAGCTGCTCttgatttaaatgaaaaagctagaatactttaacatatactatgagagttaaagaaatctcacaaata	5'	gp4	...(((((..((((((.....((((.(((......((.(((..((((........))))..))).))....)))))))...)))))).)))))...	90	30.2	-17.2	0.542105	0.938953	0	0	4.24587	7.35405	0.451597	0.782189	0.444279	0.769513	1.07465	1.51978	middle
146	148	novel-mir-148	TCGCCTCGGCTGCCGTCG	18	806547060	+	144	219	accggcgcttttccTCGCCTCTGCTGCCGTCGcgtgaaagccgggagcagcaggggctggggggaaagaagccccc	5'	gp4	...(((.((((((((((((((((((((..(((.((....)))))..)))))))))))..)))))))))..)))...	70	69.7	-44.3	7.54229	11.3691	2.74114	1.30681	1.38514	1.28828	0	0	0	0	0	0	middle
147	149	novel-mir-149	GCTCGTGCTGCTACTGCTGCT	21	806586654	+	1257	1341	actggagggctgcattgtgtGCTCGTGCTGCTGCTGCTGCTggtgtccgacgaggcagccgtagccgcatggatgcgcgcagctc	5'	gp4	......(((((((...((((..((((((.(((((.((((((..((.....)).)))))).))))).))))))..)))))))))))	79	65.9	-43.8	9.47318	16.408	11.4532	15.9861	10.4231	16.6803	0	0	0.148093	0.256504	0	0	middle
148	150	novel-mir-150	CTGTACCATCCTGTCGGA	18	806549776	+	24200	24300	tcatggCTGTACCATCCTGTCGGAtagcttatcagactgatgttgactgttggatctcatggcaacaacagtcggtaggctgtctgacattttggtatctt	5'	gp4	........((((((...((((((((((((((((.(((((.(((((.(..(........)..)))))).)))))))))))))))))))))...))))))...	90	45.5	-45.8	251.992	294.598	185.696	223.393	262.429	44.347	91.6613	65.0659	76.1495	42.2172	285.316	47.3621	middle
149	151	novel-mir-151	CCCACTTGGAGTCCTGCGTC	20	806624875	+	5215	5326	ctgctctgccctcctgaggcCCCACTTGGAGTCCTGCGTCcgggtctggggcccccagcacaagaagggtgtggggctgtgagagtgggtccagaggagggccatggagatg	5'	gp4	...((((((((((((..((.(((((((..(((((..(..((..(((((((...))))).)).....))..)..)))))....))))))).))..))))))))...))))...	106	67	-60.5	4.22261	0.876747	5.99824	6.36772	5.00458	5.09745	21.4181	21.1067	14.8572	2.14147	37.2303	4.01848	middle
150	152	novel-mir-152	CCCCGAGGATGTGGTTCACTTC	22	806552420	-	7352	7439	agacagtgaagttgaagagctgcggggcccccagtgaaaggctgtgagcttgcattggctCCCCGAGGATGTGGTTCACTTCctgggc	3'	gp4	...(((.((((.((((..((..(((((...((((((..((((.....)))).))))))..))))).....))..)))))))))))...	82	59.1	-33.3	0	0	0	0	0	0	0.225798	0.391094	0	0	0	0	middle
151	153	novel-mir-153	TCTGTGGGAGGGCAGTTTT	19	806536986	+	713	770	TCTGTGGGAGGGCAGTGTTatccattctaaactggtgacttgtctctggtcctacata	5'	gp4	..(((((((((((((.((((.(((........)))))))))))))....)))))))..	54	46.6	-18.9	26.6601	15.1694	26.0422	9.92242	20.1525	16.8163	3.71081	1.95454	4.13875	2.33067	13.8201	12.8775	middle
152	154	novel-mir-154	TGATGTCCCCGTGTCCCCGCAGT	23	806551956	-	212	308	ctgccggctgggcggggggtgctgggggcatccgtctgcaccgtgcTGATGTCCCCGTGTCCCCGCAGTgaccagccggaccgcgcgaccagcacca	3'	gp4	...((((((((((.(((((..(.(((((((((.((.........)).))))))))))..))))))).....)))))))).....((.....))....	76	74.2	-49.6	3.77749	4.70125	1.89422	1.48464	5.76816	3.90821	2.05507	2.2161	0.553205	0.482828	11.7687	7.5247	middle
153	155	novel-mir-155	GCTATGTACTATCTGAAG	18	806578453	-	1143	1265	aataaaatttctctccactgatatttGCTATGTACTATCTGAAGacactacttattgcatttaggaaccaatttaatgaaaatcttcttaaaattagtagttcacaggtgtatgatgcaacac	5'	gp4	........................((((...((((.(((((..((.((((((.......((((((((...((((.....)))).))))))))...)))))))).)))))))))...))))...	96	30.1	-19.6	32.3277	5.60354	25.5304	12.0389	29.8976	19.8953	10.8923	5.32813	13.5559	4.01668	34.087	16.7975	middle
154	156	novel-mir-156	GGAAGAAATGGGCTACATT	19	806594431	+	3233	3302	tcagaagcttcctgagttcattattttcctcagcacattgcaGGAAGAAATGGGCTACATAtgtttccta	3'	gp4	...(((((......((..((((.(((((((..((.....)))))))))))))..))......)))))...	64	40	-20.5	0.923756	0.835417	2.9301	3.2771	8.40127	10.6507	0.711343	0.72891	0.148093	0.256504	6.50541	4.13409	middle
155	157	novel-mir-157	TCCGGGCGGGCCGGGGCC	18	806553426	-	47750	47867	accgcctggtagcacctctgcgggtccccgTCCGGGCGGGCAGGGGCCggctctctccagcagcgggtctcctccctcccctcgctcccaggacccgcgagcagagcagccgggcact	5'	gp4	...((((((..((..(((.((((((((.((...(((.(((.(((((((.(((((....)).))).)))).)))))).)))..))......)))))))))))....))..))))))...	112	75.4	-61.1	266.874	286.621	152.578	79.614	233.05	126.918	12.2851	6.493	19.355	6.40975	49.2361	1.29292	middle
156	158	novel-mir-158	GTTGAAGAGCCTCTGGCG	18	806543640	+	19186	19273	tgcagtgagctctctctatgccctgggatcatcgacctaactcaagacatggaGTTGAAGAGCCTCTGGCAggagccctgtcactagg	3'	gp4	...((((((((((.....((((..(((.((.((((((((..........))).))))).)).)))..)))))))))....)))))...	82	54.5	-26.3	0	0	3.0188	5.22872	0	0	1.87696	0.817805	1.05965	0.588505	9.72935	0.42526	middle
157	159	novel-mir-159	GAGCCGGGCGCCTGGGCC	18	806561472	-	1061	1176	acggggaggtgtggtggggtgctggggtgGAGCCGGGCACCTGGGCCaagagcaccctggcgccactggggccagcagccggctaatcagccctaaatccccttgcaaatcccagc	5'	gp4	...((((..((..(.((((...((((((..((((((.(..((((.((.((.((........))..)).)).))))..))))))).....))))))...)))))..))..))))...	110	68.1	-55.4	15.5768	22.3888	3.05329	3.01271	8.58274	1.93738	0.225798	0.391094	0.778651	0.908721	0	0	middle
158	160	novel-mir-160	TGGTCGGGAGCCGGAGCG	18	806579829	-	3294	3378	tttcccgtgtggtgactgcgtgttcccgcctcccctccccagggagggccAGGTCGGGAGCCGGAGCGgtcagctcaccgggtga	3'	gp4	...((((.(((((((((((..((((((((((.((((((....))))))..))).)))))))....))))))).).)))))))...	79	70.6	-51	56.5355	54.3735	60.6486	39.4219	38.4445	21.7916	6.3489	7.94196	2.36556	1.16683	19.7937	3.676	middle
159	161	novel-mir-161	CAGACCGTGCACCCCCGTGAGC	22	806616651	+	1813	1906	ccttgagaaggatgtgcaggtgggggacgagggtCAGACCGTGCACCCCCGTGAGCtatggtgcagctgctgcctctggaggtgcacggttcgg	5'	gp4	(((((......................)))))..(..((((((((((.(((.(((.......((((...)))))))))).))))))))))..).	59	64.9	-32.6	5.16719	8.94983	2.60639	2.73621	12.567	15.3403	2.72789	3.57418	2.17928	0.955907	3.20074	0.47377	middle
160	162	novel-mir-162	GTGAAGAGACATGAGAGG	18	806552794	-	64449	64574	aaggtcttgctcatttcaactttcagcattctctcatatcacttttttttggccagactgtcatttctctgagctccGTGAAGAGACACGAGAGGaggctgaaggagggaagagatacaaggcagt	3'	gp4	...(((((((((.((((..((((((((.(((((((...((.((((.....(((((((..........)))).)))....)))).))...))))))).))))))))..)))))))...))))))...	120	45.2	-43.7	65.0254	11.3808	70.4865	55.8117	66.3234	79.6404	4.23298	3.0805	1.26112	1.33861	44.9607	0.246906	middle
161	163	novel-mir-163	GTGGATGACAGGTAGACCATGAGCC	25	806580191	-	15677	15756	ctgGTGGATGACAGGTTGACCATGAGCCagcagtgtgccctcgtggccaagaaggccaatgggatcctggcgttcataaa	5'	gp4	...(((((((.((((....((((..(((.....((.(((.....)))))....)))..))))...)))).)))))))...	74	56.2	-29.2	0	0	0	0	0	0	0.694369	0.678033	1.0413	1.12547	1.07465	1.51978	middle
162	164	novel-mir-164	CTACCTGGTTGATCCTGCC	19	806574646	+	14697	14811	aaaagcaatcagcccctcccagcaaaatggcagggagcacggagccgccgctgccctcccacagcacgctttctCTACCTGCTTGATCCTGCCacgcaggaaggcatttgctcga	3'	gp4	...(((((...(((..(((..((....((((((((((((.((((..((.((((........))))..))...))))...)))))...))))))).)).))).)))..)))))...	109	60	-39.6	7.20056	3.61038	7.53093	4.757	19.8035	12.6108	2.32207	2.47975	1.88506	1.85303	8.52756	2.94109	middle
163	165	novel-mir-165	TTCACCAGTGGTTGCTCTCCCCT	23	806567441	+	3766	3862	gcagtggtcacagccagagccgggagcaaagtcctggtgccccgtggtcctgagctggTTCACCAGTGGTTGCTCTCCCCTctgggctgctcatcac	3'	gp4	...(((((..(((((((((..((((((((....((((((..((((........)).))..))))))...))))))))..)))))).)))...)))))	94	63.9	-42.5	5.34216	5.17607	10.0257	2.52256	12.2101	13.4794	3.20562	3.16705	2.1411	1.01925	3.91717	0.539418	middle
164	166	novel-mir-166	CTCCCTGCTCTCTCCTTCCAGT	22	806545816	-	9849	9961	acagcaggtggggggggagaggagggtgttggtgtctttgggctctcagcacggtgCTCCCTGCTCTCTCCTTCCAGAgcctgccattctcgtgatgcaccactccatgaagc	3'	gp4	...((((((((..((((((((.((((.((..((((...(((....)))))))...)).)))).))))))))..))...)))))).....(((((...........)))))...	81	61.1	-48.6	0.542105	0.938953	0.897004	0.964519	4.5633	7.90386	0.234954	0.406952	0.148093	0.256504	0	0	middle
165	167	novel-mir-167	GTGAACATAAGACGAGAA	18	806579505	+	2141	2209	tatgtatatagtGTGAACATAAGAAGAGAAtgttatatatattctgttctgagtgacagcatgtactga	5'	gp4	...((((((..(((..((...((((.(((((((.....))))))).))))..)).)))..))))))...	63	30.4	-18.3	8.33281	4.43466	8.66293	4.94321	18.9501	23.3194	0.225798	0.391094	0.879982	0.377851	11.0351	0.605066	middle
166	168	novel-mir-168	GGGGATGTCGAGTAACTTCATGGA	24	806549982	+	3744	3840	tcaaaacagactgttctcataaagttgtcctccacatcctccctgctctgagactggGGGGATGTCGAGTAACTTCATGGAcaacagtgggtttggc	3'	gp4	...((((..((((((.((((.((((((..(((.((((((((((..(.....)...)))))))))).))))))))).))))..))))))..))))...	91	49.5	-37.1	0	0	0	0	0	0	0	0	0	0	0	0	middle
167	169	novel-mir-169	ATGATACTAGAGAAACAAGCAG	22	806597974	+	6010	6158	gtggacttcagccttttcagggatctgcttggaagaactccgtgggagATGATACTAGAGAAACAAGCAGtcctggagagctagttgattctctaggatcacctcctccaagttcaagaccagtccaccctgacatgcaggaagtcaag	5'	gp4	...((((((.((....((((((....((.(((..(((((....(((((.((((.((((((((.(((..(((........)))..))).)))))))).)))).)))))...)))))....)))))...))))))...))..))))))...	143	49.7	-52.2	0	0	0.431257	0.74696	0.535963	0.928316	3.32711	2.31199	6.56614	9.2513	2.02216	1.19299	middle
168	170	novel-mir-170	TAACACCTTCCTCTCCCAGCCGGT	24	806575502	+	8383	8445	cctggctgggatggaggtggcagcacacagacagagcTAACACCTTCCTCTCCCAGCCGGTct	3'	gp4	.((((((((((.(((((((..(((...........)))..)))).)))..))))))))))...	59	61.9	-33.8	6.69561	5.54203	4.64687	2.06133	28.6647	29.3969	0.694369	0.678033	1.22758	1.42761	2.84252	0.980365	middle
169	171	novel-mir-171	TATGCAGAGACCCCTGGGAGC	21	806576760	+	1837	1940	agcgggaaggggacgggagcgctcctggggggctctgcatgggcagcgtggttgggggtccTATGCAGAGACCCCTGGGAGCcttcctgtccccacatcccaca	3'	gp4	...((((.((((((((((..(((((..((((.(((((((((((((((...)))).....))))))))))).))))..)))))..))))))))))...))))...	98	68.3	-71.3	2.3751	2.4237	1.8556	2.57311	6.17119	6.94371	2.08444	1.12827	1.18474	2.05204	2.4843	1.48696	middle
170	172	novel-mir-172	AGCACGCACATGAATAACTTTG	22	806618803	+	1282	1381	agctcaggttctgcaAGCACGCACATGAATAACTTTGccacacaaacagcttctgggcctgaagttattcacatgtgcttgcaggcatgggccttgattt	5'	gp4	.(((((.(.((((((((((((....((((((((((((((.((.((.....)).)))))..)))))))))))..))))))))))))).)))))........	91	48	-40.9	0	0	0.257937	0.44676	1.07193	1.85663	0	0	0.186279	0.322645	0	0	middle
171	173	novel-mir-173	CTGCTTCTGCAGAGCTGTT	19	806570289	-	19249	19365	gcatgtggggttagttacagtaccgggagccactgatggccgcgaataatggaaaactgtcttcctcattgatcaaaagtCTGCTTCTGCAGAGCTGTTtttgctctccatatgggc	3'	gp4	.(((((((((.(((..(((((..(((((((.(((..((..((........((((.......))))....))..))..)))..)))))))....)))))..)))..)))))))))...	113	48.7	-32.9	2.21646	2.05761	2.15629	3.7348	6.79338	11.7665	3.99421	6.91818	0.835183	0.809816	4.71432	6.66706	middle
172	174	novel-mir-174	CAGTAGACTTGAACTTGTGCCT	22	806544947	-	35977	36123	gcaggtcattattccaagttggcattttggttttggacatgggaagtgcaagttcaagtccatgcttgtttgaattcagaCAGTAGACTTGAACTTGTGCCTcctacgtctcagagcatgtgttaaatcctttgggggtagtccaaa	3'	gp4	...((..((((..((...((..(((....(((((((((.(((((.(..((((((((((((..((((.(((((....)))))))))))))))))))))..).))))).))).))))))..)))..))........))..))))))...	141	43.5	-59.2	2.93172	3.29978	3.76142	3.53892	2.54752	4.41243	1.91739	2.12399	1.94624	0.969973	2.84252	0.980365	middle
173	175	novel-mir-175	CTGTACCATCCTGTCGGA	18	806616892	-	4944	5006	tgctcaggaagtgaaggtctcaagaaaagttgcagcatttttCTGTACCATCCTGTCTGAtta	3'	gp4	...((((..((.((.(((....((((((((......))))))))..))).))))..))))...	57	41.3	-15.8	251.992	294.598	185.696	223.393	262.429	44.347	91.6613	65.0659	76.1495	42.2172	285.316	47.3621	middle
174	176	novel-mir-176	CAGGTGCAGATCTTGGTG	18	806559638	-	6006	6070	acccacctcccagtctgtagctgtgtatgggcactagtctgtccCAGGTGCAGATCCTGGTGttt	3'	gp4	...((((.....(((((((.(((.....(((((......)))))))).)))))))...))))...	59	55.4	-22.2	48.9062	30.3512	60.6585	69.9803	43.3084	57.371	0.921504	0.798519	0.520651	0.562737	2.71538	2.82694	middle
175	177	novel-mir-177	TAACAGAAGACTCCAGGACCTC	22	806579139	-	26840	26930	gagtataatgctgtctTAACAGAAGACTCCAGGACCTCatttacagagtttgacttcctgttgttttcagttgaaacagcataatgtagaa	5'	gp4	...(((.(((((((.(((((.((((((..(((((..(((...........)))..)))))..)))))).))))).))))))).))).....	83	37.4	-30.1	0	0	0.431257	0.74696	0	0	0	0	0	0	0	0	middle
176	178	novel-mir-178	TATGTCTGGGAAGTTGAAAA	20	806567010	-	39873	39993	cagcagtgtggtatcttgagttTATGTCTGGGAAGTTGAAATctcccataaggatgagggcaactgatccagagatttcccttacttgcttatagaatagctcatccatgccataatgatc	5'	gp4	...((.((((((((..((((((....(((((.((((.((((((((......((((.((.....)).)))).))))))))....)))).))...)))..))))))...)))))))).))...	115	42.1	-36.4	0	0	4.2157	5.22368	0	0	4.19255	5.09843	2.13103	2.82291	3.53574	5.0003	middle
