# Supplementary material for: High-throughput sequencing reveals differential expression of miRNAs in prehierarchal follicles of laying and brooding geese
Source: Physiol Genomics. 2016 May 6;48(7):455–63. doi: 10.1152/physiolgenomics.00011.2016 (PMC4967221; doi:10.1152/physiolgenomics.00011.2016)
Supplement: Table S5 [file Table_S5.xlsx]

## Sheet: Sheet1
Table S5 The summary of differentially expressed identified miRNAs
red is pvalue<=0.001,orange is pvalue <=0.01,blue is pvalue<=0.05,green is pvalue <=0.1.
LSWFvsBSWF											LLWFvsBLWF											LSYFvsBSYF											LSWFvsLLWFvsLSYF									BSWFvsBLWFvsBSYF
Index	miR_name	miR_seq	up/down	fold_change(LSWF(mean)/BSWF(mean))	log2(fold_change)	pvalue(t_test)	BSWF(mean)	LSWF(mean)	Expression level		Index	miR_name	miR_seq	up/down	fold_change(LLWF(mean)/BLWF(mean))	log2(fold_change)	pvalue(t_test)	BLWF(mean)	LLWF(mean)	Expression level		Index	miR_name	miR_seq	up/down	fold_change(LSYF(mean)/BSYF(mean))	log2(fold_change)	pvalue(t_test)	BSYF(mean)	LSYF(mean)	Expression level		Index	miR_name	miR_seq	pvalue(ANOVA)	LSWF(mean)	LLWF(mean)	LSYF(mean)	Expression level		Index	miR_name	miR_seq	pvalue(ANOVA)	BSWF(mean)	BLWF(mean)	BSYF(mean)	Expression level
1	gga-miR-1677-3p	TTGACTTCAATAGGAGCAGGATT	down	0.495034	-1.0144	4.16867e-05	82.9105	41.0435	middle		1	gga-mir-6561-p3	CCAGAACTGGACACAGTAC	up	inf	inf	0.000437196	0	0.703525	low		1	gga-miR-23b-5p	GGGTTCCTGGCATGATGATTT	up	3.68346	1.88106	0.00178504	21.1873	78.0427	middle		1	novel-mir-87	TGTGATCGAGGCCCATCC	2.71e-07	15	8	278	middle		1	efu-miR-423	TGAGGGGCAGAGAGCGAGACTTT	0.00157	0	1	5	middle
2	ipu-miR-7550	TTCCGGCTCGAAGGACCA	down	0.0572141	-4.12749	0.00147513	1256.35	71.8808	middle		2	bta-miR-652	AATGGCGCCACTAGGGTTGTGT	up	inf	inf	0.000437196	0	0.351762	low		2	gga-miR-221-3p	AGCTACATTGTCTGCTGGGTTTC	up	2.22868	1.15619	0.00203502	13749.3	30642.8	high		2	novel-mir-167	GTGAACATAAGACGAGAA	2.51e-06	0	1	11	middle		2	bta-miR-423-5p	TGAGGGGCAGAGAGCGAGACTTT	0.00157	0	1	5	middle
3	ssa-let-7g-5p	TAAGGTAGTAGATTGTATAGTT	up	5.1683	2.36969	0.00227566	23.012	118.933	middle		3	cgr-miR-652-3p	AATGGCGCCACTAGGGTTGTGT	up	inf	inf	0.000437196	0	0.351762	low		3	gga-miR-187-3p	TCGTGTCTTGTGTTGCAGCCAG	up	3.35137	1.74475	0.00218688	172.031	576.539	middle		3	novel-mir-83	TTGGTGCGTGTGCTTGGCT	3.35e-06	1	1	13	middle		3	hsa-miR-3120-5p	CCTGTCTGTGCCTGCTGTACA	0.00339	2	3	7	low
4	novel-mir-126	GCCTGCCTGAGCGGCGCT	down	0.0171693	-5.86402	0.00332345	10.4643	0.179666	middle		4	gga-miR-140-5p	CAGTGGTTTTACCCTATGGTAG	up	2.40148	1.26392	0.00153234	741.681	1781.13	middle		4	cfa-miR-429	TAATACTGTCTGGTAATGCCGTTT	up	3.89644	1.96216	0.00302598	9.65284	37.6117	middle		4	novel-mir-42	CGTGTGCTTGGCTGAGGA	5.35e-06	21	9	517	middle		4	bbe-miR-10b-5p	ACCCTGTAGATCCGATCTTGT	0.00591	1	4	0	middle
5	gga-miR-3528	CCTGCCCCAGTCGTGTTGC	down	0.185376	-2.43148	0.00435612	4.61238	0.855023	middle		5	gga-mir-3528-p3	CATGTTTGTGTCATTAGGTGGC	down	0.13649	-2.87313	0.00339302	8.77883	1.19822	middle		5	gga-miR-200b-5p	CATCTTACTGGGCAGCATTGGA	up	2.05794	1.0412	0.00367835	140.798	289.754	middle		5	mmu-miR-6238	TATTAGTCAGCGGAGGAA	6.04e-06	4	5	70	middle		5	dre-miR-1388-3p	ATCTCAGGTTCGTCAGCCCATGTA	0.00645	3	2	1	low
6	tgu-miR-2976	GCGGAGCGGAGCGGAGCGGGCA	up	inf	inf	0.004695	0	0.514038	low		6	gga-miR-21-3p	CAACAACAGTCGGTAGGCTGTCT	up	1.75923	0.81494	0.0037335	420.472	739.705	middle		6	tgu-miR-454-5p	ACCCTATCAATATTGCCTCTGCT	up	6.6595	2.73541	0.00426835	2.36844	15.7726	middle		6	novel-mir-162	GTGAAGAGACATGAGAGG	6.37e-06	4	1	45	middle		6	mmu-miR-200b-5p	CATCTTACTGGGCAGCATTGGAAA	0.00658	0	1	0	low
7	tgu-miR-2976	GCGGAGCGGAGCGGAGCGGGCG	up	inf	inf	0.004695	0	0.514038	low		7	aca-miR-31-5p	ATGCAAGATGTTGGCATAGCTGA	up	3.14287	1.65208	0.00491793	5.0181	15.7712	middle		7	gga-miR-128-2-5p	GGGGGCCGTTACACTGTAAGAGA	up	9.8299	3.29718	0.00533912	0.760549	7.47612	middle		7	novel-mir-137	GGATAAGGATTGGCTCTA	1.41e-05	1	0	21	middle		7	mdo-miR-551a	GCGACCCATGCTTGGTTTCCA	0.00668	10	5	6	middle
8	mmu-miR-3968	CGAATCCCACTCCTGACACCA	down	0.139161	-2.84518	0.00587794	57.0736	7.94241	middle		8	gga-miR-200b-5p	CATCTTACTGGGCAGCATTGGA	up	2.15559	1.10808	0.00603648	141.434	304.873	middle		8	novel-mir-151	CCCACTTGGAGTCCTGCGTC	up	7.43923	2.89515	0.00595002	5.00458	37.2303	middle		8	novel-mir-48	AAGCTATTCTCAAACTTTC	2.85e-05	13	2	143	middle		8	mdo-miR-92a-3p	AATATTGCACTTGTCCCGGCCTGTT	0.00923	0	0	6	low
9	mmu-miR-143-5p	GGTGCAGTGCTGCATCTCTGGT	up	1.69078	0.757689	0.00645806	2358.45	3987.61	high		9	gga-miR-455-3p	GCAGTCCATGGGCATATACACC	down	0.502263	-0.993486	0.00739285	3216.73	1615.64	middle		9	gga-miR-130a-5p	GCCCTTTTTCTGTTGTACTACT	up	3.37684	1.75567	0.00893473	5.89926	19.9209	middle		9	novel-mir-52	CGGATCGGCCCCGGCGGGG	3.73e-05	2	1	18	middle		9	gga-miR-23b-3p	ATCACATTGCCAGGGATTACC	0.0122	2391	3376	1835	middle
10	gga-miR-455-3p	GCAGTCCATGGGCATATACACC	down	0.515478	-0.956018	0.00706923	3215.01	1657.27	middle		10	novel-mir-162	GTGAAGAGACATGAGAGG	down	0.0650973	-3.94126	0.00791778	65.0254	4.23298	middle		10	hsa-miR-132-5p	ACCGTGGCTTTAGATTGTTACT	up	2.05103	1.03635	0.00929744	73.4419	150.631	middle		10	gga-mir-3538-p3	GCTGGGCACAGCGCCTGACATC	4.85e-05	7	2	37	middle		10	PC-3p-78708	CAGGGCAGCACCAGGAGCAGGAGT	0.0145	3	1	8	middle
11	novel-mir-45	AGAAAGTGCGTCCCTGGG	down	0.203093	-2.29979	0.0108793	5.44779	1.10641	middle		11	ssc-miR-30a-3p	TTTCAGTCGGATGTTTGCAGCCT	up	1.81031	0.856238	0.00841405	15.1808	27.4819	middle		11	gga-miR-1416-3p	ACAATTGTGTGAGTTGAGTACA	up	5.49815	2.45895	0.00955009	2.4589	13.5194	middle		11	novel-mir-138	AGTGGCTCAGCTTGTGTC	5.72e-05	0	1	10	middle		11	gga-miR-130c-5p	GCCCTTTTTATGTTGTACTACT	0.0145	13	20	10	middle
12	dre-miR-146a	TGAGAACTGAATTCCATAGATGG	up	3.46759	1.79393	0.0120209	2.38576	8.27281	middle		12	novel-mir-155	GCTATGTACTATCTGAAG	down	0.336935	-1.56946	0.00869296	32.3277	10.8923	middle		12	ggo-miR-454	TAGTGCAATATTGCTTATAGGGAT	down	-inf	-inf	0.0105674	2.68165	0	low		12	novel-mir-158	GTTGAAGAGCCTCTGGCG	6.35e-05	2	1	10	middle		12	bta-miR-127	TCGGATCCGTCTGAGCTTGGCT	0.0155	24	17	98	middle
13	novel-mir-142	CCAGTAGCATATGCTTGTC	down	0.0533604	-4.22809	0.0160922	13.2482	0.70693	middle		13	novel-mir-110	CTGTTTCGGCAGAGCTGCA	up	inf	inf	0.00912803	0	3.05687	middle		13	bta-miR-652	AATGGCGCCACTAGGGTTGTGT	down	0.0962288	-3.37739	0.0111347	3.06192	0.294645	low		13	novel-mir-89	GTGGTAGTAGCAACTATT	6.65e-05	7	4	89	middle		13	tgu-miR-214-5p	TGCCTGTCTACACTTGCTGTGC	0.0157	275	458	249	middle
14	novel-mir-80	GCCGGCCCCCGGCGCCGCT	down	0.0576152	-4.11741	0.0197622	49.6355	2.85976	middle		14	gga-miR-458a-5p	AGCGCCATTTTCAGAGCTAT	down	0.21627	-2.2091	0.0107279	2.1666	0.468571	low		14	cgr-miR-652-3p	AATGGCGCCACTAGGGTTGTGT	down	0.0962288	-3.37739	0.0111347	3.06192	0.294645	low		14	novel-mir-124	TAGTTGGATCTTGGGATC	7.4e-05	3	2	55	middle		14	ssc-miR-30a-3p	TTTCAGTCGGATGTTTGCAGCCT	0.0162	15	24	16	middle
15	novel-mir-165	TTCACCAGTGGTTGCTCTCCCCT	down	0.213561	-2.22728	0.0206139	10.0257	2.1411	middle		15	mdo-miR-92a-3p	AATATTGCACTTGTCCCGGCCTGTT	up	6.91977	2.79072	0.0116516	0.271052	1.87562	low		15	hsa-miR-338-5p	AACAATATCCTGGTGCTGAGT	up	1.75041	0.807692	0.011757	75.275	131.762	middle		15	novel-mir-142	CCAGTAGCATATGCTTGTC	7.6e-05	1	1	11	middle		15	bta-miR-224	CAAGTCACTAGTGGTTCCGTTT	0.021	0	1	4	low
16	gga-let-7k-3p	CTATACAATCTACTGTCTTTCT	up	1.25532	0.328058	0.0209914	120.445	151.197	middle		16	novel-mir-13	AGGGATCTTGTTAGAGTAGTGA	up	1.56719	0.648183	0.0153171	58.3397	91.4296	middle		16	hsa-miR-130b-5p	CTCTTTCCCTGTTGCACTACT	up	7.31867	2.87158	0.0153125	2.80244	20.5101	middle		16	novel-mir-122	CAGGAGAGGAGCCTGCGGCTT	0.00047	0	0	5	middle		16	gga-mir-3535-p3	TAGATAGTCAAGTGCTGATC	0.022	93	85	211	middle
17	gga-mir-1785-p3	CTCGGAGCACATGGCTGC	down	-inf	-inf	0.0220105	1.00873	0	low		17	gga-let-7g-5p	TGAGGTAGTAGTTTGTACAGTT	up	1.8476	0.885652	0.0165297	26090.4	48204.5	high		17	bta-miR-494	TGAAACATACACGGGAAACCTCT	down	-inf	-inf	0.0165638	1.07284	0	low		17	novel-mir-132	GGAGCGCGGCCGGACGCGGC	0.000585	2	2	18	middle		17	gga-miR-124a-3p	TAAGGCACGCGGTGAATGCC	0.0232	21	48	7	middle
18	cin-miR-92c-3p	TATTGCACTCGTCCCGGCCTAT	down	0.318298	-1.65155	0.0225867	39.6572	12.6228	middle		18	gga-miR-26a-3p	CCTATTCTTGGTTACTTGCACT	up	1.91938	0.940638	0.0169686	33.295	63.9057	middle		18	hsa-miR-494-3p	TGAAACATACACGGGAAACCTCT	down	-inf	-inf	0.0165638	1.07284	0	low		18	mmu-miR-486a-5p	TCCTGTACTGAGCTGCCCCGAG	0.000929	58	51	201	middle		18	rno-miR-208b-3p	ATAAGACGAACAAAAGGTTTGT	0.0233	0	1	4	low
19	gga-miR-301a-5p	GCTCTGACAATGTTGCACTACT	up	4.01959	2.00705	0.0225978	2.81429	11.3123	middle		19	gga-let-7b	TGAGGTAGTAGGTTGTGTGGTT	down	0.671959	-0.573554	0.018498	97815.7	65728.2	high		19	novel-mir-159	GAGCCGGGCGCCTGGGCC	down	-inf	-inf	0.0165638	8.58274	0	middle		19	novel-mir-63	CAAGAACGAAAGTCGGAG	0.000972	2	1	9	middle		19	gga-miR-128-3p	TCACAGTGAACCGGTCTCTTT	0.0252	6797	8536	5324	high
20	hsa-mir-92b-p5	CGGGAGGGACGGGACGGG	down	0.0999079	-3.32326	0.0253558	2.96459	0.296186	low		20	xtr-miR-187	TCGTGTCTTGTGTTGCAGCCAGTT	up	2.61419	1.38636	0.0185423	59.2017	154.764	middle		20	novel-mir-158	GTTGAAGAGCCTCTGGCG	up	inf	inf	0.0196696	0	9.72935	middle		20	csa-miR-92c	TATTGCACTTGTCCCGGCCGA	0.00113	0	0	3	low		20	gga-miR-460a-5p	CCTGCATTGTACACACTGTGTG	0.0254	394	593	322	middle
21	oha-mir-3618-p3	AGTGATTCTGAAAGCTGT	up	inf	inf	0.0280815	0	0.66213	low		21	gga-miR-1416-3p	ACAATTGTGTGAGTTGAGTACA	up	2.18952	1.13062	0.0200799	7.05462	15.4463	middle		21	novel-mir-98	TGGGGTAGAATTATTTGGA	up	6.42268	2.68318	0.0197659	0.849173	5.45397	middle		21	mmu-miR-434-3p	TTTGAACCATCACTCGACTCCT	0.00115	0	0	2	middle		21	gga-let-7g-5p	TGAGGTAGTAGTTTGTACAGTT	0.028	26090	34277	17216	high
22	cfa-miR-340	TTATAAAGCAATGAGACTGATT	down	inf	-2.437	0.0284908	0.504364	0.0931395	low		22	cin-miR-124-3p	TAAGGCACGCGGTGAATGCCAAT	up	3.64546	1.8661	0.0218083	2.11856	7.72313	middle		22	gga-miR-222a	AGCTACATCTGGCTACTGGGTCT	up	2.34043	1.22678	0.0205376	7129.8	16686.8	high		22	novel-mir-91	CGCCGGAATAGTGCAGCT	0.00181	8	3	80	middle		22	PC-5p-22230	TTGTCTGCAAGTTCTCCTAGCA	0.0304	33	57	22	middle
23	hsa-miR-340-5p	TTATAAAGCAATGAGACTGATT	down	0.184667	-2.437	0.0284908	0.504364	0.0931395	low		23	gga-miR-146a-5p	TGAGAACTGAATTCCATGGGTTG	down	0.502584	-0.992564	0.0219246	15153.8	7616.03	high		23	aca-miR-10c-3p	CAAATTCGTCTCTAGGGGA	up	2.3235	1.2163	0.0213267	3.21761	7.47612	middle		23	novel-mir-157	TCCGGGCGGGCCGGGGCC	0.00228	12	19	49	middle		23	gga-miR-7477-5p	GCGCGAATCGGGGCTGGG	0.0313	0	2	0	low
24	tgu-miR-222-5p	CGCTCAGTAGTCAGTGTAGATTC	up	2.34086	1.22704	0.0292536	57.3467	134.241	middle		24	gga-miR-499-3p	AACATCACTTTAAGTCTGTGCT	up	6.08672	2.60567	0.0224228	0.271052	1.64982	low		24	novel-mir-84	TGGGCGGGGCGGGCTGTGG	up	2.73363	1.45082	0.0219059	16.1767	44.221	middle		24	novel-mir-55	GAGGGAAGAGCCCAGCGCC	0.00259	0	1	5	middle		24	gga-mir-3538-p3	GCTGGGCACAGCGCCTGACATC	0.0322	14	8	40	middle
25	gga-mir-3533-p5	AGTCCTGCGGTATCCATGAAACT	down	0.263738	-1.92282	0.0301774	8.69742	2.29384	middle		25	hsa-miR-16-5p	TAGCAGCACGTAAATATTGGGG	down	0.190549	-2.39177	0.0234383	31.7186	6.04394	middle		25	gga-miR-33-3p	CAATGTTTCTGCAGTGCAGTA	up	3.31199	1.7277	0.0224755	10.0583	33.3131	middle		25	gga-miR-3064-5p	TTTGGCTGTTGTGGTGTGCAAA	0.00265	0	1	1	low		25	tgu-miR-1451-3p	AGTAACTTGCTCCTGTGAGA	0.0325	85	104	62	middle
26	novel-mir-133	CCGGCCCCCGGCGCCGCTG	down	0.0235113	-5.4105	0.0343004	6.29879	0.148093	middle		26	gga-miR-19b-5p	AGTTTTGCAGGTTTGCATCCAGC	up	1.93541	0.952636	0.023491	36.6773	70.9854	middle		26	gga-mir-3535-p3	TAGATAGTCAAGTGCTGATC	down	0.323787	-1.62688	0.0225934	211.338	68.4284	middle		26	hsa-miR-6756-5p	GGTGGGGCTGGTGGTGGG	0.00288	0	0	1	low		26	mml-miR-638	ACCGCGGGCGGGCGGCGG	0.0341	0	3	0	low
27	tgu-miR-454-5p	ACCCTATCAATATTGCCTCTGCT	up	2.37065	1.24528	0.0347757	4.64687	11.0161	middle		27	gga-miR-460b-5p	TCCTCATTGTACATGCTGTGTG	up	2.44878	1.29206	0.0238127	46.9528	114.977	middle		27	tgu-miR-338-3p	TCCAGCATCAGTGATTTTGTT	down	0.402603	-1.31257	0.0232538	130.56	52.5639	middle		27	bta-miR-127	TCGGATCCGTCTGAGCTTGGCT	0.0035	8	7	29	middle		27	bta-mir-3596-p5	TAAGGCAGTAGGTTGTATAGTT	0.0343	1	2	0	low
28	gga-miR-1416-3p	ACAATTGTGTGAGTTGAGTACA	up	2.61462	1.3866	0.0359264	7.24188	18.9347	middle		28	oha-miR-1d-3p	TTGAATGTTAAGAAGTATGTAT	up	12.3134	3.62216	0.0289213	20.4785	252.161	middle		28	hsa-miR-338-3p	TCCAGCATCAGTGATTTTGTT	down	0.402603	-1.31257	0.0232538	130.56	52.5639	middle		28	novel-mir-49	GTTGAACATGGGTCAGTC	0.00385	0	0	3	middle		28	gga-miR-1b-5p	ACATACTTCTTCATATGCCCATA	0.0366	0	2	0	low
29	novel-mir-116	GGCCGAGCCGGGCGCCTG	down	0.0441849	-4.5003	0.0368131	19.7662	0.873369	middle		29	novel-mir-146	AGCCTCTGGCGTGTTGGA	down	0.0153998	-6.02095	0.0302133	107.22	1.65116	middle		29	gga-miR-146a-5p	TGAGAACTGAATTCCATGGGTTG	down	0.496921	-1.00891	0.0235314	15528.5	7716.45	high		29	dre-miR-181a-2-3p	ACCATCGACCGTTGACTGTACCC	0.00442	0	0	2	low		29	tgu-miR-139-5p	TCTACAGTGCATGTGTCTCCAGT	0.0374	483	799	505	middle
30	hsa-miR-16-5p	TAGCAGCACGTAAATATTGGGG	down	0.172015	-2.53939	0.038105	33.1321	5.69921	middle		30	csa-let-7d	TGAGGTAGTCGGTTGTATTGTT	down	0.511926	-0.965992	0.0306698	3029.52	1550.89	high		30	rno-miR-125a-5p	TCCCTGAGACCCTTTAACCTGT	down	0.124766	-3.00271	0.024749	43.7137	5.45397	middle		30	hsa-mir-7641-2-p3	CGGTTAGTACTTGGATGGGA	0.00604	205	221	548	high		30	efu-miR-30a	CTTTCAGTCGGATGTTTGCAGCA	0.0388	58	74	41	middle
31	gga-let-7g-5p	TGAGGTAGTAGTTTGTACAGTT	up	1.47719	0.562853	0.0381989	34277.3	50634	high		31	gga-miR-9-5p	TCTTTGGTTATCTAGCTGTATGA	up	2.07665	1.05426	0.0306983	358.226	743.911	middle		31	gga-miR-26a-3p	CCTATTCTTGGTTACTTGCACT	up	1.46919	0.555026	0.0251035	40.3625	59.3004	middle		31	bta-miR-379	TGGTAGACTATGGAACGTAGG	0.00641	0	0	1	low		31	mmu-miR-486a-5p	TCCTGTACTGAGCTGCCCCGAG	0.0413	139	70	345	middle
32	gga-miR-130a-5p	GCCCTTTTTCTGTTGTACTACT	up	2.21351	1.14634	0.0383892	6.31769	13.9843	middle		32	gga-miR-221-3p	AGCTACATTGTCTGCTGGGTTTC	up	1.94363	0.958755	0.0311389	15540.3	30204.7	high		32	gga-miR-190a-5p	TGATATGTTTGATATATTAGGTT	down	0.299715	-1.73834	0.0264661	124.182	37.2192	middle		32	novel-mir-130	AGAGAGGAGGCGGACAAAG	0.00721	2	1	9	middle		32	gga-miR-7452-5p	ACAGGGCTGGCTGATCCGTGC	0.0432	1	2	7	middle
33	oan-miR-1386	CTCATGGCTGGCTCGCCA	down	0.0392094	-4.67266	0.0440775	3.77697	0.148093	low		33	mmu-miR-6238	TATTAGTCAGCGGAGGAA	down	0.0556862	-4.16654	0.0370075	66.9906	3.73046	middle		33	gga-miR-301a-3p	CAGTGCAATAATATTGTCAAAGC	down	0.123714	-3.01491	0.0280166	80.5115	9.96043	middle		33	gga-miR-138-2-3p	GCTATTTCACTACACCAGGGT	0.00753	9	7	1	middle		33	gga-miR-1434	GTGCGTGATGATGGAAAATTTCTTC	0.044	33	24	63	middle
34	novel-mir-37	TACCGCCCGTCACCCTCCT	down	0.0366753	-4.76905	0.0447722	12.9747	0.475851	middle		34	novel-mir-47	TTCGTGAAGCGTTCCATATTTTTT	down	0.491019	-1.02615	0.0372819	81.8279	40.1791	middle		34	gga-miR-7475-5p	ACCGCCGCCGCGCCCTCC	down	0.18753	-2.4148	0.0284077	481.036	90.2089	middle		34	mmu-miR-92a-3p	TATTGCACTTGTCCCGGCCTGTA	0.00921	4349	3263	11554	high		34	bta-miR-185	TGGAGAGAAAGGCAGTTCCTGA	0.0441	0	1	0	middle
35	novel-mir-144	CCTGCCTGAGCGTCGCTT	down	0.022989	-5.44292	0.0474959	10721	246.464	high		35	gga-miR-1b-3p	TGGAATGTTAAGAAGTATGTAT	up	2.36974	1.24473	0.0419971	248.906	589.843	middle		35	gga-let-7j-3p	CTATACAGTCTATTGCCTTCCT	up	1.54125	0.6241	0.0286286	174.276	268.603	middle		35	novel-mir-34	AGAGCCGCCGGGCCCGGA	0.00927	19	33	74	middle		35	hsa-miR-185-5p	TGGAGAGAAAGGCAGTTCCTGA	0.0441	0	1	0	middle
36	gga-miR-15c-5p	TAGCAGCACATCATGGTTTGT	down	0.297938	-1.74691	0.0489712	2738.4	815.876	middle		36	aca-miR-10c-3p	CAAATTCGTCTCTAGGGGA	up	1.93348	0.951201	0.0434657	4.12472	7.97506	middle		36	csa-let-7d	TGAGGTAGTCGGTTGTATTGTT	down	0.554519	-0.850691	0.0293326	2894.43	1605.01	high		36	gga-miR-3535	TGGATATGATGACTGATT	0.0106	19	22	52	middle		36	dre-miR-223	TGTCAGTTTGTCAAATACCCCAATA	0.0489	6	2	8	middle
Following miRNAs do not show significant difference (p-value<=0.05).											37	novel-mir-126	GCCTGCCTGAGCGGCGCT	down	0.0260038	-5.26513	0.0437797	9.03537	0.234954	middle		37	efu-miR-128b	TCACAGTGAACCGGTCTCTTTTG	up	inf	inf	0.0293438	0	1.12661	low		37	gga-miR-146a-3p	ACCCATGGGGCTCAGTTCTTCA	0.0113	772	690	1927	high		37	ssc-miR-744	TGCGGGGCTAGGGCTAACAGCA	0.0493	0	1	3	low
37	bta-miR-342	TCTCACACAGAAATCGCACCCAT	down	0.0366935	-4.76833	0.0513724	8.93234	0.327759	middle		38	novel-mir-97	TTCCATGTGAACAGCAGTT	down	0.0319187	-4.96946	0.0439335	7.36101	0.234954	middle		38	tni-miR-128	TCACAGTGAACCGGTCTCTTTTG	up	inf	inf	0.0293438	0	1.12661	low		38	dre-miR-92a-3p	TATTGCACTTGTCCCGGCCTGTAT	0.0116	12435	9845	28827	high		Following miRNAs do not show significant difference (p-value<=0.05).
38	novel-mir-44	CTCCGGGGACAGCGTCAGG	down	0.0137746	-6.18185	0.052307	170.773	2.35234	middle		39	novel-mir-61	CACAGGGGGCTGTTGGAGGCCGA	down	0.0609371	-4.03653	0.044408	3.70543	0.225798	middle		39	gga-miR-15c-5p	TAGCAGCACATCATGGTTTGT	down	0.215526	-2.21406	0.0298152	1334.69	287.66	middle		39	ggo-miR-532	CATGCCTTGAGTGTAGGACCGT	0.0116	0	0	0	low		38	novel-mir-13	AGGGATCTTGTTAGAGTAGTGA	0.0501	58	88	41	middle
39	tgu-miR-139-5p	TCTACAGTGCATGTGTCTCCAGT	down	0.547688	-0.868575	0.0532623	799.387	437.814	middle		40	gga-miR-200b-3p	TAATACTGCCTGGTAATGATGAT	up	2.13115	1.09163	0.0497567	3698.34	7881.73	high		40	gga-miR-99a-3p	CAAGCTCGCTTCTATGGGTCTGT	down	0.787302	-0.345011	0.0299645	534.249	420.615	middle		40	chi-miR-532-5p	CATGCCTTGAGTGTAGGACCGT	0.0116	0	0	0	low		39	gga-miR-107-3p	AGCAGCATTGTACAGGGCTATC	0.0519	2050	2459	1697	middle
40	oan-miR-1386	GGCTCCTGCCTGGCTCGCCA	down	0.140243	-2.834	0.0536614	2.65652	0.372558	middle		Following miRNAs do not show significant difference (p-value<=0.05).											41	gga-miR-301b-3p	CAGTGCAATAGTATTGTCAAAGC	down	0.112207	-3.15577	0.030127	1243.39	139.517	middle		41	tgu-miR-139-5p	TCTACAGTGCATGTGTCTCCAGT	0.0128	622	438	1390	middle		40	cin-miR-124-3p	TAAGGCACGCGGTGAATGCCAAT	0.0545	2	5	0	middle
41	ssa-miR-30a-5p	TTTAAACATCCTACACTCTCAGCG	up	2.96195	1.56655	0.0539233	31.1923	92.39	middle		41	oha-miR-1d-5p	TACATACTTCTTCATATGCCCAT	up	3.1362	1.64902	0.0510873	5.19441	16.2907	middle		42	gga-miR-1a-3p	TGGAATGTAAAGAAGTATGTAT	up	1.9402	0.956207	0.0308573	843.969	1637.47	high		42	mmu-miR-455-3p	CAGTCCATGGGCATATACACCAA	0.0133	1	0	2	low		41	tgu-miR-425-5p	AATGACACGATCACTCCCGCTGAGC	0.0575	22184	15775	53038	high
42	aca-miR-726	CTCACTACTAGCAGAACTCGGT	up	2.02156	1.01547	0.054067	46.4394	93.88	middle		42	gga-miR-100-3p	CAAGCTTGTATCTATAGGTATG	down	0.459256	-1.12263	0.0514169	14.9949	6.8865	middle		43	hsa-miR-20b-5p	CAAAGTGCTCATAGTGCAGGTAGT	down	0.392454	-1.3494	0.0312247	493.277	193.589	middle		43	gga-miR-92-3p	TATTGCACTTGTCCCGGCCTGT	0.014	122613	99623	369170	high		42	gga-miR-126-5p	CATTATTACTTTTGGTACG	0.0599	35	46	25	middle
43	novel-mir-138	AGTGGCTCAGCTTGTGTC	down	0.00828523	-6.91524	0.0547928	71.4973	0.592372	middle		43	ssc-miR-451	AAACCGTTACCATTACTGAGTTT	up	1.74364	0.802106	0.0518705	6142.73	10710.7	high		44	gga-miR-140-5p	CAGTGGTTTTACCCTATGGTAG	up	1.45514	0.541159	0.0316275	676.036	983.728	middle		44	tgu-miR-92-3p	ATTGCACTTGTCCCGGCCTGTG	0.0153	253	177	745	middle		43	gga-mir-1785-p3	CTCGGAGCACATGGCTGC	0.0613	0	1	0	low
44	hsa-miR-16-2-3p	CCCAATATTATTGTGCTGCTTT	up	2.24087	1.16406	0.0550833	2.36001	5.28847	middle		44	gga-miR-6516-3p	GTCATGTATGATACTGCACACA	down	0.692951	-0.529175	0.0524556	9.27108	6.42441	middle		45	tgu-miR-363-3p	AATTGCACGGTATCCATCTGTAA	up	1.49882	0.583826	0.0321592	13027.2	19525.4	high		45	hsa-miR-4492	GCGGGGCTGGGCGCGCGCC	0.0155	1	1	6	middle		44	cfa-miR-340	TTATAAAGCAATGAGACTGATT	0.0613	0	1	0	low
45	novel-mir-153	TCTGTGGGAGGGCAGTTTT	down	0.158925	-2.65358	0.0554041	26.0422	4.13875	middle		45	gga-miR-219a	TGATTGTCCAAACGCAATTCTTG	down	0.213475	-2.22786	0.053788	0.75816	0.161848	low		46	mmu-miR-199b-3p	ACAGTAGTCTGCACATTGGTTAT	down	0.658787	-0.602115	0.032751	3616.77	2382.68	high		46	novel-mir-150	CTGTACCATCCTGTCGGA	0.0156	92	76	285	middle		45	hsa-miR-340-5p	TTATAAAGCAATGAGACTGATT	0.0613	0	1	0	low
46	efu-miR-361	TTATCAGAATCTCCAGGGGTAC	down	-inf	-inf	0.0567035	1.32826	0	low		46	aca-miR-219-5p	TGATTGTCCAAACGCAATTCTTG	down	0.213475	-2.22786	0.053788	0.75816	0.161848	low		47	gga-miR-183	TATGGCACTGGTAGAATTCACTG	down	0.375013	-1.41499	0.0346451	148.639	55.7415	middle		47	novel-mir-175	CTGTACCATCCTGTCGGA	0.0156	92	76	285	middle		46	chi-miR-376c-3p	AACATAGAGGAAATTCCACGT	0.062	0	2	1	low
47	chi-miR-361-5p	TTATCAGAATCTCCAGGGGTAC	down	-inf	-inf	0.0567035	1.32826	0	low		47	dre-miR-219-5p	TGATTGTCCAAACGCAATTCTTG	down	0.213475	-2.22786	0.053788	0.75816	0.161848	low		48	hsa-miR-30b-5p	TGTAAACATCCTACACTCAGCTT	down	0.484845	-1.0444	0.0347909	93.3751	45.2725	middle		48	hsa-miR-16-2-3p	CCCAATATTATTGTGCTGCTTT	0.0156	6	5	1	middle		47	dre-miR-92a-3p	TATTGCACTTGTCCCGGCCTGTAT	0.0621	11703	9554	26224	high
48	novel-mir-34	AGAGCCGCCGGGCCCGGA	down	0.0542013	-4.20553	0.0580199	604.188	32.7478	middle		48	gga-miR-190a-3p	ACTATATATCAAACATATTCCT	up	1.62914	0.704108	0.0540401	8.77702	14.299	middle		49	oha-miR-1d-3p	TTGAATGTTAAGAAGTATGTAT	up	8.96882	3.16492	0.0348759	18.0602	161.978	middle		49	novel-mir-98	TGGGGTAGAATTATTTGGA	0.017	2	1	5	middle		48	novel-mir-21	CGCCAGCCGGGCCCTAATCCCC	0.0638	7	4	20	middle
49	gga-miR-140-5p	CAGTGGTTTTACCCTATGGTAG	up	1.84504	0.883655	0.0602647	777.313	1434.18	middle		49	gga-miR-122-5p	AGGGAGTGTGACAATGGTGTTT	up	inf	inf	0.0578444	0	0.469239	low		50	gga-let-7a-2-3p	CTGTACAACCTCCTAGCTTTCC	up	1.80178	0.84942	0.0363103	82.4731	148.598	middle		50	novel-mir-94	GTGCTACGCCTGCCTGAGC	0.0183	1	1	14	middle		49	oan-miR-1386	CTCATGGCTGGCTCGCCA	0.0642	2	4	0	low
50	gga-miR-193a-5p	GGGTCTTTGCGGGCGAGATGAGTT	up	inf	inf	0.0659401	0	0.0974629	low		50	fru-miR-122	AGGGAGTGTGACAATGGTGTTT	up	inf	inf	0.0578444	0	0.469239	low		51	tgu-mir-7644-p5	TGGCTATGCTTGTGGGATAGAGA	down	0.148131	-2.75505	0.0368732	3.97816	0.589291	low		51	tgu-miR-214-3p	ACAGCAGGCACAGACAGGCAGAT	0.0183	255	200	415	middle		50	bta-miR-335	TCAAGAGCAATAACGAAAAATGT	0.0646	0	1	5	middle
51	gga-miR-181b-1-3p	CTCACTGAACAATGAATGCAA	up	1.65318	0.725245	0.0673361	19.2037	31.7472	middle		51	novel-mir-158	GTTGAAGAGCCTCTGGCG	up	inf	inf	0.0578444	0	1.87696	middle		52	ggo-miR-574	CACGCTCATGCACACACCCACA	down	-inf	-inf	0.0391409	4.02339	0	middle		52	hsa-miR-130b-5p	CTCTTTCCCTGTTGCACTACT	0.0185	7	6	21	middle		51	gga-miR-16-1-3p	CCAGTATTAACTGTGCTGCTGA	0.0654	37	23	22	middle
52	oha-miR-1d-3p	TTGAATGTTAAGAAGTATGTAT	up	8.30689	3.05431	0.0680394	33.5526	278.718	middle		52	novel-mir-49	GTTGAACATGGGTCAGTC	down	0.0121847	-6.35879	0.0595049	37.814	0.460752	middle		53	gga-miR-2131-5p	ATGCAGAAGTGCACGGAAACAGCT	down	0.49126	-1.02544	0.0401666	394.194	193.652	middle		53	tgu-let-7d-3p	CTATACAACCTGCTGCCTTTCT	0.0185	405	354	1118	middle		52	mmu-miR-541-5p	AAGGGATTCTGATGTTGGTCA	0.0682	1	1	5	middle
53	novel-mir-148	TCGCCTCGGCTGCCGTCG	down	-inf	-inf	0.0681106	2.74114	0	middle		53	gga-miR-1a-3p	TGGAATGTAAAGAAGTATGTAT	up	2.95334	1.56235	0.0600247	816.742	2412.12	high		54	gga-miR-365-3p	TAATGCCCCTAAAAATCCTTAT	up	2.74212	1.45529	0.0405646	374.806	1027.76	middle		54	hsa-miR-574-5p	CTGAGTGTGTGTGTGTGAGTGT	0.0209	0	0	0	low		53	gga-miR-458a-5p	AGCGCCATTTTCAGAGCTAT	0.0685	2	1	0	low
54	bta-miR-3533	CATCATGAAGTGTGACGTGGATATC	down	-inf	-inf	0.0704482	1.69792	0	low		54	tgu-miR-144-3p	TACAGTATAGATGATGTACTCT	up	1.68372	0.751652	0.0606263	191.332	322.149	middle		55	gga-miR-30c-2-3p	CTGGGAGAAGGCTGTTTACTCT	up	1.68905	0.756209	0.0427038	285.577	482.353	middle		55	gga-let-7k-3p	CTATACAATCTACTGTCTTTCC	0.0215	67	64	58	middle		54	gga-mir-1563-p3	AGTGCATTCAGTCCAACGCTGAGC	0.0692	6	7	19	middle
55	eca-miR-499-3p	AACATCACAGCAAGTCTGTGCT	down	-inf	-inf	0.0704482	0.848961	0	low		55	bta-miR-193a-3p	AACTGGCCTACAAAGTCCCAGT	up	2.31841	1.21313	0.060894	7.12215	16.512	middle		56	tgu-miR-139-5p	TCTACAGTGCATGTGTCTCCAGT	up	2.75473	1.46191	0.043352	504.673	1390.24	middle		56	gga-miR-124c-3p	TCAAGGTCCGCTGTGAACACGC	0.0223	6	5	17	middle		55	tgu-miR-2970-3p	CAGATCACCTCTTGGCTGTGGG	0.0714	151	118	290	middle
56	bta-miR-185	TGGAGAGAAAGGCAGTTCCTGA	down	0.195493	-2.35481	0.0720611	0.952866	0.186279	middle		56	gga-miR-183	TATGGCACTGGTAGAATTCACTG	down	0.445294	-1.16717	0.0620807	157.633	70.193	middle		57	gga-miR-20b-5p	CAAAGTGCTCATAGTGCAGGTAG	down	0.608748	-0.716083	0.0451343	2236.5	1361.47	high		57	novel-mir-120	GGCCTCCGGCGGGCAGGTG	0.0237	0	0	2	middle		56	bta-miR-342	TCTCACACAGAAATCGCACCCAT	0.0724	2	9	7	middle
57	hsa-miR-185-5p	TGGAGAGAAAGGCAGTTCCTGA	down	0.195493	-2.35481	0.0720611	0.952866	0.186279	middle		57	mmu-miR-145a-3p	GGATTCCTGGAAATACTGTTCT	up	1.61484	0.691388	0.0626216	5815.47	9391.04	high		58	hsa-mir-7641-2-p3	CGGTTAGTACTTGGATGGGA	down	0.100417	-3.31592	0.0452115	5457.66	548.044	high		58	tgu-miR-2968	CTCTGCTTGGTGACCTTGGGCG	0.0241	1	0	5	middle		57	bta-miR-652	AATGGCGCCACTAGGGTTGTGT	0.0734	0	1	3	low
58	aca-miR-27a-3p	TTCACAGTGGCTAAGTTCCGC	up	1.19766	0.260224	0.0720808	6474.08	7753.77	high		58	tgu-miR-130b-3p	CAGTGCAATAATGAAAGGGCGT	up	1.9671	0.976067	0.0626381	1934.02	3804.41	middle		59	bta-miR-224	CAAGTCACTAGTGGTTCCGTTT	down	-inf	-inf	0.0452707	4.06679	0	low		59	novel-mir-146	AGCCTCTGGCGTGTTGGA	0.0247	2	1	8	middle		58	cgr-miR-652-3p	AATGGCGCCACTAGGGTTGTGT	0.0734	0	1	3	low
59	dre-miR-27a-3p	TTCACAGTGGCTAAGTTCCGC	up	1.19766	0.260224	0.0720808	6474.08	7753.77	high		59	gga-mir-3533-p3	ATCCGTAAGGACCTGTATGCC	down	0.0701197	-3.83404	0.0640371	13.7375	0.963271	middle		60	tgu-miR-7-1-3p	CAACAAATCACAGTCTGCCATA	down	0.524316	-0.931492	0.0457874	143.602	75.293	middle		60	gga-miR-1677-3p	TTGACTTCAATAGGAGCAGGATT	0.0254	42	41	12	middle		59	gga-miR-1648-5p	CTCGGCTCGGCTCGGCTCCGCTC	0.0736	0	1	2	low
60	gga-miR-1451-5p	TCGCACAGGAGCAAGTTACCGC	down	0.698483	-0.517704	0.0726909	1539.36	1075.21	middle		60	tgu-miR-125-5p	TCCCTGAGACCCTAACTTGTGAT	up	1.33859	0.420713	0.0642012	3182.29	4259.79	high		61	gga-miR-200b-3p	TAATACTGCCTGGTAATGATGAT	up	1.62789	0.703	0.0468103	3017.37	4911.94	high		61	gga-miR-190a-5p	TGATATGTTTGATATATTAGGTT	0.0265	159	169	37	middle		60	novel-mir-108	TCCTTCGGGACCCGCAGAGCAC	0.0753	4	2	8	middle
61	hsa-miR-338-5p	AACAATATCCTGGTGCTGAGT	up	1.65052	0.722921	0.0739709	101.437	167.424	middle		61	novel-mir-26	AGGGCACTTCACATGGTGTGTGT	down	0.509525	-0.972774	0.064267	21.9661	11.1923	middle		62	gga-miR-1329-3p	CCTCGTAGCTTGATCACGATAT	up	2.76262	1.46604	0.0475309	4.29137	11.8554	middle		62	tgu-miR-29a-2-5p	TGACCGATTTCTCTTGGTGTT	0.0265	11	14	3	middle		61	ssa-miR-221-5p	AGCTACATTGTCTGCTGGGTTC	0.0753	16	17	3	middle
62	novel-mir-124	TAGTTGGATCTTGGGATC	down	0.0100625	-6.63487	0.0744945	167.971	1.69021	middle		62	tgu-miR-1467-3p	TTCACACCAGAGTAACTGGGAGC	up	1.60343	0.681165	0.0645586	16.6339	26.6714	middle		63	tgu-miR-15a-3p	CAGGCCATATTGTGCTGCCTCT	up	2.52949	1.33885	0.0480055	5.81064	14.698	middle		63	gga-miR-19b-5p	AGTTTTGCAGGTTTGCATCCAGC	0.0267	71	50	30	middle		62	mmu-mir-3960-p5	ATGGCGGCGGCGGCGGTG	0.0756	0	2	0	low
63	tgu-miR-9-3p	TAAAGCTAGATAACCGAAAGTAT	up	2.57909	1.36686	0.0746263	16.1045	41.5349	middle		63	gga-miR-133a-5p	AGCTGGTAAAATGGAACCAAAT	up	6.61891	2.72659	0.0670697	4.13603	27.376	middle		64	cgr-miR-28-5p	AAGGAGCTCACAGTCTATTGAG	down	0.144903	-2.78684	0.0480546	2.03339	0.294645	low		64	gga-miR-128-1-5p	CGGGGCCGTAACACTGTCTGAGA	0.0269	225	123	495	middle		63	gga-miR-22-5p	AGTTCTTCAGTGGCAAGCTTT	0.0759	672	820	504	middle
64	tgu-miR-9-3p	TAAAGCTAGATAACCGAAAGTAC	up	2.57909	1.36686	0.0746263	16.1045	41.5349	middle		64	dre-miR-462	TAACGGAACCCATAATGCAGCTG	up	4.32424	2.11245	0.0672993	0.271052	1.1721	middle		65	hsa-mir-7641-2-p5	TCGGAAGCTAAGCAGGGTCGGGC	down	0.0434608	-4.52414	0.0495998	9805.44	426.152	high		65	gga-miR-205a	TCCTTCATTCCACCGGAGTCTGT	0.0301	1548	856	2396	high		64	novel-mir-117	CTGGGGCTGGCGTGGATCTCGGT	0.0785	8	5	20	middle
65	oan-miR-222a-3p	AGCTACATCTGGCTACTGGGTCTCC	up	1.74005	0.799133	0.0747193	15.8504	27.5806	middle		65	novel-mir-72	AAGAGAGAGTTCAAGAGGG	down	0.0263193	-5.24773	0.0675224	35.7081	0.939815	middle		Following miRNAs do not show significant difference (p-value<=0.05).											66	novel-mir-156	GGAAGAAATGGGCTACATT	0.0302	1	0	7	middle		65	gga-miR-146a-5p	TGAGAACTGAATTCCATGGGTTG	0.0802	15154	10393	15529	high
66	novel-mir-102	CCGGGGCGCCCGGGGTCC	down	0.0469285	-4.41339	0.0753505	19.1793	0.900056	middle		66	hsa-mir-3199-1-p5	TTTGTGGAAGTTCTGACT	down	0.32974	-1.6006	0.067758	9.30642	3.0687	middle		66	gga-let-7c-5p	TGAGGTAGTAGGTTGTATGGTT	up	1.49274	0.577962	0.0517871	17431.5	26020.6	high		67	hsa-miR-204-3p	GCTGGGAAGGCAAAGGGACGT	0.0313	61	37	147	middle		66	gga-miR-1416-5p	TCCTTAACTCATGCCGCTGTGC	0.0838	179	337	116	middle
67	gga-miR-1552-5p	TTAGTGCGCAGTAAGCTAGGGTGT	down	0.651935	-0.617201	0.07651	1635.09	1065.97	middle		67	gga-miR-27b-5p	AGAGCTTAGCTGATTGGTGAAC	up	1.49913	0.584128	0.0683748	100.283	150.338	middle		67	novel-mir-35	CAGGGCAGCACCAGGAGCAGGAGT	down	0.138992	-2.84693	0.0538329	7.73174	1.07465	middle		68	tgu-mir-16c-p3	TTGGGGATTGCCTGTTGCTCT	0.0344	2	4	14	middle		67	gga-miR-32-5p	TATTGCACATTACTAAGTTGC	0.085	331	510	241	middle
68	aca-miR-31-5p	ATGCAAGATGTTGGCATAGCTGA	up	2.53325	1.34099	0.0770565	4.74917	12.0308	middle		68	gga-miR-1329-3p	CCTCGTAGCTTGATCACGATAT	up	2.10762	1.07561	0.0698811	5.14637	10.8466	middle		68	gga-miR-100-3p	CAAGCTTGTATCTATAGGTATG	down	0.104273	-3.26157	0.0542674	15.9576	1.66394	middle		69	novel-mir-23	TCCTGGATTCGCTGCTGCTGTTT	0.0351	15	9	43	middle		68	mmu-miR-126b-3p	CGCGTACCAAAAGTAATAATGGG	0.0898	2	2	4	low
69	novel-mir-62	CCCGGGGCCGAGGGAGAA	down	0.122187	-3.03284	0.0774202	74.1307	9.05782	middle		69	novel-mir-93	CCACAGCCAAGGGAACGGG	down	-inf	-inf	0.0711517	21.899	0	middle		69	chi-miR-16b-5p	TAGCAGCACGTAAATATTGGGGA	down	0.246128	-2.02252	0.0546375	14.882	3.66289	middle		70	rno-miR-3549	ATCTCGCCCGCAAAGACCCAGC	0.0374	7	7	22	middle		69	gga-miR-221-5p	ACCTGGCATACAATGTAGATTT	0.0903	608	451	608	middle
70	gga-mir-3535-p3	TAGATAGTCAAGTGCTGATC	down	0.221927	-2.17184	0.0791596	85.0836	18.8824	middle		70	hsa-mir-4496-p5	AGAAATGAGGATACTGAC	up	4.91799	2.29807	0.0722402	0.381651	1.87696	low		70	gga-miR-460b-5p	TCCTCATTGTACATGCTGTGTG	up	1.91424	0.936768	0.0550499	48.955	93.7114	middle		71	bta-mir-2305-p3	CGGGGAGGGCGGCGGGGA	0.0381	0	0	2	low		70	gga-miR-1788-5p	GGCTTGTTTTCCGTTGCCTGCG	0.0925	52	66	35	middle
71	hsa-miR-4492	GCGGGGCTGGGCGCGCGCC	down	0.00494877	-7.65871	0.0792684	270.267	1.33749	middle		71	eca-mir-1248-p3	TTGGTTTCTGTAATAATGCT	down	0.325747	-1.61818	0.0726475	7.91763	2.57914	middle		71	bta-miR-378	ACTGGACTTGGAGTCAGAAGGC	down	0.178671	-2.48462	0.0565981	28.5203	5.09575	middle		72	novel-mir-160	TGGTCGGGAGCCGGAGCG	0.0386	6	2	20	middle		71	oan-miR-1388-3p	ATCTCAGGTTCGTCAGCCCATGAA	0.0932	1	2	0	low
72	gga-miR-214	ACAGCAGGCACAGACAGGCAGT	down	0.308068	-1.69868	0.0793196	40398.7	12445.6	high		72	novel-mir-57	CCCCTCGCCGCAGCTCTCTTCT	up	inf	inf	0.0731585	0	1.39923	middle		72	novel-mir-20	TGACGGCGGATACAGAGAAGGC	down	0.130544	-2.9374	0.0577841	2.25706	0.294645	middle		73	hsa-miR-3074-5p	TGTTCCTGCTGAACTGAGCCAGT	0.0403	13	12	30	middle		72	hsa-miR-32-3p	CAATTTAGTGTGTGCGATACT	0.0946	44	63	30	middle
73	novel-mir-93	CCACAGCCAAGGGAACGGG	down	0.00571282	-7.45158	0.0828946	32.6072	0.186279	middle		73	novel-mir-94	GTGCTACGCCTGCCTGAGC	up	inf	inf	0.0731585	0	1.39923	middle		73	mdo-miR-22-3p	AAGCTGCCAGTTGAAGAACTCC	up	5.27875	2.4002	0.0583433	3.53082	18.6383	middle		74	tgu-miR-125-2-3p	ACGGGTTAGGCTCTTGGGAGCT	0.0404	1255	1010	1993	middle		73	novel-mir-66	TCCACTACTGGATGCCTGCTGC	0.095	1	2	9	middle
74	novel-mir-170	TAACACCTTCCTCTCCCAGCCGGT	down	0.264174	-1.92044	0.0855478	4.64687	1.22758	middle		74	csa-miR-92c	TATTGCACTTGTCCCGGCCGA	down	-inf	-inf	0.0743247	1.89555	0	low		74	xtr-miR-146b	TGAGAACTGAATTCCATGGACTGT	down	0.339606	-1.55807	0.0606712	10463.3	3553.4	high		75	novel-mir-45	AGAAAGTGCGTCCCTGGG	0.0404	3	1	7	middle
75	novel-mir-121	ATGGAGACCGTGGAATCCC	down	0.0747218	-3.74233	0.0865104	4.89743	0.365945	middle		75	hsa-miR-4739	GGGGAGGAGCGGAGGGGC	down	-inf	-inf	0.0743247	1.89555	0	low		75	hsa-miR-6756-5p	GGTGGGGCTGGTGGTGGG	up	inf	inf	0.0617949	0	1.30572	low		76	mmu-miR-5099	TCTTAGATCGATGTGGTGCTC	0.0418	0	0	1	low
76	mmu-miR-30d-5p	TGTAAACATCCCTGACTGGAAGCT	down	0.750561	-0.41396	0.086603	10.2988	7.72989	middle		76	dre-miR-99	AACCCGTAGATCCGAACTTGC	down	0.658803	-0.602081	0.0771894	58.5001	38.5401	middle		76	mmu-miR-145a-3p	GGATTCCTGGAAATACTGTTCT	up	1.53423	0.61751	0.0620217	4857.49	7452.48	high		77	hsa-miR-132-5p	ACCGTGGCTTTAGATTGTTACT	0.0421	101	109	151	middle
77	gga-mir-3538-p3	GCTGGGCACAGCGCCTGACATC	down	0.282885	-1.82171	0.0871485	7.61555	2.15432	middle		77	gga-miR-187-5p	GCTACAACACAGGACATGGGAGT	up	2.71095	1.4388	0.0778656	28.9718	78.541	middle		77	gga-miR-153-3p	TTGCATAGTCACAAAAGTGATCGT	down	0.396053	-1.33623	0.062833	62.4361	24.728	middle		78	gga-miR-140-5p	CAGTGGTTTTACCCTATGGTAG	0.0428	1781	1434	984	middle
78	novel-mir-91	CGCCGGAATAGTGCAGCT	down	0.0166097	-5.91183	0.0872969	160.253	2.66175	middle		78	gga-miR-153-3p	TTGCATAGTCACAAAAGTGATCGT	down	0.57648	-0.794657	0.0784573	77.3252	44.5765	middle		78	efu-miR-30a	CTTTCAGTCGGATGTTTGCAGCA	up	1.5043	0.589088	0.0628608	41.2567	62.0622	middle		79	novel-mir-111	TCTTCTGGTCTTGTGCTCGCAGT	0.0432	1	1	3	middle
79	chi-miR-16b-5p	TAGCAGCACGTAAATATTGGGGA	down	0.117987	-3.0833	0.0882847	32.0594	3.78258	middle		79	novel-mir-54	CGTCAGGTGGGGAGTTTG	down	0.00959356	-6.70372	0.0800593	196.741	1.88745	middle		79	gga-miR-34a-5p	TGGCAGTGTCTTAGCTGGTTGT	down	0.309507	-1.69195	0.0630003	231.729	71.7219	middle		80	novel-mir-154	TGATGTCCCCGTGTCCCCGCAGT	0.0435	2	1	12	middle
80	gga-mir-7475-p5	CGCCGCGCCCTCCGCGCCCC	down	0.0204073	-5.61477	0.0884073	58.0067	1.18376	middle		80	mmu-miR-143-5p	GGTGCAGTGCTGCATCTCTGGT	up	1.95389	0.966346	0.0800617	2314.38	4522.04	high		80	gga-miR-449a	TGGCAGTGTATGTTAGCTGGT	up	2.3326	1.22194	0.0640757	6.30109	14.698	middle		81	gga-miR-32-5p	TATTGCACATTACTAAGTTGC	0.0442	426	454	157	middle
81	hsa-miR-181d-5p	AACATTCATTGTTGTCGGTGGGT	down	0.353715	-1.49934	0.0899564	6.04828	2.13937	middle		81	gga-miR-130a-5p	GCCCTTTTTCTGTTGTACTACT	up	7.1641	2.84079	0.0807787	3.36323	24.0945	middle		81	bta-miR-342	TCTCACACAGAAATCGCACCCAT	down	-inf	-inf	0.0642572	6.66164	0	middle		82	bta-miR-30f	TGTAAACATCCTACACTCTCAGCG	0.0442	367	248	804	middle
82	novel-mir-132	GGAGCGCGGCCGGACGCGGC	down	0.0366682	-4.76933	0.0905382	62.6964	2.29896	middle		82	gga-miR-458a-3p	ATAGCTCTTTGAATGGTACTGC	up	1.87662	0.908138	0.0838177	132.75	249.121	middle		82	gga-let-7a-5p	TGAGGTAGTAGGTTGTATAGTT	up	1.55455	0.636501	0.0656916	24056.8	37397.7	high		83	mmu-miR-126b-5p	CATTATTACTCACGGTACGAGT	0.0451	10	7	21	middle
83	gga-miR-7	TTGAAGACTAGTGATTTTGTTGTTAC	up	inf	inf	0.0920226	0	0.0931868	low		83	hsa-miR-29b-3p	TAGCACCATTTGAAATCAGTAA	up	inf	inf	0.0851019	0	2.24827	low		83	gga-miR-107-5p	AGCTTCTTTACAGTGTTGCCTTG	down	0.232987	-2.10168	0.0658201	4.06679	0.947507	low		84	oha-miR-29a-3p	TAGCACCATTTGAAATCGGTAG	0.0456	0	0	1	low
84	hsa-miR-4508	AGCGGGGCTGGGCGCGCGCC	down	0.00108258	-9.85131	0.0931428	439.553	0.475851	middle		84	hsa-miR-187-3p	TCGTGTCTTGTGTTGCAGCCAGT	up	2.99155	1.58089	0.085773	527.625	1578.42	middle		84	aca-miR-210-5p	AGCCACTGACTAACGCACATTG	up	1.5752	0.655536	0.066656	257.927	406.288	middle		85	mdo-mir-7385c-p3	AAAACCTGGAACCTAGTG	0.0464	0	0	1	low
85	gga-miR-15b-5p	TAGCAGCACATCATGGTTTGC	down	0.465983	-1.10165	0.0956645	1453.85	677.468	middle		85	novel-mir-167	GTGAACATAAGACGAGAA	down	0.0270975	-5.2057	0.0858092	8.33281	0.225798	middle		85	novel-mir-47	TTCGTGAAGCGTTCCATATTTTTT	down	0.14477	-2.78817	0.0689933	72.3148	10.469	middle		86	novel-mir-117	CTGGGGCTGGCGTGGATCTCGGT	0.0465	2	2	5	middle
86	gga-miR-1559-5p	TTCGATGCTTGTATGCTACTCC	up	1.59934	0.67748	0.0971737	1007.74	1611.73	middle		86	pma-miR-30a-5p	TGTAAACATCCTCGACTGGAAGCCT	up	2.25421	1.17262	0.0880042	17.5495	39.5604	middle		86	novel-mir-93	CCACAGCCAAGGGAACGGG	down	0.0994777	-3.32948	0.0695452	11.8477	1.17858	middle		87	ssa-miR-221-5p	AGCTACATTGTCTGCTGGGTTC	0.0474	38	22	76	middle
87	gga-miR-130c-5p	GCCCTTTTTATGTTGTACTACT	down	0.711539	-0.490985	0.0971812	19.5084	13.881	middle		87	oan-miR-1416	TCCTTAACTCATGCCGCTGTGAA	up	5.16221	2.36799	0.0892038	0.542105	2.79846	low		87	gga-miR-383-5p	CAGATCAGAAGGTGATTGTGGCT	up	3.6147	1.85388	0.069804	176.268	637.156	middle		88	gga-miR-130c-3p	CAGTGCAATGTTAAAAGGGCAT	0.0476	2984	3056	1087	high
88	gga-miR-187-5p	GCTACAACACAGGACATGGGAGT	up	2.45842	1.29773	0.0979509	25.3447	62.3078	middle		88	gga-miR-103-1-5p	AGCTTCTTTACAGTGCTGCCTTG	up	2.26698	1.18077	0.0897291	2.41273	5.46962	low		88	mmu-miR-455-3p	CAGTCCATGGGCATATACACCAA	up	4.20845	2.07329	0.0706144	0.380275	1.60037	low		89	mmu-miR-3968	CGAATCCCACTCCTGACACCA	0.0481	7	8	37	middle
89	novel-mir-146	AGCCTCTGGCGTGTTGGA	down	0.00651434	-7.26216	0.0998761	158.832	1.03469	middle		89	gga-miR-103-2-5p	AGCTTCTTTACAGTGCTGCCTTG	up	2.26698	1.18077	0.0897291	2.41273	5.46962	low		89	hsa-miR-204-3p	GCTGGGAAGGCAAAGGGACGT	up	3.91568	1.96926	0.0714257	37.6335	147.361	middle		90	oan-miR-142-5p	TCCCTAAAGTAGAAAGCACTAC	0.0498	0	0	0	low
											90	gga-miR-125b-5p	TCCCTGAGACCCTAACTTGTGA	up	1.99888	0.999194	0.0912064	138667	277180	high		90	tgu-miR-148-3p	TCAGTGCACTACAGAACTTTGTT	down	0.727614	-0.458754	0.071528	2110.56	1535.68	high		91	hsa-miR-4459	GGAGGAGGAGGAGGTGGA	0.0498	1	2	5	low
											91	mmu-miR-126b-5p	CATTATTACTCACGGTACGAGT	down	0.402196	-1.31403	0.0936135	24.6866	9.92886	middle		91	gga-miR-221-5p	ACCTGGCATACAATGTAGATTT	down	0.644579	-0.633571	0.0717035	608.41	392.168	middle		92	novel-mir-101	CCGGCCGCGCCCCGGCCCCC	0.0499	0	0	2	middle
											92	novel-mir-137	GGATAAGGATTGGCTCTA	down	0.0233091	-5.42296	0.0937319	50.3422	1.17343	middle		92	cfa-miR-429	TAATACTGTCTGGTAATGCCGTT	up	2.44935	1.2924	0.0721059	164.771	403.581	middle		93
											93	gga-miR-1451-5p	TCGCACAGGAGCAAGTTACCGC	down	0.72477	-0.464405	0.095209	1446.95	1048.7	middle		93	novel-mir-12	CGGCACCCCCAGACCCGGCACT	down	0.150428	-2.73286	0.0725969	15.824	2.38037	middle		94	tgu-miR-148-5p	AAAGTTCTGTGACACTCCGACT	0.0512	292	230	624	high
											94	gga-miR-122-5p	TGGAGTGTGACAATGGTGTTT	up	3.30445	1.72441	0.0966676	59.1936	195.602	high		94	gga-miR-383-3p	CCACAGCACTGCCTGGTCAGA	up	6.34782	2.66626	0.0727184	1.69835	10.7808	middle		95	gga-miR-15b-5p	TAGCAGCACATCATGGTTTGC	0.0521	597	677	275	middle
											95	dre-miR-200c-3p	TAATACTGCCTGGTAATGATGTA	up	10.3648	3.37361	0.0981885	0.652704	6.76511	low		95	gga-miR-196-5p	TAGGTAGTTTCATGTTGTTGGGTA	up	3.039	1.6036	0.0756051	1.67679	5.09575	middle		96	novel-mir-50	CACGTTCCCGTGGCCGTGG	0.0526	65	55	211	middle
																						96	gga-miR-301a-5p	GCTCTGACAATGTTGCACTACT	up	5.97103	2.57798	0.075753	2.81761	16.824	middle		97	gga-let-7k-3p	CTATACAATCTACTGTCTTTCT	0.0528	153	151	127	middle
																						97	mmu-miR-143-5p	GGTGCAGTGCTGCATCTCTGGT	up	1.68095	0.749276	0.0769756	2641.04	4439.46	high		98	gga-mir-6561-p3	CCAGAACTGGACACAGTAC	0.053	1	2	0	low
																						98	rno-miR-208b-3p	ATAAGACGAACAAAAGGTTTGT	down	0.0953868	-3.39007	0.0775884	3.75541	0.358216	low		99	novel-mir-164	CTACCTGGTTGATCCTGCC	0.0531	2	2	9	middle
																						99	gga-mir-205b-p3	GATTTCAGTGAAATGAAGCCCGT	down	0.183145	-2.44894	0.0783404	3.21761	0.589291	low		100	dre-miR-30a-5p	TGTAAACATTCTCGACTGGAAGT	0.0536	0	1	1	low
																						100	bta-miR-127	TCGGATCCGTCTGAGCTTGGCT	down	0.291395	-1.77895	0.0794195	98.0648	28.5756	middle		101	gga-miR-30c-5p	TGTAAACATCCTACACTCTCAGCT	0.0552	62660	48118	125801	high
																						101	gga-miR-454-3p	TAGTGCAATATTGCTTATAGGGT	down	0.26077	-1.93915	0.0795526	1021.2	266.298	middle		102	gga-miR-30c-5p	TGTAAACATCCTACACTCTCAGCT	0.0552	62660	48118	125801	high
																						102	novel-mir-117	CTGGGGCTGGCGTGGATCTCGGT	down	0.239147	-2.06403	0.0799491	20.3418	4.86468	middle		103	oan-miR-221-3p	AGCTACATTGTCTGCTGGGTTAAA	0.0559	6	3	12	middle
																						103	cgr-miR-382	GAAGTTGTTCGTGGTGGATTCG	up	4.20408	2.07179	0.0802778	0.267982	1.12661	low		104	gga-miR-18b-3p	TACTGCCCTAAATGCTCCTTCT	0.0559	64	25	146	middle
																						104	chi-miR-382-5p	GAAGTTGTTCGTGGTGGATTCG	up	4.20408	2.07179	0.0802778	0.267982	1.12661	low		105	ipu-miR-212	ACCTTGGCTCTAGACTGCTTACT	0.0572	101	92	195	middle
																						105	novel-mir-62	CCCGGGGCCGAGGGAGAA	down	0.292064	-1.77564	0.0825571	70.5807	20.6141	middle		106	ssa-miR-212b-5p	ACCTTGGCTCTAGACTGCTTACT	0.0572	101	92	195	middle
																						106	pma-miR-24	TGGCTCAGTTCAGCAGGAACAGT	down	0.595771	-0.747171	0.0834074	17051	10158.5	high		107	tgu-miR-139-3p	TGGAGATGCGGCCCTGTTGGAAT	0.0592	13	16	25	middle
																						107	gga-let-7f-3p	CTATACAATCTATTGCCTTCCT	up	1.45281	0.538844	0.0844241	58.6457	85.201	middle		108	pma-miR-204-5p	TTCCCTTTGTCATCCTATGCCTTT	0.0615	192	123	363	middle
																						108	hsa-miR-26a-5p	TTCAAGTAATCCAGGATAGGCTTTT	down	0.542914	-0.881205	0.0847342	169.129	91.8224	middle		109	novel-mir-69	GCAGAGCTCTCCATGGTTGGTT	0.0618	0	0	2	middle
																						109	gga-miR-456-3p	CAGGCTGGTTAGATGGTTGTCT	up	1.46697	0.552839	0.0847944	1349.82	1980.15	high		110	rno-miR-125a-5p	TCCCTGAGACCCTTTAACCTGT	0.0634	3	2	5	middle
																						110	gga-miR-29b-1-5p	GCTGGTTTCATATGGTGGTTTAGA	up	4.2876	2.10017	0.0853464	4.51412	19.3548	middle		111	tni-miR-205	TCCTTCATTCCACCGGAGTCTGAA	0.0651	8	5	18	middle
																						111	oha-miR-182-5p	TTTGGCAATGGTAGAACTCACACT	down	0.465775	-1.1023	0.0897798	141.828	66.0601	middle		112	novel-mir-37	TACCGCCCGTCACCCTCCT	0.0654	0	0	1	middle
																						112	tgu-miR-125-5p	TCCCTGAGACCCTAACTTGTGAT	up	1.65146	0.72374	0.0899435	3244.48	5358.11	high		113	efu-miR-99b	CACCCGTAGAACCGACCTTGC	0.0655	1	1	5	middle
																						113	gga-miR-193b-3p	AACTGGCCCACAAAGTCCCGCT	down	0.483037	-1.0498	0.0899922	4162.52	2010.65	middle		114	novel-mir-155	GCTATGTACTATCTGAAG	0.0663	11	14	34	middle
																						114	gga-miR-130a-3p	CAGTGCAATATTAAAAGGGCAT	down	0.457914	-1.12685	0.0907359	188.65	86.3856	middle		115	novel-mir-67	GAGGCTGTTTCTGAGCTGC	0.0667	2	2	6	middle
																						115	gga-miR-27b-3p	TTCACAGTGGCTAAGTTCTGC	up	2.05745	1.04086	0.0910072	14169.6	29153.1	high		116	gga-miR-2954	CATCCCCATTCCACTCCTAGCAG	0.0674	21739	14093	45370	high
																						116	novel-mir-13	AGGGATCTTGTTAGAGTAGTGA	up	2.53441	1.34165	0.0929288	41.3022	104.677	middle		117	ssa-miR-30a-5p	TTTAAACATCCTACACTCTCAGCG	0.0679	126	92	264	middle
																						117	hsa-miR-19b-3p	TGTGCAAATCTATGCAAAACTGT	down	0.24958	-2.00243	0.0932094	167.693	41.8528	middle		118	novel-mir-104	CTTCGGTGAGGATGTGAT	0.0683	3	3	9	middle
																						118	ssa-miR-30a-5p	TTTAAACATCCTACACTCTCAGCG	up	2.78387	1.47709	0.0932531	94.7603	263.8	middle		119	gga-miR-101-2-5p	TCAGTTATCACAGTGCTGATGC	0.0686	70	84	27	middle
																						119	hsa-mir-7108-p5	CCGCGCCCCGCGCCCGCC	down	0.190348	-2.39329	0.0932645	13.0514	2.4843	middle		120	ssc-miR-451	AAACCGTTACCATTACTGAGTTT	0.0718	10711	14704	4609	high
																						120	dre-miR-17a-5p	AAAAGTGCTTACAGTGCAGGTAGTT	down	0.280289	-1.83501	0.0939526	17.9949	5.04378	middle		121	xtr-miR-301	CGGTGCAATAGTATTGTCAAAGCATT	0.0734	1	1	0	low
																						121	novel-mir-116	GGCCGAGCCGGGCGCCTG	down	0.0200724	-5.63865	0.0953176	47.2045	0.947507	middle		122	hsa-miR-3120-3p	CACAGCAAGTGTAGACAGGCAT	0.0736	21	34	8	middle
																						122	gga-miR-1677-3p	TTGACTTCAATAGGAGCAGGATT	down	0.166682	-2.58483	0.0967363	73.4146	12.2369	middle		123	tgu-miR-2954-5p	TGCTGAGAGGGCTTGGGGAGAGGA	0.0743	595	527	1143	middle
																						123	novel-mir-40	CGAGCCGGGCGCCTGGGC	down	-inf	-inf	0.098091	13.8571	0	middle		124	gga-miR-460a-3p	CACAGCGCATACAATGTGGATT	0.075	124	150	40	middle
																						124	gga-miR-15b-5p	TAGCAGCACATCATGGTTTGC	down	0.401404	-1.31687	0.0987494	684.616	274.808	middle		125	gga-mir-3535-p3	TAGATAGTCAAGTGCTGATC	0.0765	30	19	68	middle
																																	126	gga-miR-6516-3p	GTCATGTATGATACTGCACACA	0.0777	6	6	8	middle
																																	127	gga-miR-30c-2-3p	CTGGGAGAAGGCTGTTTACTCT	0.0802	450	400	482	middle
																																	128	gga-miR-489-3p	TGACATCATATGTACGGCTGCT	0.0808	8	8	30	middle
																																	129	gga-miR-135a-5p	TATGGCTTTTTATTCCTATGTGA	0.0819	764	765	233	middle
																																	130	hsa-mir-3199-1-p5	TTTGTGGAAGTTCTGACT	0.082	3	7	13	middle
																																	131	gga-let-7i	TGAGGTAGTAGTTTGTGCTGTT	0.0829	36227	33323	53225	high
																																	132	gga-miR-204	ATCTTCCCTTTGTCATCCTATGCCT	0.0836	1	0	0	low
																																	133	mdo-miR-460-3p	CACAGCGCATACAATGTGGATAT	0.0852	0	1	0	low
																																	134	tgu-miR-2970-3p	CAGATCACCTCTTGGCTGTGGG	0.086	94	95	228	middle
																																	135	ipu-miR-7550	TTCCGGCTCGAAGGACCA	0.0862	143	72	339	middle
																																	136	cgr-miR-25-3p	CATTGCACTTGTCTCGGTCTGA	0.0876	9	6	78	middle
																																	137	gga-let-7f-3p	CTATACAATCTATTGCCTTCCT	0.0877	73	42	85	middle
																																	138	gga-miR-23b-5p	GGGTTCCTGGCATGATGATTT	0.0885	48	45	78	middle
																																	139	gga-miR-16-5p	TAGCAGCACGTAAATATTGGTG	0.0896	10711	12011	3880	high
																																	140	mmu-miR-1895	CGAGGAGGAGGAGGAGGA	0.0911	9	13	22	middle
																																	141	gga-miR-10a-3p	CAAATTCGTATCTAGGGGAAT	0.0936	644	696	493	middle
																																	142	gga-miR-153-3p	TTGCATAGTCACAAAAGTGATCGT	0.0946	45	81	25	middle
																																	143	efu-miR-423	TGAGGGGCAGAGAGCGAGACTTT	0.0955	0	1	3	middle
																																	Following miRNAs do not show significant difference (p-value<=0.05).	bta-miR-423-5p	TGAGGGGCAGAGAGCGAGACTTT	0.0955	0	1	3	middle
																																	144	gga-miR-181a-5p	AACATTCAACGCTGTCGGTGAGT	0.0957	27384	21962	45196	high
																																	145	novel-mir-7	ATCCAGGGAGGAGAAGGGACTTTC	0.0957	4	4	10	middle
																																	146	gga-miR-1587	GGGCTGGGCTGGGCTGGG	0.0962	1	1	2	low
																																	147	tgu-miR-181a-2-3p	ACCATCGACCGTTGATTGTACC	0.0967	716	709	1136	middle
																																	148	gga-miR-181a-3p	ACCATCGACCGTTGATTGTACC	0.0967	716	709	1136	middle
																																	149	novel-mir-144	CCTGCCTGAGCGTCGCTT	0.0974	341	246	1370	high
																																	150	ppy-miR-93	CAAAGTGCTGTTCGTGCAGGT	0.0988	4	3	10	middle
																																	151	gga-miR-1559-3p	TTACATGTATGCATCGAGCAGA	0.099	27	48	16	middle
