# Supplementary material for: High-throughput sequencing reveals differential expression of miRNAs in prehierarchal follicles of laying and brooding geese
Source: Physiol Genomics. 2016 May 6;48(7):455–63. doi: 10.1152/physiolgenomics.00011.2016 (PMC4967221; doi:10.1152/physiolgenomics.00011.2016)
Supplement: Table S6 [file Table_S6.xlsx]

## Sheet: Sheet1
Ts6 Significant pathway of KEGG analysis.
LSWFvsLLWFvsLSYF									BSWFvsBLWFvsBSYF									LSWFvsBSWF									LLWFvsBLWF									LSYFvsBSYF
Pathway Id	pathway description	S gene number	TS gene number	B gene number	TB gene number	Pvalue of Fisher's Exact Test	Pathway Link		Pathway Id	pathway description	S gene number	TS gene number	B gene number	TB gene number	Pvalue of Fisher's Exact Test	Pathway Link		Pathway Id	pathway description	S gene number	TS gene number	B gene number	TB gene number	Pvalue of Fisher's Exact Test	Pathway Link		Pathway Id	pathway description	S gene number	TS gene number	B gene number	TB gene number	Pvalue of Fisher's Exact Test	Pathway Link		Pathway Id	pathway description	S gene number	TS gene number	B gene number	TB gene number	Pvalue of Fisher's Exact Test	Pathway Link
ko04660	T cell receptor signaling pathway	81	4403	133	10684	3.24368e-06	NA		ko04660	T cell receptor signaling pathway	53	2484	133	10684	1.28202e-05	NA		ko04360	Axon guidance	107	3239	264	10684	0.000227295	NA		ko04722	Neurotrophin signaling pathway	64	2852	160	10684	0.000155392	NA		ko04144	Endocytosis	128	3326	308	10684	5.65956e-05	NA
ko04360	Axon guidance	144	4403	264	10684	6.67772e-06	NA		ko04144	Endocytosis	101	2484	308	10684	6.79675e-05	NA		ko00603	Glycosphingolipid biosynthesis - globo series	10	3239	13	10684	0.000710345	NA		ko05131	Shigellosis	46	2852	120	10684	0.0033747	NA		ko05220	Chronic myeloid leukemia	54	3326	112	10684	0.000108064	NA
ko04810	Regulation of actin cytoskeleton	181	4403	345	10684	1.18991e-05	NA		ko05211	Renal cell carcinoma	36	2484	86	10684	9.26546e-05	NA		ko04620	Toll-like receptor signaling pathway	53	3239	122	10684	0.00139354	NA		ko04013	MAPK signaling pathway - fly	11	2852	19	10684	0.00398365	NA		ko04360	Axon guidance	110	3326	264	10684	0.000162373	NA
ko04662	B cell receptor signaling pathway	59	4403	97	10684	7.17007e-05	NA		ko04620	Toll-like receptor signaling pathway	47	2484	122	10684	0.000104233	NA		ko00561	Glycerolipid metabolism	32	3239	66	10684	0.00143289	NA		ko04360	Axon guidance	89	2852	264	10684	0.00637812	NA		ko04660	T cell receptor signaling pathway	60	3326	133	10684	0.000455372	NA
ko04144	Endocytosis	160	4403	308	10684	7.3644e-05	NA		ko04360	Axon guidance	87	2484	264	10684	0.000175129	NA		ko04010	MAPK signaling pathway	122	3239	328	10684	0.00401072	NA		ko04270	Vascular smooth muscle contraction	71	2852	205	10684	0.00692592	NA		ko04810	Regulation of actin cytoskeleton	136	3326	345	10684	0.000552736	NA
ko05211	Renal cell carcinoma	52	4403	86	10684	0.000233636	NA		ko04914	Progesterone-mediated oocyte maturation	39	2484	101	10684	0.000369883	NA		ko04012	ErbB signaling pathway	50	3239	120	10684	0.00522745	NA		ko-	-	1319	2852	4732	10684	0.00745477	NA		ko05223	Non-small cell lung cancer	34	3326	67	10684	0.000615966	NA
ko04062	Chemokine signaling pathway	121	4403	231	10684	0.000346878	NA		ko05120	Epithelial cell signaling in Helicobacter pylori infection	31	2484	79	10684	0.00104143	NA		ko04914	Progesterone-mediated oocyte maturation	43	3239	101	10684	0.00584129	NA		ko05223	Non-small cell lung cancer	27	2852	67	10684	0.0104549	NA		ko04310	Wnt signaling pathway	100	3326	245	10684	0.000744321	NA
ko05200	Pathways in cancer	219	4403	447	10684	0.000411549	NA		ko04662	B cell receptor signaling pathway	36	2484	97	10684	0.00142075	NA		ko04912	GnRH signaling pathway	49	3239	118	10684	0.00611567	NA		ko04320	Dorso-ventral axis formation	37	2852	98	10684	0.010535	NA		ko00562	Inositol phosphate metabolism	49	3326	107	10684	0.000972481	NA
ko04012	ErbB signaling pathway	68	4403	120	10684	0.000426485	NA		ko04012	ErbB signaling pathway	42	2484	120	10684	0.00225938	NA		ko05211	Renal cell carcinoma	37	3239	86	10684	0.00827427	NA		ko00310	Lysine degradation	32	2852	83	10684	0.0118913	NA		ko04320	Dorso-ventral axis formation	45	3326	98	10684	0.00143479	NA
ko04320	Dorso-ventral axis formation	57	4403	98	10684	0.000499024	NA		ko04720	Long-term potentiation	37	2484	103	10684	0.0024034	NA		ko04722	Neurotrophin signaling pathway	63	3239	160	10684	0.00865075	NA		ko04912	GnRH signaling pathway	43	2852	118	10684	0.0123623	NA		ko04012	ErbB signaling pathway	53	3326	120	10684	0.00171245	NA
ko04720	Long-term potentiation	59	4403	103	10684	0.000688692	NA		ko05416	Viral myocarditis	93	2484	308	10684	0.0026512	NA		ko04720	Long-term potentiation	43	3239	103	10684	0.00878969	NA		ko04920	Adipocytokine signaling pathway	31	2852	81	10684	0.0147557	NA		ko05211	Renal cell carcinoma	40	3326	86	10684	0.00191528	NA
ko05131	Shigellosis	67	4403	120	10684	0.0008135	NA		ko00562	Inositol phosphate metabolism	38	2484	107	10684	0.00266832	NA		ko05215	Prostate cancer	41	3239	98	10684	0.00992235	NA		ko04810	Regulation of actin cytoskeleton	110	2852	345	10684	0.0168333	NA		ko05131	Shigellosis	52	3326	120	10684	0.0030873	NA
ko04722	Neurotrophin signaling pathway	86	4403	160	10684	0.000846867	NA		ko04540	Gap junction	39	2484	111	10684	0.00294106	NA		ko04510	Focal adhesion	214	3239	620	10684	0.0113424	NA		ko04011	MAPK signaling pathway - yeast	15	2852	34	10684	0.021101	NA		ko05212	Pancreatic cancer	38	3326	83	10684	0.00345635	NA
ko05220	Chronic myeloid leukemia	63	4403	112	10684	0.000886906	NA		ko04912	GnRH signaling pathway	41	2484	118	10684	0.00294722	NA		ko05131	Shigellosis	48	3239	120	10684	0.0146443	NA		ko05212	Pancreatic cancer	31	2852	83	10684	0.0213204	NA		ko04912	GnRH signaling pathway	51	3326	118	10684	0.00358977	NA
ko05223	Non-small cell lung cancer	39	4403	67	10684	0.00360472	NA		ko05200	Pathways in cancer	128	2484	447	10684	0.00409284	NA		ko04270	Vascular smooth muscle contraction	77	3239	205	10684	0.0150089	NA		ko05220	Chronic myeloid leukemia	40	2852	112	10684	0.0218114	NA		ko-	-	1537	3326	4732	10684	0.00384851	NA
ko04650	Natural killer cell mediated cytotoxicity	64	4403	119	10684	0.00361403	NA		ko05131	Shigellosis	41	2484	120	10684	0.00415277	NA		ko05220	Chronic myeloid leukemia	45	3239	112	10684	0.0162364	NA		ko04720	Long-term potentiation	37	2852	103	10684	0.024295	NA		ko04013	MAPK signaling pathway - fly	12	3326	19	10684	0.00395327	NA
ko05214	Glioma	51	4403	92	10684	0.00396791	NA		ko05218	Melanoma	28	2484	76	10684	0.00515471	NA		ko04320	Dorso-ventral axis formation	40	3239	98	10684	0.0170399	NA		ko04144	Endocytosis	98	2852	308	10684	0.0243158	NA		ko04270	Vascular smooth muscle contraction	82	3326	205	10684	0.00408562	NA
ko04620	Toll-like receptor signaling pathway	65	4403	122	10684	0.00451988	NA		ko04650	Natural killer cell mediated cytotoxicity	40	2484	119	10684	0.00630234	NA		ko04810	Regulation of actin cytoskeleton	123	3239	345	10684	0.017463	NA		ko04060	Cytokine-cytokine receptor interaction	64	2852	193	10684	0.0264055	NA		ko04070	Phosphatidylinositol signaling system	61	3326	147	10684	0.0047983	NA
ko05221	Acute myeloid leukemia	37	4403	64	10684	0.0052856	NA		ko04666	Fc gamma R-mediated phagocytosis	50	2484	156	10684	0.00710469	NA		ko00564	Glycerophospholipid metabolism	39	3239	96	10684	0.0198818	NA		ko05211	Renal cell carcinoma	31	2852	86	10684	0.0352287	NA		ko04722	Neurotrophin signaling pathway	65	3326	160	10684	0.0065591	NA
ko05416	Viral myocarditis	149	4403	308	10684	0.00586906	NA		ko04810	Regulation of actin cytoskeleton	100	2484	345	10684	0.00716497	NA		ko04370	VEGF signaling pathway	43	3239	108	10684	0.0218273	NA		ko04662	B cell receptor signaling pathway	34	2852	97	10684	0.0424192	NA		ko04720	Long-term potentiation	44	3326	103	10684	0.00835436	NA
ko-	-	2012	4403	4732	10684	0.00757982	NA		ko04630	Jak-STAT signaling pathway	46	2484	142	10684	0.00772522	NA		ko00514	O-Mannosyl glycan biosynthesis	3	3239	3	10684	0.0278452	NA		ko05214	Glioma	32	2852	92	10684	0.0529129	NA		ko05215	Prostate cancer	42	3326	98	10684	0.00919814	NA
ko05216	Thyroid cancer	21	4403	33	10684	0.00768105	NA		ko05214	Glioma	32	2484	92	10684	0.00786872	NA		ko04530	Tight junction	139	3239	400	10684	0.0290651	NA		ko00563	Glycosylphosphatidylinositol(GPI)-anchor biosynthesis	11	2852	26	10684	0.0614903	NA		ko04650	Natural killer cell mediated cytotoxicity	49	3326	119	10684	0.0125969	NA
ko04114	Oocyte meiosis	70	4403	135	10684	0.0077056	NA		ko04070	Phosphatidylinositol signaling system	47	2484	147	10684	0.00929994	NA		ko04144	Endocytosis	108	3239	308	10684	0.0390508	NA		ko04012	ErbB signaling pathway	40	2852	120	10684	0.0629306	NA		ko04662	B cell receptor signaling pathway	41	3326	97	10684	0.0130608	NA
ko05130	Pathogenic Escherichia coli infection	70	4403	135	10684	0.0077056	NA		ko04916	Melanogenesis	40	2484	123	10684	0.0115574	NA		ko00512	O-Glycan biosynthesis	14	3239	30	10684	0.0433506	NA		ko04540	Gap junction	37	2852	111	10684	0.0714793	NA		ko04540	Gap junction	46	3326	111	10684	0.0134442	NA
ko04530	Tight junction	188	4403	400	10684	0.00976485	NA		ko05215	Prostate cancer	33	2484	98	10684	0.0119637	NA		ko05200	Pathways in cancer	152	3239	447	10684	0.0474649	NA		ko04910	Insulin signaling pathway	52	2852	162	10684	0.071671	NA		ko04630	Jak-STAT signaling pathway	57	3326	142	10684	0.0137055	NA
ko00512	O-Glycan biosynthesis	19	4403	30	10684	0.0118871	NA		ko04114	Oocyte meiosis	43	2484	135	10684	0.0133398	NA		ko-	-	1474	3239	4732	10684	0.0495593	NA		ko04370	VEGF signaling pathway	36	2852	108	10684	0.0746078	NA		ko04120	Ubiquitin mediated proteolysis	64	3326	162	10684	0.0139276	NA
ko00562	Inositol phosphate metabolism	56	4403	107	10684	0.0126954	NA		ko05223	Non-small cell lung cancer	24	2484	67	10684	0.0134393	NA		ko05416	Viral myocarditis	107	3239	308	10684	0.0506083	NA		ko05120	Epithelial cell signaling in Helicobacter pylori infection	27	2852	79	10684	0.085861	NA		ko04670	Leucyte transendothelial migration	84	3326	220	10684	0.014666	NA
ko04630	Jak-STAT signaling pathway	72	4403	142	10684	0.0134216	NA		ko04622	RIG-I-like receptor signaling pathway	18	2484	47	10684	0.0146617	NA		ko05223	Non-small cell lung cancer	27	3239	67	10684	0.0519996	NA		ko02010	ABC transporters	15	2852	40	10684	0.0884971	NA		ko04062	Chemokine signaling pathway	87	3326	231	10684	0.0192216	NA
ko04010	MAPK signaling pathway	155	4403	328	10684	0.0141789	NA		ko04013	MAPK signaling pathway - fly	9	2484	19	10684	0.0180658	NA		ko04150	mTOR signaling pathway	28	3239	70	10684	0.053175	NA		ko00564	Glycerophospholipid metabolism	32	2852	96	10684	0.0887458	NA		ko05214	Glioma	38	3326	92	10684	0.0244639	NA
ko04070	Phosphatidylinositol signaling system	74	4403	147	10684	0.0151295	NA		ko04621	NOD-like receptor signaling pathway	18	2484	48	10684	0.0184802	NA		ko04011	MAPK signaling pathway - yeast	15	3239	34	10684	0.0617815	NA		ko04745	Phototransduction - fly	18	2852	50	10684	0.0941388	NA		ko04914	Progesterone-mediated oocyte maturation	41	3326	101	10684	0.0271302	NA
ko04013	MAPK signaling pathway - fly	13	4403	19	10684	0.0152629	NA		ko04722	Neurotrophin signaling pathway	49	2484	160	10684	0.0186905	NA		ko04660	T cell receptor signaling pathway	49	3239	133	10684	0.0620366	NA											ko04664	Fc epsilon RI signaling pathway	37	3326	90	10684	0.028239	NA
ko00270	Cysteine and methionine metabolism	20	4403	33	10684	0.0190765	NA		ko04320	Dorso-ventral axis formation	32	2484	98	10684	0.0209126	NA		ko00310	Lysine degradation	32	3239	83	10684	0.0664943	NA											ko05219	Bladder cancer	20	3326	44	10684	0.0319109	NA
ko05215	Prostate cancer	51	4403	98	10684	0.0191637	NA		ko-	-	1144	2484	4732	10684	0.0229551	NA		ko05212	Pancreatic cancer	32	3239	83	10684	0.0664943	NA											ko04620	Toll-like receptor signaling pathway	48	3326	122	10684	0.0323944	NA
ko05212	Pancreatic cancer	44	4403	83	10684	0.01939	NA		ko04730	Long-term depression	29	2484	88	10684	0.0238393	NA		ko04670	Leucyte transendothelial migration	77	3239	220	10684	0.0743926	NA											ko00561	Glycerolipid metabolism	28	3326	66	10684	0.0342167	NA
ko04270	Vascular smooth muscle contraction	99	4403	205	10684	0.0228234	NA		ko04062	Chemokine signaling pathway	67	2484	231	10684	0.0239454	NA		ko05110	Vibrio cholerae infection	49	3239	135	10684	0.0783567	NA											ko05200	Pathways in cancer	157	3326	447	10684	0.0361203	NA
ko04914	Progesterone-mediated oocyte maturation	52	4403	101	10684	0.023094	NA		ko04530	Tight junction	110	2484	400	10684	0.0247655	NA		ko05218	Melanoma	29	3239	76	10684	0.0876021	NA											ko05213	Endometrial cancer	27	3326	64	10684	0.0399284	NA
ko04510	Focal adhesion	279	4403	620	10684	0.0269567	NA		ko04370	VEGF signaling pathway	34	2484	108	10684	0.0303324	NA		ko00550	Peptidoglycan biosynthesis	2	3239	2	10684	0.0918884	NA											ko04666	Fc gamma R-mediated phagocytosis	59	3326	156	10684	0.0434146	NA
ko00604	Glycosphingolipid biosynthesis - ganglio series	13	4403	20	10684	0.0273176	NA		ko05222	Small cell lung cancer	38	2484	124	10684	0.0347278	NA		ko00901	Indole alkaloid biosynthesis	2	3239	2	10684	0.0918884	NA											ko04910	Insulin signaling pathway	61	3326	162	10684	0.0442198	NA
ko00532	Glycosaminoglycan biosynthesis - chondroitin sulfate	14	4403	22	10684	0.0281984	NA		ko00521	Streptomycin biosynthesis	6	2484	12	10684	0.0391707	NA		ko00532	Glycosaminoglycan biosynthesis - chondroitin sulfate	10	3239	22	10684	0.097057	NA											ko04370	VEGF signaling pathway	42	3326	108	10684	0.0518627	NA
ko05222	Small cell lung cancer	62	4403	124	10684	0.0288565	NA		ko04340	Hedgehog signaling pathway	22	2484	66	10684	0.0398228	NA																				ko00512	O-Glycan biosynthesis	14	3326	30	10684	0.0534726	NA
ko05210	Colorectal cancer	44	4403	85	10684	0.031243	NA		ko00513	High-mannose type N-glycan biosynthesis	3	2484	4	10684	0.0414743	NA																				ko04916	Melanogenesis	47	3326	123	10684	0.0557462	NA
ko04520	Adherens junction	67	4403	136	10684	0.0341013	NA		ko04614	Renin-angiotensin system	9	2484	22	10684	0.0495427	NA																				ko05416	Viral myocarditis	109	3326	308	10684	0.0587189	NA
ko00330	Arginine and proline metabolism	27	4403	49	10684	0.0342105	NA		ko05213	Endometrial cancer	21	2484	64	10684	0.0515105	NA																				ko00604	Glycosphingolipid biosynthesis - ganglio series	10	3326	20	10684	0.0604628	NA
ko05020	Prion diseases	24	4403	43	10684	0.0373689	NA		ko00550	Peptidoglycan biosynthesis	2	2484	2	10684	0.0540382	NA																				ko05410	Hypertrophic cardiomyopathy (HCM)	39	3326	101	10684	0.0656474	NA
ko04210	Apoptosis	47	4403	93	10684	0.0426615	NA		ko05140	Leishmaniasis	22	2484	68	10684	0.0543646	NA																				ko05412	Arrhythmogenic right ventricular cardiomyopathy (ARVC)	40	3326	104	10684	0.0666001	NA
ko00534	Glycosaminoglycan biosynthesis - heparan sulfate	16	4403	27	10684	0.0445363	NA		ko04011	MAPK signaling pathway - yeast	12	2484	34	10684	0.0762245	NA																				ko04330	Notch signaling pathway	40	3326	105	10684	0.0762248	NA
ko04540	Gap junction	55	4403	111	10684	0.0455818	NA		ko04210	Apoptosis	28	2484	93	10684	0.0764736	NA																				ko05120	Epithelial cell signaling in Helicobacter pylori infection	31	3326	79	10684	0.0767848	NA
ko04621	NOD-like receptor signaling pathway	26	4403	48	10684	0.0473911	NA		ko00310	Lysine degradation	25	2484	83	10684	0.0899292	NA																				ko04114	Oocyte meiosis	50	3326	135	10684	0.0824928	NA
ko05218	Melanoma	39	4403	76	10684	0.0474236	NA		ko04130	SNARE interactions in vesicular transport	12	2484	35	10684	0.092428	NA																				ko05140	Leishmaniasis	27	3326	68	10684	0.0826026	NA
ko04670	Leucyte transendothelial migration	103	4403	220	10684	0.051272	NA		ko04745	Phototransduction - fly	16	2484	50	10684	0.0995011	NA																				ko05414	Dilated cardiomyopathy	41	3326	109	10684	0.0875403	NA
ko04330	Notch signaling pathway	52	4403	105	10684	0.0513247	NA																													ko00513	High-mannose type N-glycan biosynthesis	3	3326	4	10684	0.0924615	NA
ko04060	Cytokine-cytokine receptor interaction	91	4403	193	10684	0.0534496	NA																													ko04530	Tight junction	137	3326	400	10684	0.0944367	NA
ko05213	Endometrial cancer	33	4403	64	10684	0.0602562	NA																													ko00550	Peptidoglycan biosynthesis	2	3326	2	10684	0.0968917	NA
ko04310	Wnt signaling pathway	113	4403	245	10684	0.0654805	NA																													ko04510	Focal adhesion	208	3326	620	10684	0.0982193	NA
ko04666	Fc gamma R-mediated phagocytosis	74	4403	156	10684	0.0662376	NA
ko00563	Glycosylphosphatidylinositol(GPI)-anchor biosynthesis	15	4403	26	10684	0.0666199	NA
ko04912	GnRH signaling pathway	57	4403	118	10684	0.0700821	NA
ko00450	Selenoamino acid metabolism	20	4403	37	10684	0.0783751	NA
ko04745	Phototransduction - fly	26	4403	50	10684	0.0801912	NA
ko04910	Insulin signaling pathway	76	4403	162	10684	0.0804939	NA
ko05120	Epithelial cell signaling in Helicobacter pylori infection	39	4403	79	10684	0.0870437	NA
ko05219	Bladder cancer	23	4403	44	10684	0.0908729	NA
