# Supplementary material for: High-throughput sequencing reveals differential expression of miRNAs in prehierarchal follicles of laying and brooding geese
Source: Physiol Genomics. 2016 May 6;48(7):455–63. doi: 10.1152/physiolgenomics.00011.2016 (PMC4967221; doi:10.1152/physiolgenomics.00011.2016)
Supplement: Table S7 [file Table_S7.xlsx]

## Sheet: Sheet1
Table S7 The conjoint analysis of differentially expressed identified miRNAs in three studies.
MiR-name	Sources	Fang Chen's study		Xu Qi's study			Our study
		Period of high expression	fold-change (log2 B/C)	Period of high expression	fold-change (log2 B/C)	p-value	Period of high expression	fold-change(log2 BSYF/LSYF)	p value (t test-BSYF/LSYF)	fold-change(log2 BLWF/LLWF)	p value (t test-BLWF/LLWF)	fold-change(log2 BSWF/LSWF)	p value (t test-BSWF/LSWF)	Expression level
miR-1	gga	B	2.35	L	-1.13193	0
miR-100b	mmu	B	1.34	B	7.14507	2.0982e-05
miR-125-5p	gga			B	7.98162	4.68217e-09	L	-0.72374	0.0899435	-0.420713	0.0642012			high
miR-1285-3p	hsa	L	-15.09	L	-13.3835	0
miR-129	hsa	B	1.33	B	9.31504	1.13898e-21
miR-132	mmu	B	1.64	B	1.35058	1.21274e-06
miR-132*	hsa	B	2.23				L	-1.03635	0.00929744					middle
miR-139-5p	tgu			L	-6.03029	1.50349e-19	U	-1.46191	0.043352			0.868575	0.0532623	middle
miR-140	mmu	B	1.25	B	1.34464	3.12558e-10	L	-0.541159	0.0316275	-1.26392	0.00153234	-0.883655	0.0602647	middle
miR-143-5p	mmu			L	-2.31966	0	L	-0.749276	0.0769756	-0.966346	0.0800617	-0.757689	0.00645806	high
miR-146c(BorC)	gga	B	1.26				B	1.55807	0.0606712					high
miR-148a	gga	B	1.22				B	0.458754	0.071528					high
miR-153	gga	B	1.3				B	1.33623	0.062833	0.794657	0.0784573			middle
miR-15a-3p	tgu			B	3.658	0.00154041	L	-1.33885	0.0480055					middle
miR-16-5p	gga			L	-8.07644	0	B			2.39177	0.0234383	2.53939	0.038105	middle
miR-1692	gga	B	3.93	L	-8.64293	0
miR-1777	gga	L	-2.44	B	2.33367	3.41663e-251
miR-181b-3p	gga			B	1.46166	0.00512539	L					-0.725245	0.0673361	middle
miR-181d-5p	hsa			B	1.09908	0.0152266	L					1.49934	0.0899564	middle
miR-182-5p	oha			B	1.3913	0.0285242	L	1.1023	0.0897798					middle
miR-183	gga	L	-1.96				B	1.41499	0.0346451	1.16717	0.0620807			middle
miR-185-5p	hsa			L	-1.67595	0.000899545	B					2.35481	0.0720611	middle
miR-193b-3p	gga			B	1.8528	1.30113e-80	B	1.0498	0.0899922					middle
miR-1a-3p	gga			L	-1.16372	0	L	-0.956207	0.0308573	-1.56235	0.0600247			high
miR-1b	gga			L	-1.42139	0	L			-1.24473	0.0419971			middle
miR-200b	gga			B	1.49009	1.10259e-31	L	-0.703	0.0468103	-1.09163	0.0497567			high
miR-204-3p	hsa			B	2.5585	1.98035e-13	L	-1.96926	0.0714257					middle
miR-212	mmu	B	1.3	B	1.5205	0.0237182
miR-221	gga	B	1.21				L	-1.15619	0.00203502	-0.958755	0.0311389			high
miR-222*	mmu	B	1.97				L					-1.22704	0.0292536	middle
miR-222	gga	B	1.15				L	-1.22678	0.0205376			-0.799133	0.0747193	high
miR-27b	hsa	L	-1.07				L	-1.04086	0.0910072	-0.584128	0.0683748			high
miR-2976	tgu			L	-1.19876	1.80464e-11	U					inf	0.004695	low
miR-30a	gga	B	1.22				L	-0.589088	0.0628608					middle
miR-30b	gga			B	2.25307	1.25325e-08	B	1.0444	0.0347909					middle
miR-30d	gga	B	1.07				B					0.41396	0.086603	middle
miR-338*(-3p)	tgu			B	2.31405	0.00558321	B	1.31257	0.0232538					middle
miR-3739	ame	L	-13.95	B	9.03821	5.10409e-18
miR-3968	mmu			B	1.04662	0.022024	B					2.84518	0.00587794	middle
miR-4448	hsa	B	2.23	L	-1.30571	5.49156e-101
miR-460b-5p	gga	B	5.28	B	1.16942	0.000708502	L	-0.936768	0.0550499	-1.29206	0.0238127			middle
miR-462	dre			L	-14.5657	0	L			-2.11245	0.0672993			middle
miR-696	mmu	B	1.19	L	-7.83964	8.96287e-08
miR-7	gga			B	1.22579	1.64498e-13	U					inf	0.0920226	low
miR-7-1-3p	tgu			B	1.35616	0.00356948	B	0.931492	0.0457874					middle
miR-92b-5p	hsa			B	3.97119	5.26536e-11	B					3.32326	0.0253558	low
miR-99a-3p	gga			B	1.55323	4.57029e-14	B	0.345011	0.0299645					middle
